# Supplementary material for: Prevalence of Antimicrobial Resistance in Select Bacteria From Retail Seafood—United States, 2019
Source: Front Microbiol. 2022 Jun 23;13:928509. doi: 10.3389/fmicb.2022.928509 (PMC9262255; doi:10.3389/fmicb.2022.928509)
Supplement: Supplementary file 8 [file Table_1.XLSX]

## Sheet: S1
SAMPLEID	ISOLATE_ID	CVM N Number	Target Plate	Actual Growth	AST tested?	GROWTH	Sequenced?	Vitek Result Clean	WGS ID	Core_AMR	Core_mutation	MONTH	PACKAGING	RAISINGCLAIM2	SOURCE	STATE	COUNTRYORIGIN	RAISINGCLAIM1	MEATCUT	AMP_SIGN	AMP2	AVL_SIGN	AVL2	CHL_SIGN	CHL2	CIP_SIGN	CIP2	DAP_SIGN	DAP2	ERY_SIGN	ERY2	GEN_SIGN	GEN2	LZD_SIGN	LZD2	NIT_SIGN	NIT2	STR_SIGN	STR2	SYN_SIGN	SYN2	TET_SIGN	TET2	TGC_SIGN	TGC2	VAN_SIGN	VAN2	AMC_SIGN	AMC2
19GA11TI05	19GA11TI05-ST01	SP19ST00584	ST	Y	Yes	Y	Yes	Staphylococcus schleiferi	-	blaDHA qnrD1 tet(D) catA2		11	FRESH	FARM RAISED	TILAPIA (TI)	GA	Latin America and Caribbean	NONE	FILLET	>	32	>	32	=	32	<=	0.12	>	16	>	8	<=	16	>	8	=	64	<=	64	>	32	>	32	=	0.5	>	32
19CA02SA02	19CA02SA02-E1	SP19E00016	E	Y	Yes	Y	Yes	Enterococcus faecalis	Enterococcus faecalis	lsa(A) dfrE		2	FRESH	FARM RAISED	SALMON (SA)	CA	North America	NONE	FILLET	>	32	>	32	=	32	=	1	>	16	>	8	<=	16	>	8	>	512	=	128	>	32	=	2	=	0.25	>	32
19SC02SA06	19SC02SA06-P	SP19P00040	P	Y	Yes	Y	Yes	Pseudomonas aeruginosa	Pseudomonas aeruginosa	blaOXA-847 crpP blaPDC-109 catB7 crpP aph(3')-IIb fosA		1	FROZEN	WILD	SALMON (SA)	SC	East Asia	NONE	FILLET	>	32			=	32	=	0.12					=	1									=	16					>	32
19PA01SA02	19PA01SA02-P1	SP19P00094	P	Y	Yes	Y	Yes	Pseudomonas aeruginosa	Pseudomonas aeruginosa	fosA blaOXA-396 aph(3')-IIb blaRSC1 blaPDC catB7 crpP		1	PREVIOUSLY FROZEN	UNKNOWN	SALMON (SA)	PA	UNKNOWN		FILLET	>	32			=	32	=	0.06					=	1									=	8					>	32
19SC03SA03	19SC03SA03-P	SP19P00141	P	Y	Yes	Y	Yes	Pseudomonas aeruginosa	Pseudomonas aeruginosa	blaOXA fosA blaPDC-3 catB7		3	FRESH	FARM RAISED	SALMON (SA)	SC	Latin America and Caribbean	NONE	FILLET	>	32			>	32	=	0.12					=	2									=	16					>	32
19SD05SH07	19SD05SH07-P1	SP19P00241	P	Y	Yes	Y	No	Pseudomonas aeruginosa				5	FROZEN	FARM RAISED	SHRIMP (SH)	SD	Southeastern Asia	NONE	SOH	>	32			=	32	=	0.12					=	1					>	64			=	16					>	32
19SC05SA05	19SC05SA05-P	SP19P00258	P	Y	Yes	Y	No	Pseudomonas aeruginosa				5	PREVIOUSLY FROZEN	FARM RAISED	SALMON (SA)	SC	Latin America and Caribbean	NONE	FILLET	>	32			>	32	=	0.12					=	2					=	64			=	16					>	32
19SC06SH04	19SC06SH04-P	SP19P00267	P	Y	Yes	Y	No	Pseudomonas aeruginosa				5	FROZEN	WILD	SHRIMP (SH)	SC	North America	NONE	SOH	>	32			=	32	=	0.06					=	1					=	32			=	16					>	32
SC0819-TL5	19SC08TL05-P	SP19P00311	P	Y	Yes	Y	No	Pseudomonas aeruginosa				8	FROZEN	FARM RAISED	TILAPIA (TI)	SC	Latin America and Caribbean	NONE	FILLET	>	32			=	32	=	0.12					=	2					=	32			=	16					>	32
19CA11SH04	19CA11SH04-P1	SP19P00315	P	Y	Yes	Y	Yes	Pseudomonas aeruginosa	Pseudomonas aeruginosa	fosA crpP blaPDC-45 blaOXA catB7 aph(3')-IIb		11	PREVIOUSLY FROZEN	WILD	SHRIMP (SH)	CA	Latin America and Caribbean	NONE	SOH	>	32			>	32	=	0.25					=	2									=	16					>	32
SC1019-TI7	19SC10TI07-P	SP19P00316	P	Y	Yes	Y	No	Pseudomonas aeruginosa				10	FRESH	FARM RAISED	TILAPIA (TI)	SC	UNKNOWN	NONE	FILLET	>	32			>	32	=	0.12					=	0.5					=	16			<=	4					>	32
19MO12SA06	19MO12SA06-P	SP19P00318	P	Y	Yes	Y	Yes	Pseudomonas aeruginosa	Pseudomonas aeruginosa	catB7 blaOXA-494 aph(3')-IIb blaPDC-121 fosA		12	FROZEN	WILD	SALMON (SA)	MO	East Asia	NONE	FILLET	>	32			>	32	=	0.12					=	1					=	32			=	16					>	32
19MO12TI10	19MO12TI10-P	SP19P00319	P	Y	Yes	Y	No	Pseudomonas aeruginosa				12	FROZEN	FARM RAISED	TILAPIA (TI)	MO	East Asia	NONE	FILLET	>	32			>	32	=	0.06					=	1					=	32			=	8					>	32
19NY11SA01	19NY11SA01-P1	SP19P00320	P	Y	Yes	Y	No	Pseudomonas aeruginosa				11	FROZEN	WILD	SALMON (SA)	NY	North America	NONE	FILLET	>	32			>	32	=	0.12					=	1					=	16			=	16					>	32
19NY11SA03	19NY11SA03-P1	SP19P00321	P	Y	Yes	Y	No	Pseudomonas aeruginosa				11	PREVIOUSLY FROZEN	UNKNOWN	SALMON (SA)	NY	UNKNOWN	NONE	STEAK	>	32			>	32	=	0.12					=	1					=	32			=	16					>	32
19NY12SH05	19NY12SH05-P	SP19P00325	P	Y	Yes	Y	Yes	Pseudomonas aeruginosa	Pseudomonas aeruginosa	crpP blaOXA aph(3')-IIb blaPDC-66 fosA catB7		12	FROZEN	FARM RAISED	SHRIMP (SH)	NY	South Asia	NONE		>	32			>	32	=	0.12					=	1									=	16					>	32
19NY12SH06	19NY12SH06-P	SP19P00326	P	Y	Yes	Y	No	Pseudomonas aeruginosa				12	PREVIOUSLY FROZEN	WILD	SHRIMP (SH)	NY	North America	NONE	SOH	>	32			=	32	=	0.12					=	2					=	32			=	16					>	32
SC1219-SH7	19SC12SH07-P	SP19P00327	P	Y	Yes	Y	No	Pseudomonas aeruginosa				12	FROZEN	WILD	SHRIMP (SH)	SC	North America	NONE		>	32			=	32	=	0.12					=	1					=	32			=	8					>	32
SC1219-TL2	19SC12TL02-P	SP19P00328	P	Y	Yes	Y	No	Pseudomonas aeruginosa				12	FROZEN	FARM RAISED	TILAPIA (TI)	SC	East Asia	NONE	FILLET	>	32			>	32	=	0.25					=	1					=	32			=	32					>	32
SC1219-TL3	19SC12TL03-P	SP19P00329	P	Y	Yes	Y	No	Pseudomonas aeruginosa				12	FROZEN	FARM RAISED	TILAPIA (TI)	SC	East Asia	NONE	FILLET	>	32			=	32	=	0.06					=	1					=	32			=	8					>	32
SC1219-SA8	19SC12SA08-P	SP19P00330	P	Y	Yes	Y	No	Pseudomonas aeruginosa				12	FROZEN	WILD	SALMON (SA)	SC	East Asia	NONE	FILLET	>	32			=	32	=	0.12					=	1					=	32			=	16					>	32
19CA01SH01	19CA01SH01-V1	SP19V00001	V	Y	Yes	Y	Yes	Vibrio metschnikovii	-	none		1	FRESH	FARM RAISED	SHRIMP (SH)	CA	Latin America and Caribbean	NONE	SOH	>	32			<=	2	<=	0.015					=	2									<=	4					<=	1
19MO01SH01	19MO01SH01-V2	SP19V00011	V	Y	Yes	Y	Yes	Vibrio metschnikovii	-	none		1	FROZEN	FARM RAISED	SHRIMP (SH)	MO	Southeastern Asia		SOH	>	32			=	4	=	0.25					=	1									<=	4					>	32
19MO01SH02	19MO01SH02-V1	SP19V00012	V	Y	Yes	Y	Yes	Vibrio parahaemolyticus	Vibrio parahaemolyticus	blaCARB-18 tet(34) tet(35)		1	FROZEN	FARM RAISED	SHRIMP (SH)	MO	Southeastern Asia		SOH	>	32			<=	2	=	0.12					=	4									<=	4					=	4
19CA02SH04	19CA02SH04-V1	SP19V00027	V	Y	Yes	Y	Yes	Vibrio alginolyticus	Vibrio	tet(34) blaCARB tet(35)		2	PREVIOUSLY FROZEN	WILD	SHRIMP (SH)	CA	North America	NONE	SOH	>	32			<=	2	=	0.25					=	0.5									<=	4					=	4
19CA02SH08	19CA02SH08-V1	SP19V00033	V	Y	Yes	Y	Yes	Vibrio metschnikovii	-	none		2	PREVIOUSLY FROZEN	FARM RAISED	SHRIMP (SH)	CA	Southeastern Asia	NONE	SOH	>	32			<=	2	<=	0.015					=	4									<=	4					=	2
19MO02SA06	19MO02SA06-V1	SP19V00039	V	Y	Yes	Y	Yes	Vibrio fluvialis	-	none		2	FROZEN	WILD	SALMON (SA)	MO	East Asia		FILLET	>	32			<=	2	=	0.03					=	4									<=	4					<=	1
19MO02SH01	19MO02SH01-V1	SP19V00040	V	Y	Yes	Y	No	Vibrio metschnikovii				2	FROZEN	FARM RAISED	SHRIMP (SH)	MO	South Asia		PTO	>	32			<=	2	=	0.06					=	4					=	32			<=	4					<=	1
19MO02SH05	19MO02SH05-V2	SP19V00046	V	Y	Yes	Y	Yes	Vibrio metschnikovii	-	tet(B) qnrVC1 dfrA31		2	FROZEN	FARM RAISED	SHRIMP (SH)	MO	Southeastern Asia	NO ABX EVER	PTO	>	32			<=	2	=	0.06					=	4									=	16					<=	1
19CA03SA04	19CA03SA04-V1	SP19V00051	V	Y	Yes	Y	Yes	Vibrio metschnikovii	-	qnrVC6		3	FRESH	FARM RAISED	SALMON (SA)	CA	North America	NONE	FILLET	>	32			<=	2	=	0.06					=	4									<=	4					=	2
19CA03SH01	19CA03SH01-V1	SP19V00052	V	Y	Yes	Y	No	Vibrio metschnikovii				3	PREVIOUSLY FROZEN	FARM RAISED	SHRIMP (SH)	CA	South Asia	NONE	SOH	>	32			<=	2	<=	0.015					=	4					=	32			<=	4					=	2
19CA03SH08	19CA03SH08-V1	SP19V00061	V	Y	Yes	Y	No	Vibrio fluvialis				3	PREVIOUSLY FROZEN	FARM RAISED	SHRIMP (SH)	CA	Southeastern Asia	NONE	SOH	>	32			<=	2	=	0.06					=	8					=	32			<=	4					<=	1
19MO03SA05	19MO03SA05-V1	SP19V00068	V	Y	Yes	Y	No	Vibrio metschnikovii				3	FROZEN	WILD	SALMON (SA)	MO	Eastern Europe		FILLET	>	32			<=	2	=	0.03					=	2					=	32			<=	4					<=	1
19MO03SH05	19MO03SH05-V1	SP19V00071	V	Y	Yes	Y	No	Vibrio fluvialis				3	FROZEN	FARM RAISED	SHRIMP (SH)	MO	South Asia		SOH	>	32			<=	2	<=	0.015					=	2					=	32			<=	4					<=	1
19SD01SH02	19SD01SH02-V1	SP19V00074	V	Y	Yes	Y	Yes	Vibrio fluvialis	-	none		1	FROZEN	FARM RAISED	SHRIMP (SH)	SD	Southeastern Asia		SOH	>	32			<=	2	<=	0.015					=	16									<=	4					>	32
19SD02SH06	19SD02SH06-V1	SP19V00083	V	Y	Yes	Y	Yes	Vibrio metschnikovii	-	none		2	FROZEN	FARM RAISED	SHRIMP (SH)	SD	Southeastern Asia		SOH	>	32			<=	2	<=	0.015					=	2					=	32			<=	4					=	2
19SD03SH03	19SD03SH03-V1	SP19V00087	V	Y	Yes	Y	No	Vibrio metschnikovii				3	FROZEN	FARM RAISED	SHRIMP (SH)	SD	Southeastern Asia		SOH	>	32			<=	2	<=	0.015					=	4					=	32			<=	4					=	2
19SD03SH07	19SD03SH07-V1	SP19V00092	V	Y	Yes	Y	Yes	Vibrio fluvialis	-	qnrVC6 dfrA6 qnrD		3	FROZEN	WILD	SHRIMP (SH)	SD	North America		PTO	>	32			<=	2	=	0.03					=	4									<=	4					=	2
19PA01SA03	19PA01SA03-V1	SP19V00095	V	Y	Yes	Y	Yes	Vibrio parahaemolyticus	-	none		1	FRESH	FARM RAISED	SALMON (SA)	PA	Latin America and Caribbean		FILLET	>	32			<=	2	<=	0.015					=	2									<=	4					<=	1
19PA01SH03	19PA01SH03-V1	SP19V00102	V	Y	Yes	Y	Yes	Vibrio fluvialis	-	qnrVC6 dfrA6 dfrA31		1	PREVIOUSLY FROZEN	FARM RAISED	SHRIMP (SH)	PA	UNKNOWN		SOH	>	32			<=	2	<=	0.015					=	4									<=	4					=	2
19PA01SH09	19PA01SH09-V1	SP19V00112	V	Y	Yes	Y	Yes	Vibrio metschnikovii	-	none		1	PREVIOUSLY FROZEN	FARM RAISED	SHRIMP (SH)	PA	UNKNOWN		SOH	>	32			<=	2	<=	0.015					=	2									<=	4					=	2
19NY01SH01	19NY01SH01-V1	SP19V00114	V	Y	Yes	Y	Yes	Vibrio metschnikovii	-	none		1	FROZEN	FARM RAISED	SHRIMP (SH)	NY	Southeastern Asia	NONE	SOH	>	32			<=	2	<=	0.015					=	4									<=	4					=	2
19NY01SH07	19NY01SH07-V1	SP19V00117	V	Y	Yes	Y	Yes	Vibrio parahaemolyticus	Vibrio parahaemolyticus	tet(35) ant(2'')-Ia blaVEB-1 aac(6')-IIa tet(34) blaCARB-20		1	FROZEN	FARM RAISED	SHRIMP (SH)	NY	UNKNOWN	NONE	PTO	>	32			<=	2	=	0.12					=	4									<=	4					=	2
19NY02SH03	19NY02SH03-V1	SP19V00125	V	Y	Yes	Y	No	Vibrio fluvialis				2	FROZEN	FARM RAISED	SHRIMP (SH)	NY	Southeastern Asia	NONE	SOH	>	32			<=	2	<=	0.015					=	4					=	32			<=	4					=	2
19NY03SA08	19NY03SA08-V2	SP19V00131	V	Y	Yes	Y	No	Vibrio metschnikovii				3	PREVIOUSLY FROZEN	FARM RAISED	SALMON (SA)	NY	UNKNOWN	NONE	FILLET	>	32			<=	2	<=	0.015					=	4					=	32			<=	4					<=	1
19NY03SH05	19NY03SH05-V2	SP19V00135	V	Y	Yes	Y	No	Vibrio metschnikovii				3	PREVIOUSLY FROZEN	UNKNOWN	SHRIMP (SH)	NY	Southeastern Asia	NONE	SOH	>	32			<=	2	<=	0.015					=	2					=	32			<=	4					<=	1
19SC03SH07	19SC03SH07-V	SP19V00140	V	Y	Yes	Y	Yes	Vibrio metschnikovii	-	none		3	FROZEN	FARM RAISED	SHRIMP (SH)	SC	Southeastern Asia		PTO	>	32			<=	2	<=	0.015					=	2									<=	4					<=	1
19CA04SH01	19CA04SH01-V1	SP19V00142	V	Y	Yes	Y	Yes	Vibrio metschnikovii	-	none		4	PREVIOUSLY FROZEN	FARM RAISED	SHRIMP (SH)	CA	Southeastern Asia	NONE	SOH	>	32			<=	2	=	0.06					=	4									<=	4					<=	1
19CA04SH03	19CA04SH03-V2	SP19V00147	V	Y	Yes	Y	No	Vibrio metschnikovii				4	FROZEN	FARM RAISED	SHRIMP (SH)	CA	Southeastern Asia	NONE	PTO	>	32			=	4	=	0.03					=	4					=	32			<=	4					=	2
19CA04SH04	19CA04SH04-V1	SP19V00148	V	Y	Yes	Y	No	Vibrio metschnikovii				4	PREVIOUSLY FROZEN	FARM RAISED	SHRIMP (SH)	CA	Southeastern Asia	NONE	SOH	>	32			<=	2	=	0.06					=	2					=	16			<=	4					<=	1
19CA04SH07	19CA04SH07-V1	SP19V00151	V	Y	Yes	Y	No	Vibrio metschnikovii				4	PREVIOUSLY FROZEN	FARM RAISED	SHRIMP (SH)	CA	Latin America and Caribbean	NONE	HOSO	>	32			<=	2	=	0.03					=	4					=	32			<=	4					=	2
19KS04SH03	19KS04SH03-V1	SP19V00165	V	Y	Yes	Y	Yes	Vibrio fluvialis	-	dfrA31 qnrVC1		4	PREVIOUSLY FROZEN	FARM RAISED	SHRIMP (SH)	KS	South Asia			>	32			<=	2	=	0.03					=	4									<=	4					=	2
19KS04SH04	19KS04SH04-V1	SP19V00166	V	Y	Yes	Y	Yes	Vibrio metschnikovii	-	none		4	PREVIOUSLY FROZEN	UNKNOWN	SHRIMP (SH)	KS	South Asia	NONE		>	32			<=	2	<=	0.015					=	2									<=	4					<=	1
19MO04SH06	19MO04SH06-V1	SP19V00175	V	Y	Yes	Y	No	Vibrio metschnikovii				4	FROZEN	FARM RAISED	SHRIMP (SH)	MO	Southeastern Asia	NO ABX EVER	PTO	>	32			<=	2	<=	0.015					=	4					=	32			<=	4					<=	1
19GA03SH08	19GA03SH08-V1	SP19V00184	V	Y	Yes	Y	Yes	Vibrio metschnikovii	-	none		3	PREVIOUSLY FROZEN	FARM RAISED	SHRIMP (SH)	GA	Southeastern Asia			>	32			<=	2	<=	0.015					=	4									<=	4					<=	1
19PA02SH05	19PA02SH05-V	SP19V00188	V	Y	Yes	Y	No	Vibrio metschnikovii				2	PREVIOUSLY FROZEN	FARM RAISED	SHRIMP (SH)	PA	UNKNOWN	NONE	SOH	>	32			<=	2	<=	0.015					=	4					=	32			<=	4					<=	1
19PA03SA02	19PA03SA02-V	SP19V00191	V	Y	Yes	Y	No	Vibrio metschnikovii				3		FARM RAISED	SALMON (SA)	PA	North America	NONE	FILLET	>	32			<=	2	<=	0.015					=	4					=	32			<=	4					=	2
19PA03SH08	19PA03SH08-V	SP19V00196	V	Y	Yes	Y	No	Vibrio metschnikovii				3	FROZEN	FARM RAISED	SHRIMP (SH)	PA	Southeastern Asia	NONE	PU	>	32			<=	2	<=	0.015					=	2					=	16			<=	4					<=	1
19PA03SH09	19PA03SH09-V	SP19V00197	V	Y	Yes	Y	No	Vibrio metschnikovii				3	PREVIOUSLY FROZEN	FARM RAISED	SHRIMP (SH)	PA	UNKNOWN	NONE	SOH	>	32			<=	2	<=	0.015					=	2					=	16			<=	4					<=	1
19NY04SH01	19NY04SH01-V1	SP19V00199	V	Y	Yes	Y	Yes	Vibrio metschnikovii	-	none		4	PREVIOUSLY FROZEN	FARM RAISED	SHRIMP (SH)	NY	Southeastern Asia	NONE	PTO	>	32			<=	2	<=	0.015					=	4									<=	4					=	2
19NY04SH03	19NY04SH03-V1	SP19V00201	V	Y	Yes	Y	No	Vibrio fluvialis				4	FROZEN	FARM RAISED	SHRIMP (SH)	NY	Southeastern Asia	NONE	SOH	>	32			<=	2	=	0.06					=	8					=	32			<=	4					<=	1
19MO05SH03	19MO05SH03-V2	SP19V00205	V	Y	Yes	Y	No	Vibrio metschnikovii				5	FROZEN	FARM RAISED	SHRIMP (SH)	MO	South Asia		SOH	>	32			<=	2	<=	0.015					=	2					=	16			<=	4					<=	1
19MO05SH06	19MO05SH06-V2	SP19V00210	V	Y	Yes	Y	Yes	Vibrio alginolyticus	Vibrio	tet(35) blaCARB-42 tet(34)		5	FROZEN	WILD	SHRIMP (SH)	MO	North America		SOH	>	32			<=	2	=	0.12					=	1									<=	4					=	4
19SD04SH07	19SD04SH07-V2	SP19V00218	V	Y	Yes	Y	No	Vibrio metschnikovii				4	FROZEN	FARM RAISED	SHRIMP (SH)	SD	South Asia		SOH	>	32			<=	2	=	0.06					=	4					=	64			<=	4					=	2
19CA05SH03	19CA05SH03-V2	SP19V00222	V	Y	Yes	Y	No	Vibrio metschnikovii				5	FROZEN	FARM RAISED	SHRIMP (SH)	CA	South Asia	NONE	PTO	>	32			<=	2	=	0.03					=	4					=	32			<=	4					<=	1
19CA05SH08	19CA05SH08-V2	SP19V00226	V	Y	Yes	Y	No	Vibrio metschnikovii				5	FROZEN	FARM RAISED	SHRIMP (SH)	CA	Southeastern Asia	NONE	SOH	>	32			<=	2	<=	0.015					=	4					=	32			<=	4					<=	1
19SC04SH04	19SC04SH04-V	SP19V00228	V	Y	Yes	Y	No	Vibrio metschnikovii				4	FROZEN	FARM RAISED	SHRIMP (SH)	SC	Southeastern Asia		PTO	>	32			<=	2	<=	0.015					=	4					=	16			<=	4					=	2
19SC04SH07	19SC04SH07-V	SP19V00230	V	Y	Yes	Y	No	Vibrio metschnikovii				4	FROZEN	FARM RAISED	SHRIMP (SH)	SC	South Asia	NONE	PD	>	32			<=	2	=	0.06					=	2					=	32			<=	4					<=	1
19PA04SH01	19PA04SH01-V	SP19V00324	V	Y	Yes	Y	No	Vibrio parahaemolyticus				4	FROZEN	FARM RAISED	SHRIMP (SH)	PA	Southeastern Asia	ORGANIC	SOH	>	32			<=	2	=	0.12					=	1					=	16			<=	4					=	2
19CA08SH07	19CA08SH07-V1	SP19V00349	V	Y	Yes	Y	No	Vibrio parahaemolyticus				8	FROZEN	FARM RAISED	SHRIMP (SH)	CA	Southeastern Asia	NONE	PTO	>	32			<=	2	=	0.12					=	8					=	16			<=	4					=	2
19CA09SH01	19CA09SH01-V1	SP19V00402	V	Y	Yes	Y	No	Vibrio parahaemolyticus				9	FRESH	UNKNOWN	SHRIMP (SH)	CA	UNKNOWN	NONE	HOSO	>	32			<=	2	<=	0.015					=	2					=	16			<=	4					<=	1
SC0919-SH4	19SC09SH04-V	SP19V00445	V	Y	Yes	Y	No	Vibrio parahaemolyticus				9	FROZEN	FARM RAISED	SHRIMP (SH)	SC	Southeastern Asia	NONE	SOH	>	32			=	16	=	0.12					=	1					=	64			=	8					=	32
SC0919-SH7	19SC09SH07-V	SP19V00448	V	Y	Yes	Y	No	Vibrio parahaemolyticus				9	FROZEN	FARM RAISED	SHRIMP (SH)	SC	Southeastern Asia	NONE	PTO	>	32			<=	2	=	0.12					=	1					=	16			<=	4					=	2
SC1019-SH5	19SC10SH05-V	SP19V00556	V	Y	Yes	Y	No	Vibrio parahaemolyticus				10	PREVIOUSLY FROZEN	FARM RAISED	SHRIMP (SH)	SC	Southeastern Asia	NO ABX EVER	SOH	>	32			<=	2	<=	0.015					=	4					=	8			<=	4					=	2
19CA12SH01	19CA12SH01-V1	SP19V00581	V	Y	Yes	Y	No	Vibrio parahaemolyticus				12	FROZEN	FARM RAISED	SHRIMP (SH)	CA	Southeastern Asia	NONE	PTO	>	32			<=	2	=	0.06					=	1					=	8			<=	4					=	2
19MO12TI08	19MO12TI08-V	SP19V00629	V	Y	Yes	Y	Yes	Vibrio fluvialis	-	none		12	FRESH	FARM RAISED	TILAPIA (TI)	MO	Latin America and Caribbean	NONE	FILLET	>	32			<=	2	<=	0.015					=	2					=	16			<=	4					=	2
19NY11SA07	19NY11SA07-V1	SP19V00650	V	Y	Yes	Y	No	Vibrio cholerae				11	PREVIOUSLY FROZEN	UNKNOWN	SALMON (SA)	NY	UNKNOWN	NONE	STEAK	>	32			<=	2	<=	0.015					<=	0.25					=	4			<=	4					=	8
19GA11TI08	19GA11TI08-V01	SP19V00665	V	Y	Yes	Y	Yes	Vibrio fluvialis	-	none		11	FRESH	UNKNOWN	TILAPIA (TI)	GA	Latin America and Caribbean	NONE	FILLET	>	32			<=	2	<=	0.015					=	2									<=	4					=	2
19GA12TI03	19GA12TI03-V01	SP19V00748	V	Y	Yes	Y	Yes	Vibrio metschnikovii	-	none		12	FRESH	FARM RAISED	TILAPIA (TI)	GA	Latin America and Caribbean	NONE	FILLET	>	32			<=	2	<=	0.015					=	4									<=	4					<=	1
19CA01SA01	19CA01SA01-A1	SP19A00001	A	Y	Yes	Y	No	Aeromonas hydrophila/caviae				1	FRESH	FARM RAISED	SALMON (SA)	CA	Latin America and Caribbean	NONE	FILLET	>	32			<=	2	<=	0.015					=	1					=	16			<=	4					=	16
19CA01SH01	19CA01SH01-A1	SP19A00009	A	Y	Yes	Y	No	Aeromonas/caviae/hydrophila/sobria				1	FRESH	FARM RAISED	SHRIMP (SH)	CA	Latin America and Caribbean	NONE	SOH	>	32			<=	2	<=	0.015					=	1					=	16			=	8					=	16
19CA01SH02	19CA01SH02-A1	SP19A00010	A	Y	Yes	Y	No	Aeromonas hydrophila/caviae				1	PREVIOUSLY FROZEN	FARM RAISED	SHRIMP (SH)	CA	Latin America and Caribbean	NONE	HOSO	>	32			<=	2	<=	0.015					<=	0.25					=	4			<=	4					=	16
19CA01SH03	19CA01SH03-A1	SP19A00011	A	Y	Yes	Y	No	Aeromonas sobria				1	PREVIOUSLY FROZEN	FARM RAISED	SHRIMP (SH)	CA	South Asia	NONE	SOH	>	32			<=	2	<=	0.015					<=	0.25					=	4			<=	4					=	16
19CA01SH06	19CA01SH06-A1	SP19A00014	A	Y	Yes	Y	No	Aeromonas hydrophila/caviae				1	PREVIOUSLY FROZEN	FARM RAISED	SHRIMP (SH)	CA	Northern and Western Europe	NONE	PD	>	32			<=	2	<=	0.015					=	1					=	16			<=	4					=	8
19CA01SH07	19CA01SH07-A1	SP19A00015	A	Y	Yes	Y	No	Aeromonas hydrophila/caviae				1		FARM RAISED	SHRIMP (SH)	CA	South Asia	NONE	PD	>	32			<=	2	<=	0.015					=	0.5					=	8			<=	4					=	16
19MO01SA07	19MO01SA07-A1	SP19A00020	A	Y	Yes	Y	No	Aeromonas sobria				1	FROZEN	WILD	SALMON (SA)	MO	North America		FILLET	>	32			<=	2	<=	0.015					=	0.5					=	8			<=	4					=	16
19CA02SA01	19CA02SA01-A1	SP19A00028	A	Y	Yes	Y	No	Aeromonas hydrophila/caviae				2	FROZEN	WILD	SALMON (SA)	CA	North America	NONE	FILLET	>	32			<=	2	=	0.25					=	1					=	16			<=	4					=	16
19CA02SA02	19CA02SA02-A1	SP19A00029	A	Y	Yes	Y	No	Aeromonas hydrophila/caviae				2	FRESH	FARM RAISED	SALMON (SA)	CA	North America	NONE	FILLET	>	32			<=	2	<=	0.015					=	2					=	16			=	8					=	8
19CA02SA04	19CA02SA04-A1	SP19A00031	A	Y	Yes	Y	No	Aeromonas hydrophila/caviae				2	PREVIOUSLY FROZEN	WILD	SALMON (SA)	CA	North America	NONE	FILLET	>	32			<=	2	<=	0.015					=	0.5					=	16			<=	4					=	16
19CA02SA05	19CA02SA05-A1	SP19A00032	A	Y	Yes	Y	No	Aeromonas hydrophila/caviae				2	PREVIOUSLY FROZEN	FARM RAISED	SALMON (SA)	CA	Latin America and Caribbean	NONE	FILLET	>	32			<=	2	<=	0.015					=	1					=	16			<=	4					=	8
19CA02SA06	19CA02SA06-A1	SP19A00033	A	Y	Yes	Y	Yes	Aeromonas hydrophila/caviae	Citrobacter freundii	cphA1		2	FRESH	FARM RAISED	SALMON (SA)	CA	Latin America and Caribbean	NONE	FILLET	>	32			<=	2	<=	0.015					=	1									<=	4					=	16
19CA02SA07	19CA02SA07-A1	SP19A00034	A	Y	Yes	Y	No	Aeromonas hydrophila/caviae				2	PREVIOUSLY FROZEN	WILD	SALMON (SA)	CA	North America	NONE	FILLET	>	32			<=	2	<=	0.015					=	1					=	16			<=	4					=	8
19CA02SA08	19CA02SA08-A1	SP19A00035	A	Y	Yes	Y	No	Aeromonas hydrophila/caviae				2	FRESH	FARM RAISED	SALMON (SA)	CA	Latin America and Caribbean	NONE	FILLET	>	32			<=	2	<=	0.015					=	1					=	8			=	8					=	8
19CA02SH03	19CA02SH03-A1	SP19A00038	A	Y	Yes	Y	No	Aeromonas hydrophila/caviae				2	PREVIOUSLY FROZEN	WILD	SHRIMP (SH)	CA	Latin America and Caribbean	NONE	SOH	>	32			<=	2	<=	0.015					=	0.5					=	16			<=	4					=	16
19CA02SH04	19CA02SH04-A1	SP19A00039	A	Y	Yes	Y	No	Aeromonas hydrophila/caviae				2	PREVIOUSLY FROZEN	WILD	SHRIMP (SH)	CA	North America	NONE	SOH	>	32			<=	2	<=	0.015					<=	0.25					=	4			<=	4					=	16
19CA02SH05	19CA02SH05-A1	SP19A00040	A	Y	Yes	Y	No	Aeromonas hydrophila/caviae				2	FROZEN	FARM RAISED	SHRIMP (SH)	CA	Southeastern Asia	NONE	PD	>	32			<=	2	<=	0.015					=	1					=	16			<=	4					=	4
19CA02SH06	19CA02SH06-A1	SP19A00041	A	Y	Yes	Y	No	Aeromonas hydrophila/caviae				2	FROZEN	FARM RAISED	SHRIMP (SH)	CA	Southeastern Asia	NONE	PD	>	32			<=	2	<=	0.015					=	0.5					=	8			<=	4					=	16
19CA02SH07	19CA02SH07-A1	SP19A00042	A	Y	Yes	Y	Yes	Aeromonas sobria	Aeromonas	cphA tet(E) blaOXA		2	PREVIOUSLY FROZEN	FARM RAISED	SHRIMP (SH)	CA	Southeastern Asia	NONE	HOSO	>	32			<=	2	<=	0.015					=	2									=	16					=	32
19SC01SA06	19SC01SA06-A	SP19A00044	A	Y	Yes	Y	No	Aeromonas hydrophila/caviae				1	FRESH	FARM RAISED	SALMON (SA)	SC	Latin America and Caribbean		FILLET	>	32			<=	2	<=	0.015					=	1					=	16			<=	4					=	16
19SC01SH02	19SC01SH02-A	SP19A00045	A	Y	Yes	Y	No	Aeromonas hydrophila/caviae				1	FROZEN	FARM RAISED	SHRIMP (SH)	SC	Southeastern Asia		PTO	>	32			<=	2	<=	0.015					=	1					=	16			<=	4					=	16
19SC02SA02	19SC02SA02-A	SP19A00046	A	Y	Yes	Y	No	Aeromonas hydrophila/caviae				2	FRESH	FARM RAISED	SALMON (SA)	SC	Latin America and Caribbean	NONE	FILLET	>	32			<=	2	<=	0.015					=	1					=	8			<=	4					=	8
19SC02SA04	19SC02SA04-A	SP19A00047	A	Y	Yes	Y	No	Aeromonas hydrophila/caviae				2	FRESH	FARM RAISED	SALMON (SA)	SC	Latin America and Caribbean	NONE	FILLET	>	32			<=	2	<=	0.015					<=	0.25					=	4			<=	4					=	16
19SC02SH02	19SC02SH02-A	SP19A00048	A	Y	Yes	Y	Yes	Aeromonas veronii	Aeromonas	blaOXA cphA		2	FROZEN	FARM RAISED	SHRIMP (SH)	SC	Southeastern Asia	NONE	SOH	>	32			<=	2	<=	0.015					=	1									<=	4					=	16
19CA03SA02	19CA03SA02-A1	SP19A00060	A	Y	Yes	Y	No	Aeromonas hydrophila/caviae				3	FRESH	FARM RAISED	SALMON (SA)	CA	North America	NONE	STEAK	>	32			<=	2	<=	0.015					=	2					=	32			<=	4					=	8
19CA03SA04	19CA03SA04-A1	SP19A00062	A	Y	Yes	Y	No	Aeromonas hydrophila/caviae				3	FRESH	FARM RAISED	SALMON (SA)	CA	North America	NONE	FILLET	>	32			<=	2	<=	0.015					=	0.5					=	8			<=	4					=	4
19CA03SA05	19CA03SA05-A1	SP19A00063	A	Y	Yes	Y	No	Aeromonas hydrophila/caviae				3	PREVIOUSLY FROZEN	WILD	SALMON (SA)	CA	North America	NONE	FILLET	>	32			<=	2	<=	0.015					=	0.5					=	8			<=	4					=	8
19CA03SA06	19CA03SA06-A1	SP19A00064	A	Y	Yes	Y	No	Aeromonas hydrophila/caviae				3	FRESH	FARM RAISED	SALMON (SA)	CA	Latin America and Caribbean	NONE	FILLET	>	32			<=	2	<=	0.015					=	2					=	16			<=	4					=	8
19CA03SA08	19CA03SA08-A1	SP19A00066	A	Y	Yes	Y	No	Aeromonas hydrophila/caviae				3	FROZEN	FARM RAISED	SALMON (SA)	CA	East Asia	NONE	FILLET	>	32			<=	2	<=	0.015					=	0.5					=	16			<=	4					=	8
19CA03SH06	19CA03SH06-A1	SP19A00072	A	Y	Yes	Y	No	Aeromonas hydrophila/caviae				3	PREVIOUSLY FROZEN	FARM RAISED	SHRIMP (SH)	CA	South Asia	NONE	PTO	>	32			<=	2	<=	0.015					=	2					=	16			<=	4					=	8
19CA03SH08	19CA03SH08-A1	SP19A00074	A	Y	Yes	Y	No	Aeromonas hydrophila/caviae				3	PREVIOUSLY FROZEN	FARM RAISED	SHRIMP (SH)	CA	Southeastern Asia	NONE	SOH	>	32			<=	2	<=	0.015					=	2					=	32			<=	4					=	16
19KS01SA06	19KS01SA06-A1	SP19A00076	A	Y	Yes	Y	No	Aeromonas sobria				1	FRESH	FARM RAISED	SALMON (SA)	KS	Latin America and Caribbean	NONE		>	32			<=	2	<=	0.015					=	0.5					=	16			<=	4					=	4
19KS02SA02	19KS02SA02-A1	SP19A00077	A	Y	Yes	Y	No	Aeromonas hydrophila/caviae				2	FRESH	FARM RAISED	SALMON (SA)	KS	North America	NONE		>	32			<=	2	<=	0.015					=	0.5					=	8			<=	4					=	16
19KS02SA04	19KS02SA04-A1	SP19A00078	A	Y	Yes	Y	No	Aeromonas hydrophila/caviae				2	FRESH	FARM RAISED	SALMON (SA)	KS	Latin America and Caribbean	NONE		>	32			<=	2	<=	0.015					=	0.5					=	8			<=	4					=	8
19KS02SA05	19KS02SA05-A1	SP19A00079	A	Y	Yes	Y	No	Aeromonas hydrophila/caviae				2	FRESH	FARM RAISED	SALMON (SA)	KS	Latin America and Caribbean	NONE	FILLET	>	32			<=	2	<=	0.015					=	1					=	16			<=	4					=	8
19KS02SA06	19KS02SA06-A1	SP19A00080	A	Y	Yes	Y	No	Aeromonas hydrophila/caviae				2	FRESH	FARM RAISED	SALMON (SA)	KS	Latin America and Caribbean	NONE	FILLET	>	32			<=	2	<=	0.015					=	1					=	16			<=	4					=	16
19KS02SA07	19KS02SA07-A1	SP19A00081	A	Y	Yes	Y	No	Aeromonas hydrophila/caviae				2	FRESH	UNKNOWN	SALMON (SA)	KS	Latin America and Caribbean		FILLET	>	32			<=	2	<=	0.015					=	1					=	16			<=	4					=	8
19KS02SH01	19KS02SH01-A1	SP19A00083	A	Y	Yes	Y	No	Aeromonas hydrophila/caviae				2	PREVIOUSLY FROZEN	FARM RAISED	SHRIMP (SH)	KS	Southeastern Asia	NONE		>	32			<=	2	<=	0.015					=	1					=	8			<=	4					=	16
19KS02SH03	19KS02SH03-A1	SP19A00084	A	Y	Yes	Y	No	Aeromonas hydrophila/caviae				2	PREVIOUSLY FROZEN	FARM RAISED	SHRIMP (SH)	KS	Southeastern Asia	NONE		>	32			=	4	<=	0.015					=	0.5					=	16			<=	4					=	8
19KS02SH07	19KS02SH07-A1	SP19A00085	A	Y	Yes	Y	No	Aeromonas hydrophila/caviae				2	PREVIOUSLY FROZEN	UNKNOWN	SHRIMP (SH)	KS	Southeastern Asia	NONE		>	32			<=	2	<=	0.015					=	0.5					=	4			<=	4					=	16
19MO03SA01	19MO03SA01-A1	SP19A00087	A	Y	Yes	Y	Yes	Aeromonas hydrophila/caviae	Aeromonas	tet(E) cphA1		3	FROZEN	WILD	SALMON (SA)	MO	East Asia		FILLET	>	32			<=	2	=	0.25					=	1									=	16					=	8
19MO03SA03	19MO03SA03-A1	SP19A00089	A	Y	Yes	Y	No	Aeromonas hydrophila/caviae				3	FRESH	UNKNOWN	SALMON (SA)	MO	Latin America and Caribbean		FILLET	>	32			<=	2	<=	0.015					=	1					=	16			<=	4					=	16
19MO03SA05	19MO03SA05-A1	SP19A00090	A	Y	Yes	Y	No	Aeromonas hydrophila/caviae				3	FROZEN	WILD	SALMON (SA)	MO	Eastern Europe		FILLET	>	32			<=	2	<=	0.015					=	1					=	16			<=	4					=	16
19MO03SH01	19MO03SH01-A1	SP19A00091	A	Y	Yes	Y	No	Aeromonas hydrophila/caviae				3	FROZEN	FARM RAISED	SHRIMP (SH)	MO	Southeastern Asia		SOH	>	32			<=	2	<=	0.015					=	2					=	8			<=	4					=	8
19SD01SH02	19SD01SH02-A1	SP19A00095	A	Y	Yes	Y	No	Aeromonas hydrophila/caviae				1	FROZEN	FARM RAISED	SHRIMP (SH)	SD	Southeastern Asia		SOH	>	32			<=	2	<=	0.015					=	2					=	8			<=	4					=	16
19SD01SH03	19SD01SH03-A1	SP19A00096	A	Y	Yes	Y	No	Aeromonas hydrophila/caviae				1	FROZEN	FARM RAISED	SHRIMP (SH)	SD	Southeastern Asia		SOH	>	32			<=	2	<=	0.015					=	2					=	32			<=	4					=	16
19SD02SH02	19SD02SH02-A1	SP19A00097	A	Y	Yes	Y	No	Aeromonas hydrophila/caviae				2	FROZEN	WILD	SHRIMP (SH)	SD	North America		SOH	>	32			<=	2	<=	0.015					=	0.5					=	8			<=	4					=	16
19SD03SA01	19SD03SA01-A1	SP19A00098	A	Y	Yes	Y	No	Aeromonas hydrophila/caviae				3	FRESH	FARM RAISED	SALMON (SA)	SD	North America		FILLET	>	32			<=	2	<=	0.015					=	0.5					=	8			<=	4					=	4
19SD03SA08	19SD03SA08-A1	SP19A00099	A	Y	Yes	Y	No	Aeromonas hydrophila/caviae				3	FRESH	FARM RAISED	SALMON (SA)	SD	Latin America and Caribbean		FILLET	>	32			<=	2	<=	0.015					=	1					=	8			<=	4					=	4
19NY03SA06	19NY03SA06-A1	SP19A00128	A	Y	Yes	Y	No	Aeromonas hydrophila/caviae				3	PREVIOUSLY FROZEN	FARM RAISED	SALMON (SA)	NY	Northern and Western Europe	NONE	FILLET	>	32			<=	2	<=	0.015					=	0.5					=	8			<=	4					=	8
19NY03SH03	19NY03SH03-A1	SP19A00130	A	Y	Yes	Y	No	Aeromonas hydrophila/caviae				3	FROZEN	WILD	SHRIMP (SH)	NY	Latin America and Caribbean	NONE	PU	>	32			<=	2	<=	0.015					=	1					=	16			<=	4					=	16
19NY03SH04	19NY03SH04-A1	SP19A00131	A	Y	Yes	Y	No	Aeromonas hydrophila/caviae				3	PREVIOUSLY FROZEN	UNKNOWN	SHRIMP (SH)	NY	UNKNOWN	NONE	SOH	>	32			<=	2	<=	0.015					=	0.5					=	8			<=	4					=	16
19NY03SH05	19NY03SH05-A1	SP19A00132	A	Y	Yes	Y	No	Aeromonas hydrophila/caviae				3	PREVIOUSLY FROZEN	UNKNOWN	SHRIMP (SH)	NY	Southeastern Asia	NONE	SOH	>	32			=	8	<=	0.015					=	1					>	64			<=	4					=	16
19NY03SH07	19NY03SH07-A1	SP19A00134	A	Y	Yes	Y	Yes	Aeromonas hydrophila/caviae	-	blaOXA tet(E)		3	FROZEN	WILD	SHRIMP (SH)	NY	Latin America and Caribbean	NONE	PD	>	32			<=	2	<=	0.015					=	0.1									=	16					=	16
19SC03SH01	19SC03SH01-A	SP19A00136	A	Y	Yes	Y	No	Aeromonas hydrophila/caviae				3	FROZEN	FARM RAISED	SHRIMP (SH)	SC	South Asia	NONE	PD	>	32			<=	2	<=	0.015					=	0.5					=	32			<=	4					=	16
19CA04SA01	19CA04SA01-A1	SP19A00138	A	Y	Yes	Y	No	Aeromonas hydrophila/caviae				4	FRESH	FARM RAISED	SALMON (SA)	CA	Latin America and Caribbean	NONE	FILLET	>	32			<=	2	<=	0.015					=	1					=	16			<=	4					=	8
19CA04SA02	19CA04SA02-A1	SP19A00139	A	Y	Yes	Y	Yes	Aeromonas hydrophila/caviae/sobria	Aeromonas	sul2 cphA1		4	PREVIOUSLY FROZEN	WILD	SALMON (SA)	CA	North America	NONE	FILLET	>	32			<=	2	<=	0.015					=	0.5									<=	4					=	16
19CA04SA04	19CA04SA04-A1	SP19A00141	A	Y	Yes	Y	No	Aeromonas hydrophila/caviae				4	FRESH	FARM RAISED	SALMON (SA)	CA	Northern and Western Europe	NONE	FILLET	>	32			<=	2	<=	0.015					=	2					=	16			<=	4					=	8
19CA04SA05	19CA04SA05-A1	SP19A00142	A	Y	Yes	Y	No	Aeromonas hydrophila/caviae				4	PREVIOUSLY FROZEN	WILD	SALMON (SA)	CA	North America	NONE	FILLET	>	32			<=	2	<=	0.015					=	2					=	16			<=	4					=	8
19CA04SA08	19CA04SA08-A1	SP19A00145	A	Y	Yes	Y	No	Aeromonas hydrophila/caviae				4	FRESH	FARM RAISED	SALMON (SA)	CA	Latin America and Caribbean	NONE	FILLET	>	32			<=	2	=	0.25					=	0.5					=	8			<=	4					=	8
19CA04SH03	19CA04SH03-A1	SP19A00148	A	Y	Yes	Y	No	Aeromonas hydrophila/caviae				4	FROZEN	FARM RAISED	SHRIMP (SH)	CA	Southeastern Asia	NONE	PTO	>	32			<=	2	<=	0.015					=	0.5					=	8			<=	4					=	16
19CA04SH07	19CA04SH07-A1	SP19A00152	A	Y	Yes	Y	No	Aeromonas hydrophila/caviae				4	PREVIOUSLY FROZEN	FARM RAISED	SHRIMP (SH)	CA	Latin America and Caribbean	NONE	HOSO	>	32			<=	2	=	0.12					=	0.5					=	8			<=	4					=	8
19KS03SA01	19KS03SA01-A1	SP19A00154	A	Y	Yes	Y	No	Aeromonas hydrophila/caviae				3	FRESH	UNKNOWN	SALMON (SA)	KS	Latin America and Caribbean	NONE	FILLET	>	32			<=	2	<=	0.015					=	0.5					>	64			<=	4					=	16
19KS03SA05	19KS03SA05-A1	SP19A00157	A	Y	Yes	Y	No	Aeromonas hydrophila/caviae				3	FRESH	FARM RAISED	SALMON (SA)	KS	Latin America and Caribbean	NONE	FILLET	>	32			<=	2	<=	0.015					=	1					=	16			<=	4					=	16
19KS03SA06	19KS03SA06-A1	SP19A00158	A	Y	Yes	Y	Yes	Aeromonas hydrophila/caviae	Aeromonas	blaOXA cphA1		3	FRESH	FARM RAISED	SALMON (SA)	KS	UNKNOWN		FILLET	>	32			<=	2	<=	0.015					=	1									<=	4					=	16
19KS03SA08	19KS03SA08-A1	SP19A00159	A	Y	Yes	Y	No	Aeromonas hydrophila/caviae				3	FRESH	FARM RAISED	SALMON (SA)	KS	Latin America and Caribbean	NONE	FILLET	>	32			<=	2	<=	0.015					=	0.5					=	16			<=	4					=	8
19KS03SH02	19KS03SH02-A1	SP19A00160	A	Y	Yes	Y	No	Aeromonas hydrophila/caviae				3	PREVIOUSLY FROZEN	FARM RAISED	SHRIMP (SH)	KS	Southeastern Asia	NONE		>	32			<=	2	<=	0.015					=	1					=	16			<=	4					=	16
19KS03SH04	19KS03SH04-A1	SP19A00161	A	Y	Yes	Y	No	Aeromonas hydrophila/caviae				3	PREVIOUSLY FROZEN	UNKNOWN	SHRIMP (SH)	KS	South Asia	NONE		>	32			<=	2	<=	0.015					=	1					=	16			<=	4					=	8
19KS03SH08	19KS03SH08-A1	SP19A00162	A	Y	Yes	Y	Yes	Aeromonas hydrophila/caviae/sobria	Aeromonas	none		3	PREVIOUSLY FROZEN	FARM RAISED	SHRIMP (SH)	KS	Southeastern Asia	NONE		>	32			<=	2	<=	0.015					=	0.5									<=	4					=	32
19KS04SA01	19KS04SA01-A1	SP19A00163	A	Y	Yes	Y	No	Aeromonas hydrophila/caviae				4	FRESH	FARM RAISED	SALMON (SA)	KS	Latin America and Caribbean	NONE	FILLET	>	32			<=	2	<=	0.015					=	1					=	8			<=	4					=	16
19KS04SA02	19KS04SA02-A1	SP19A00164	A	Y	Yes	Y	No	Aeromonas hydrophila/caviae				4	FRESH	UNKNOWN	SALMON (SA)	KS	Latin America and Caribbean	NONE	FILLET	>	32			<=	2	<=	0.015					=	1					=	8			<=	4					=	8
19KS04SA04	19KS04SA04-A1	SP19A00166	A	Y	Yes	Y	No	Aeromonas hydrophila/caviae				4	FRESH	UNKNOWN	SALMON (SA)	KS	Latin America and Caribbean	NONE	FILLET	>	32			<=	2	<=	0.015					=	1					=	16			<=	4					=	16
19KS04SA05	19KS04SA05-A1	SP19A00167	A	Y	Yes	Y	No	Aeromonas hydrophila/caviae				4	FRESH	FARM RAISED	SALMON (SA)	KS	Latin America and Caribbean	NONE	FILLET	>	32			<=	2	<=	0.015					=	2					=	32			<=	4					=	16
19KS04SA06	19KS04SA06-A1	SP19A00168	A	Y	Yes	Y	No	Aeromonas hydrophila/caviae				4	FRESH	WILD	SALMON (SA)	KS	North America	NONE	FILLET	>	32			<=	2	<=	0.015					=	2					=	16			<=	4					=	8
19KS04SH02	19KS04SH02-A1	SP19A00170	A	Y	Yes	Y	No	Aeromonas hydrophila/caviae				4	PREVIOUSLY FROZEN	FARM RAISED	SHRIMP (SH)	KS	Southeastern Asia	NONE		>	32			<=	2	<=	0.015					=	0.5					=	16			<=	4					=	8
19KS04SH03	19KS04SH03-A1	SP19A00171	A	Y	Yes	Y	No	Aeromonas hydrophila/caviae				4	PREVIOUSLY FROZEN	FARM RAISED	SHRIMP (SH)	KS	South Asia			>	32			<=	2	<=	0.015					=	1					=	16			<=	4					=	16
19KS04SH04	19KS04SH04-A1	SP19A00172	A	Y	Yes	Y	No	Aeromonas hydrophila/caviae				4	PREVIOUSLY FROZEN	UNKNOWN	SHRIMP (SH)	KS	South Asia	NONE		>	32			<=	2	<=	0.015					=	1					=	16			<=	4					=	8
19KS04SH06	19KS04SH06-A1	SP19A00174	A	Y	Yes	Y	No	Aeromonas hydrophila/caviae				4	PREVIOUSLY FROZEN	FARM RAISED	SHRIMP (SH)	KS	South Asia	NONE		>	32			<=	2	<=	0.015					=	0.5					=	8			<=	4					=	8
19KS04SH08	19KS04SH08-A1	SP19A00176	A	Y	Yes	Y	Yes	Aeromonas hydrophila/caviae	Pseudomonas putida	cphA1 tet(E)		4	PREVIOUSLY FROZEN	UNKNOWN	SHRIMP (SH)	KS	Southeastern Asia	NONE		>	32			<=	2	<=	0.015					=	2									=	16					=	16
19MO04SH02	19MO04SH02-A1	SP19A00183	A	Y	Yes	Y	No	Aeromonas hydrophila/caviae				4	FROZEN	FARM RAISED	SHRIMP (SH)	MO	Southeastern Asia		SOH	>	32			<=	2	<=	0.015					=	1					=	16			<=	4					=	8
19MO04SH06	19MO04SH06-A1	SP19A00185	A	Y	Yes	Y	Yes	Aeromonas sobria	Aeromonas	blaTRU sul1 dfrA1 tet(A) blaCTX-M-55 qnrS1		4	FROZEN	FARM RAISED	SHRIMP (SH)	MO	Southeastern Asia	NO ABX EVER	PTO	>	32			<=	2	<=	0.015					=	0.5									=	16					=	2
19GA03SA06	19GA03SA06-A1	SP19A00187	A	Y	Yes	Y	Yes	Aeromonas hydrophila/caviae	Aeromonas	aph(3'')-Ib aph(6)-Id cphA1 tet(E)		3	FRESH	FARM RAISED	SALMON (SA)	GA	Latin America and Caribbean		FILLET	>	32			<=	2	<=	0.015					=	1									=	32					=	8
19GA03SH03	19GA03SH03-A1	SP19A00190	A	Y	Yes	Y	No	Aeromonas hydrophila/caviae				3	FROZEN	FARM RAISED	SHRIMP (SH)	GA	Southeastern Asia		PTO	>	32			<=	2	<=	0.015					=	2					=	16			<=	4					=	8
19PA02SA03	19PA02SA03-A	SP19A00197	A	Y	Yes	Y	No	Aeromonas sobria				2		UNKNOWN	SALMON (SA)	PA	Latin America and Caribbean	NONE	FILLET	>	32			<=	2	<=	0.015					=	0.5					=	8			<=	4					=	4
19PA02SA04	19PA02SA04-A	SP19A00198	A	Y	Yes	Y	No	Aeromonas hydrophila/caviae				2	FRESH	FARM RAISED	SALMON (SA)	PA	Latin America and Caribbean	NONE	STEAK	>	32			<=	2	<=	0.015					=	1					=	16			<=	4					=	8
19PA02SA04	19PA02SA04-A	SP19A00200	A	Y	Yes	Y	No	Aeromonas hydrophila/caviae				2	FRESH	FARM RAISED	SALMON (SA)	PA	Latin America and Caribbean	NONE	STEAK	>	32			<=	2	<=	0.015					=	1					=	32			<=	4					=	8
19NY04SA04	19NY04SA04-A1	SP19A00202	A	Y	Yes	Y	No	Aeromonas sobria				4	PREVIOUSLY FROZEN	FARM RAISED	SALMON (SA)	NY	North America	NONE	STEAK	>	32			<=	2	<=	0.015					=	1					=	16			=	8					=	8
19NY04SA05	19NY04SA05-A1	SP19A00203	A	Y	Yes	Y	No	Aeromonas hydrophila/caviae				4	PREVIOUSLY FROZEN	UNKNOWN	SALMON (SA)	NY	Latin America and Caribbean	NONE	STEAK	>	32			<=	2	<=	0.015					=	1					=	16			<=	4					=	4
19NY04SH02	19NY04SH02-A1	SP19A00207	A	Y	Yes	Y	No	Aeromonas hydrophila/caviae				4	FROZEN	FARM RAISED	SHRIMP (SH)	NY	South Asia	NONE	PTO	>	32			<=	2	<=	0.015					=	0.5					=	8			<=	4					=	16
19NY04SH04	19NY04SH04-A1	SP19A00209	A	Y	Yes	Y	No	Aeromonas hydrophila/caviae				4	PREVIOUSLY FROZEN	FARM RAISED	SHRIMP (SH)	NY	North America	NONE	PTO	>	32			<=	2	<=	0.015					=	0.5					=	4			<=	4					=	16
19NY04SH05	19NY04SH05-A1	SP19A00210	A	Y	Yes	Y	Yes	Aeromonas hydrophila/caviae	Aeromonas	blaMOX blaOXA		4	FROZEN	FARM RAISED	SHRIMP (SH)	NY	Southeastern Asia	NONE	SOH	>	32			<=	2	=	0.25					<=	0.25									<=	4					=	16
19MO05SH01	19MO05SH01-A	SP19A00217	A	Y	Yes	Y	No	Aeromonas hydrophila/caviae				5	FROZEN	WILD	SHRIMP (SH)	MO	North America		SOH	>	32			<=	2	<=	0.015					=	1					=	8			<=	4					=	16
19SD04SA01	19SD04SA01-A1	SP19A00222	A	Y	Yes	Y	No	Aeromonas hydrophila/caviae				4	PREVIOUSLY FROZEN	FARM RAISED	SALMON (SA)	SD	Latin America and Caribbean		FILLET	>	32			<=	2	<=	0.015					=	4					=	16			<=	4					=	16
19SD04SA03	19SD04SA03-A1	SP19A00223	A	Y	Yes	Y	No	Aeromonas hydrophila/caviae				4	FRESH	FARM RAISED	SALMON (SA)	SD	Latin America and Caribbean		FILLET	>	32			<=	2	<=	0.015					=	2					=	16			<=	4					=	16
19SD04SA07	19SD04SA07-A1	SP19A00224	A	Y	Yes	Y	No	Aeromonas hydrophila/caviae				4	FRESH	FARM RAISED	SALMON (SA)	SD	Latin America and Caribbean		FILLET	>	32			<=	2	<=	0.015					=	1					=	16			<=	4					=	16
19SD04SH01	19SD04SH01-A1	SP19A00225	A	Y	Yes	Y	No	Aeromonas hydrophila/caviae				4	FROZEN	FARM RAISED	SHRIMP (SH)	SD	South Asia		SOH	>	32			<=	2	<=	0.015					=	1					=	16			<=	4					=	16
19SD04SH02	19SD04SH02-A1	SP19A00226	A	Y	Yes	Y	No	Aeromonas hydrophila/caviae				4	FROZEN	FARM RAISED	SHRIMP (SH)	SD	Southeastern Asia		SOH	>	32			<=	2	<=	0.015					<=	0.25					=	8			<=	4					=	16
19CA05SA02	19CA05SA02-A1	SP19A00228	A	Y	Yes	Y	No	Aeromonas hydrophila/caviae				5	FRESH	FARM RAISED	SALMON (SA)	CA	Northern and Western Europe	NONE	FILLET	>	32			<=	2	<=	0.015					=	1					=	16			<=	4					=	16
19CA05SA03	19CA05SA03-A1	SP19A00229	A	Y	Yes	Y	No	Aeromonas hydrophila/caviae				5	FRESH	FARM RAISED	SALMON (SA)	CA	Latin America and Caribbean	NONE	FILLET	>	32			<=	2	<=	0.015					=	1					=	32			<=	4					=	8
19CA05SA04	19CA05SA04-A1	SP19A00230	A	Y	Yes	Y	No	Aeromonas hydrophila/caviae				5	FRESH	FARM RAISED	SALMON (SA)	CA	Latin America and Caribbean	ANTIBIOTIC FREE	FILLET	>	32			<=	2	<=	0.015					<=	0.25					=	4			<=	4					=	16
19CA05SA05	19CA05SA05-A1	SP19A00231	A	Y	Yes	Y	Yes	Aeromonas hydrophila/caviae	Aeromonas	aadA1 sul1 cphA		5	FRESH	FARM RAISED	SALMON (SA)	CA	North America	NONE	FILLET	>	32			<=	2	<=	0.015					=	1									<=	4					=	8
19CA05SA06	19CA05SA06-A1	SP19A00232	A	Y	Yes	Y	No	Aeromonas hydrophila/caviae				5	PREVIOUSLY FROZEN	WILD	SALMON (SA)	CA	North America	NONE	FILLET	>	32			<=	2	<=	0.015					=	1					=	16			<=	4					=	8
19CA05SH01	19CA05SH01-A1	SP19A00235	A	Y	Yes	Y	No	Aeromonas hydrophila/caviae				5	PREVIOUSLY FROZEN	UNKNOWN	SHRIMP (SH)	CA	Latin America and Caribbean	NONE	SOH	>	32			<=	2	<=	0.015					=	0.5					=	8			<=	4					=	8
19CA05SH02	19CA05SH02-A1	SP19A00236	A	Y	Yes	Y	No	Aeromonas hydrophila/caviae				5	PREVIOUSLY FROZEN	WILD	SHRIMP (SH)	CA	Latin America and Caribbean	NONE	SOH	>	32			<=	2	<=	0.015					=	2					=	16			<=	4					=	8
19CA05SH04	19CA05SH04-A1	SP19A00238	A	Y	Yes	Y	No	Aeromonas hydrophila/caviae				5	PREVIOUSLY FROZEN	WILD	SHRIMP (SH)	CA	Latin America and Caribbean	NONE	SOH	>	32			<=	2	<=	0.015					=	1					=	32			<=	4					=	8
19CA05SH05	19CA05SH05-A1	SP19A00239	A	Y	Yes	Y	No	Aeromonas hydrophila/caviae				5	PREVIOUSLY FROZEN	FARM RAISED	SHRIMP (SH)	CA	Southeastern Asia	NONE	SOH	>	32			<=	2	<=	0.015					=	1					=	16			<=	4					=	8
19CA05SH06	19CA05SH06-A1	SP19A00240	A	Y	Yes	Y	No	Aeromonas veronii				5	PREVIOUSLY FROZEN	FARM RAISED	SHRIMP (SH)	CA	Latin America and Caribbean	NONE	SOH	>	32			<=	2	<=	0.015					=	1					=	16			<=	4					=	16
19SC04SA07	19SC04SA07-A	SP19A00243	A	Y	Yes	Y	No	Aeromonas hydrophila/caviae				4	PREVIOUSLY FROZEN	FARM RAISED	SALMON (SA)	SC	Latin America and Caribbean		FILLET	>	32			<=	2	<=	0.015					=	1					=	16			<=	4					=	8
19SD05SH04	19SD05SH04-A1	SP19A00244	A	Y	Yes	Y	Yes	Aeromonas sobria	Aeromonas	blaOXA cphA		5	FROZEN	FARM RAISED	SHRIMP (SH)	SD	South Asia	NONE	SOH	>	32			<=	2	=	0.12					=	1									<=	4					=	16
19SD05SH07	19SD05SH07-A1	SP19A00245	A	Y	Yes	Y	No	Aeromonas hydrophila/caviae				5	FROZEN	FARM RAISED	SHRIMP (SH)	SD	Southeastern Asia	NONE	SOH	>	32			<=	2	<=	0.015					=	0.5					=	8			<=	4					=	8
19SD05SH08	19SD05SH08-A1	SP19A00246	A	Y	Yes	Y	No	Aeromonas hydrophila/caviae				5	FROZEN	FARM RAISED	SHRIMP (SH)	SD	South Asia	NONE	SOH	>	32			<=	2	<=	0.015					<=	0.25					=	4			<=	4					=	8
19CA06SA02	19CA06SA02-A1	SP19A00248	A	Y	Yes	Y	No	Aeromonas hydrophila/caviae				6	PREVIOUSLY FROZEN	WILD	SALMON (SA)	CA	North America	NONE	FILLET	>	32			<=	2	<=	0.015					=	2					=	32			<=	4					=	8
19CA06SA03	19CA06SA03-A1	SP19A00249	A	Y	Yes	Y	No	Aeromonas sobria				6	FRESH	FARM RAISED	SALMON (SA)	CA	North America	NONE	FILLET	>	32			<=	2	<=	0.015					=	1					=	16			<=	4					=	8
19CA06SA07	19CA06SA07-A1	SP19A00253	A	Y	Yes	Y	No	Aeromonas hydrophila/caviae				6	FRESH	WILD	SALMON (SA)	CA	North America	NONE	FILLET	>	32			<=	2	<=	0.015					=	0.5					=	16			<=	4					=	4
19CA06SA08	19CA06SA08-A1	SP19A00254	A	Y	Yes	Y	No	Aeromonas sobria				6	FRESH	WILD	SALMON (SA)	CA	North America	NONE	FILLET	>	32			<=	2	=	0.12					=	2					=	16			<=	4					=	16
19CA06SH01	19CA06SH01-A1	SP19A00255	A	Y	Yes	Y	No	Aeromonas hydrophila/caviae				6	PREVIOUSLY FROZEN	FARM RAISED	SHRIMP (SH)	CA	Southeastern Asia	NONE	SOH	>	32			<=	2	<=	0.015					=	0.5					=	8			<=	4					=	8
19CA06SH02	19CA06SH02-A1	SP19A00256	A	Y	Yes	Y	No	Aeromonas hydrophila/caviae				6	FROZEN	FARM RAISED	SHRIMP (SH)	CA	Southeastern Asia	NONE	SOH	>	32			=	16	=	0.12					=	1					=	64			=	32					>	32
19CA06SH05	19CA06SH05-A1	SP19A00259	A	Y	Yes	Y	No	Aeromonas hydrophila/caviae				6	PREVIOUSLY FROZEN	FARM RAISED	SHRIMP (SH)	CA	Southeastern Asia	NONE	SOH	>	32			<=	2	<=	0.015					=	0.5					=	4			<=	4					=	16
19GA04SH02	19GA04SH02-A01	SP19A00269	A	Y	Yes	Y	No	Aeromonas hydrophila/caviae				4	FROZEN	FARM RAISED	SHRIMP (SH)	GA	South Asia		PTO	>	32			<=	2	<=	0.015					<=	0.25					=	4			<=	4					=	16
19KS05SH06	19KS05SH06-A1	SP19A00279	A	Y	Yes	Y	No	Aeromonas hydrophila/caviae				5	PREVIOUSLY FROZEN	WILD	SHRIMP (SH)	KS	North America			>	32			<=	2	<=	0.015					=	1					=	16			<=	4					=	4
19CA08TI02	19CA08TI02-A1	SP19A00391	A	Y	Yes	Y	No	Aeromonas hydrophila/caviae				8	PREVIOUSLY FROZEN	FARM RAISED	TILAPIA (TI)	CA	East Asia	NONE	FILLET	>	32			<=	2	<=	0.015					=	0.5					=	8			<=	4					=	2
19CA08TI03	19CA08TI03-A1	SP19A00392	A	Y	Yes	Y	No	Aeromonas sobria				8	FROZEN	FARM RAISED	TILAPIA (TI)	CA	Latin America and Caribbean	NONE	FILLET	>	32			<=	2	<=	0.015					=	0.5					=	8			=	8					=	16
19CA08TI05	19CA08TI05-A1	SP19A00394	A	Y	Yes	Y	No	Aeromonas hydrophila/caviae				8	FRESH	FARM RAISED	TILAPIA (TI)	CA	Latin America and Caribbean	NONE	FILLET	>	32			<=	2	<=	0.015					=	4					=	16			<=	4					=	4
19CA08TI06	19CA08TI06-A1	SP19A00395	A	Y	Yes	Y	No	Aeromonas sobria				8	FROZEN	FARM RAISED	TILAPIA (TI)	CA	East Asia	NONE	FILLET	>	32			<=	2	<=	0.015					<=	0.25					=	4			<=	4					=	16
19CA08TI07	19CA08TI07-A1	SP19A00396	A	Y	Yes	Y	No	Aeromonas hydrophila/caviae				8	FROZEN	FARM RAISED	TILAPIA (TI)	CA	Southeastern Asia	NONE	FILLET	>	32			<=	2	<=	0.015					<=	0.25					=	8			<=	4					=	16
19CA09TI02	19CA09TI02-A1	SP19A00448	A	Y	Yes	Y	No	Aeromonas hydrophila/caviae				9	PREVIOUSLY FROZEN	FARM RAISED	TILAPIA (TI)	CA	East Asia	NONE	FILLET	>	32			<=	2	<=	0.015					=	2					=	32			<=	4					=	8
19CA09TI03	19CA09TI03-A1	SP19A00449	A	Y	Yes	Y	No	Aeromonas hydrophila/caviae				9	FROZEN	UNKNOWN	TILAPIA (TI)	CA	UNKNOWN	NONE	FILLET	>	32			<=	2	<=	0.015					=	1					=	16			<=	4					=	8
19CA09TI05	19CA09TI05-A1	SP19A00451	A	Y	Yes	Y	No	Aeromonas sobria				9	PREVIOUSLY FROZEN	FARM RAISED	TILAPIA (TI)	CA	Latin America and Caribbean	NONE	FILLET	>	32			<=	2	<=	0.015					=	2					>	64			<=	4					=	16
19CA09TI06	19CA09TI06-A1	SP19A00452	A	Y	Yes	Y	No	Aeromonas hydrophila/caviae				9	FRESH	UNKNOWN	TILAPIA (TI)	CA	Latin America and Caribbean	NONE	FILLET	>	32			<=	2	<=	0.015					=	0.5					=	16			<=	4					=	8
19MO09TI02	19MO09TI02-A	SP19A00464	A	Y	Yes	Y	No	Aeromonas hydrophila/caviae				9	FRESH	FARM RAISED	TILAPIA (TI)	MO	Latin America and Caribbean	NONE	FILLET	>	32			<=	2	=	0.12					=	0.5					=	16			<=	4					=	8
19MO09TI04	19MO09TI04-A	SP19A00465	A	Y	Yes	Y	No	Aeromonas hydrophila/caviae				9	FROZEN	FARM RAISED	TILAPIA (TI)	MO	East Asia	NONE	FILLET	>	32			<=	2	<=	0.015					=	0.5					=	8			<=	4					=	16
19KS09TI02	19KS09TI02-A1	SP19A00490	A	Y	Yes	Y	No	Aeromonas hydrophila/caviae				9	FROZEN	FARM RAISED	TILAPIA (TI)	KS	East Asia	NONE	WHOLE	>	32			<=	2	<=	0.015					=	4					=	64			<=	4					=	8
19KS09TI04	19KS09TI04-A1	SP19A00491	A	Y	Yes	Y	No	Aeromonas hydrophila/caviae				9	FROZEN	FARM RAISED	TILAPIA (TI)	KS	East Asia	NONE	WHOLE	>	32			<=	2	<=	0.015					=	1					=	8			<=	4					=	8
19SD09TI01	19SD09TI01-A1	SP19A00493	A	Y	Yes	Y	No	Aeromonas hydrophila/caviae				9	FRESH	FARM RAISED	TILAPIA (TI)	SD	Latin America and Caribbean	NONE	FILLET	>	32			<=	2	<=	0.015					=	1					=	64			<=	4					=	8
19CA10TI02	19CA10TI02-A1	SP19A00514	A	Y	Yes	Y	No	Aeromonas hydrophila/caviae				10	FRESH	FARM RAISED	TILAPIA (TI)	CA	Latin America and Caribbean	NONE	FILLET	>	32			<=	2	<=	0.015					=	4					>	64			<=	4					=	8
19CA10TI07	19CA10TI07-A1	SP19A00519	A	Y	Yes	Y	No	Aeromonas hydrophila/caviae				10	FROZEN	FARM RAISED	TILAPIA (TI)	CA	East Asia	NONE	FILLET	>	32			<=	2	<=	0.015					=	2					=	32			<=	4					=	16
19CA10TI08	19CA10TI08-A1	SP19A00520	A	Y	Yes	Y	No	Aeromonas hydrophila/caviae				10	FRESH	FARM RAISED	TILAPIA (TI)	CA	Latin America and Caribbean	NONE	FILLET	>	32			<=	2	=	0.12					=	4					>	64			=	8					=	8
19SD10TI07	19SD10TI07-A1	SP19A00523	A	Y	Yes	Y	No	Aeromonas hydrophila/caviae				10	FRESH	FARM RAISED	TILAPIA (TI)	SD	Latin America and Caribbean	NONE	FILLET	>	32			<=	2	=	0.12					=	0.5					=	8			<=	4					=	16
19KS10TI01	19KS10TI01-A1	SP19A00550	A	Y	Yes	Y	No	Aeromonas sobria				10	FRESH	FARM RAISED	TILAPIA (TI)	KS	Latin America and Caribbean	NONE	FILLET	>	32			<=	2	<=	0.015					=	0.5					=	16			<=	4					=	16
19KS10TI02	19KS10TI02-A1	SP19A00551	A	Y	Yes	Y	No	Aeromonas sobria				10	FRESH	FARM RAISED	TILAPIA (TI)	KS	Latin America and Caribbean	NONE	FILLET	>	32			<=	2	<=	0.015					<=	0.25					=	4			<=	4					=	16
19KS10TI04	19KS10TI04-A1	SP19A00553	A	Y	Yes	Y	No	Aeromonas hydrophila/caviae				10	FRESH	FARM RAISED	TILAPIA (TI)	KS	Latin America and Caribbean	NONE	FILLET	>	32			<=	2	<=	0.015					=	2					>	64			<=	4					=	16
19KS10TI05	19KS10TI05-A1	SP19A00554	A	Y	Yes	Y	No	Aeromonas hydrophila/caviae				10	FRESH	FARM RAISED	TILAPIA (TI)	KS	Latin America and Caribbean	NONE	FILLET	>	32			<=	2	<=	0.015					<=	0.25					<=	2			<=	4					=	16
19CA11TI04	19CA11TI04-A1	SP19A00607	A	Y	Yes	Y	No	Aeromonas hydrophila/caviae				11	FRESH	FARM RAISED	TILAPIA (TI)	CA	Latin America and Caribbean	NONE	FILLET	>	32			<=	2	<=	0.015					=	1					=	16			<=	4					=	8
SC1019-TI4	19SC10TI04-A	SP19A00632	A	Y	Yes	Y	No	Aeromonas hydrophila/caviae				10	FRESH	FARM RAISED	TILAPIA (TI)	SC	Latin America and Caribbean	NONE	FILLET	>	32			<=	2	=	0.12					=	1					=	8			<=	4					=	8
SC1019-TI5	19SC10TI05-A	SP19A00633	A	Y	Yes	Y	No	Aeromonas hydrophila/caviae				10	PREVIOUSLY FROZEN	FARM RAISED	TILAPIA (TI)	SC	East Asia	NONE	FILLET	>	32			<=	2	<=	0.015					=	2					=	16			<=	4					=	16
19CA12SA02	19CA12SA02-A1	SP19A00645	A	Y	Yes	Y	No	Aeromonas hydrophila/caviae				12	FRESH	FARM RAISED	SALMON (SA)	CA	Northern and Western Europe	NONE	FILLET	>	32			<=	2	<=	0.015					<=	0.25					=	4			<=	4					=	16
19CA12TI03	19CA12TI03-A1	SP19A00661	A	Y	Yes	Y	No	Aeromonas hydrophila/caviae				12	PREVIOUSLY FROZEN	FARM RAISED	TILAPIA (TI)	CA	East Asia	NONE	FILLET	>	32			<=	2	<=	0.015					=	0.5					=	16			<=	4					=	8
19CA12TI04	19CA12TI04-A1	SP19A00662	A	Y	Yes	Y	No	Aeromonas sobria				12	FRESH	FARM RAISED	TILAPIA (TI)	CA	Latin America and Caribbean	NONE	FILLET	>	32			<=	2	<=	0.015					=	0.5					=	8			=	8					=	8
19CA12TI08	19CA12TI08-A1	SP19A00666	A	Y	Yes	Y	No	Aeromonas hydrophila/caviae				12	PREVIOUSLY FROZEN	FARM RAISED	TILAPIA (TI)	CA	East Asia	NONE	FILLET	>	32			<=	2	<=	0.015					=	2					>	64			<=	4					=	16
19SD12TI05	19SD12TI05-A1	SP19A00681	A	Y	Yes	Y	No	Aeromonas hydrophila/caviae				12	FROZEN	FARM RAISED	TILAPIA (TI)	SD	Latin America and Caribbean	NONE	FILLET	>	32			<=	2	<=	0.015					=	1					=	16			<=	4					=	8
19GA11TI03	19GA11TI03-A01	SP19A00745	A	Y	Yes	Y	No	Aeromonas hydrophila/caviae				11	FRESH	FARM RAISED	TILAPIA (TI)	GA	UNKNOWN	NONE	FILLET	>	32			<=	2	<=	0.015					=	2					=	16			<=	4					=	8
19GA11TI04	19GA11TI04-A01	SP19A00746	A	Y	Yes	Y	No	Aeromonas hydrophila/caviae				11	FRESH	UNKNOWN	TILAPIA (TI)	GA	UNKNOWN	NONE	FILLET	>	32			<=	2	<=	0.015					=	0.5					=	16			<=	4					=	16
19KS11TI07	19KS11TI07-A1	SP19A00771	A	Y	Yes	Y	No	Aeromonas hydrophila/caviae				11	FRESH	FARM RAISED	TILAPIA (TI)	KS	Latin America and Caribbean	NONE	FILLET	>	32			<=	2	<=	0.015					=	0.5					=	8			<=	4					=	16
19KS12TI01	19KS12TI01-A1	SP19A00786	A	Y	Yes	Y	No	Aeromonas hydrophila/caviae				12	FRESH	FARM RAISED	TILAPIA (TI)	KS	Latin America and Caribbean	NONE	FILLET	>	32			<=	2	<=	0.015					<=	0.25					=	4			<=	4					=	16
19KS12TI02	19KS12TI02-A1	SP19A00787	A	Y	Yes	Y	No	Aeromonas hydrophila/caviae				12	FRESH	FARM RAISED	TILAPIA (TI)	KS	Latin America and Caribbean	NONE	FILLET	>	32			<=	2	<=	0.015					=	0.5					=	8			=	8					=	16
19KS12TI03	19KS12TI03-A1	SP19A00788	A	Y	Yes	Y	No	Aeromonas hydrophila/caviae				12	FRESH	FARM RAISED	TILAPIA (TI)	KS	Latin America and Caribbean	NONE	FILLET	>	32			<=	2	<=	0.015					<=	0.25					<=	2			=	8					=	16
19KS12TI05	19KS12TI05-A1	SP19A00789	A	Y	Yes	Y	No	Aeromonas sobria				12	FRESH	FARM RAISED	TILAPIA (TI)	KS	Latin America and Caribbean	NONE	FILLET	>	32			<=	2	<=	0.015					=	0.5					=	8			<=	4					=	8
19KS12TI06	19KS12TI06-A1	SP19A00790	A	Y	Yes	Y	No	Aeromonas hydrophila/caviae				12	FRESH	FARM RAISED	TILAPIA (TI)	KS	Latin America and Caribbean	NONE	FILLET	>	32			<=	2	<=	0.015					=	1					=	16			<=	4					=	8
19KS12TI07	19KS12TI07-A1	SP19A00791	A	Y	Yes	Y	No	Aeromonas hydrophila/caviae/sobria				12	FRESH	FARM RAISED	TILAPIA (TI)	KS	Latin America and Caribbean	NONE	FILLET	>	32			<=	2	<=	0.015					=	2					=	32			<=	4					=	8
19KS12TI08	19KS12TI08-A1	SP19A00792	A	Y	Yes	Y	No	Aeromonas sobria				12	FRESH	FARM RAISED	TILAPIA (TI)	KS	Latin America and Caribbean	NONE	FILLET	>	32			<=	2	<=	0.015					=	1					=	16			<=	4					=	8
19GA12TI01	19GA12TI01-A01	SP19A00855	A	Y	Yes	Y	No	Aeromonas hydrophila/caviae				12	FRESH	FARM RAISED	TILAPIA (TI)	GA	Latin America and Caribbean	NONE	FILLET	>	32			<=	2	<=	0.015					=	0.5					=	8			<=	4					=	16
19GA12TI02	19GA12TI02-A01	SP19A00856	A	Y	Yes	Y	No	Aeromonas hydrophila/caviae				12	FRESH	FARM RAISED	TILAPIA (TI)	GA	Latin America and Caribbean	NONE	FILLET	>	32			<=	2	<=	0.015					=	1					=	16			<=	4					=	8
19GA12TI03	19GA12TI03-A01	SP19A00857	A	Y	Yes	Y	No	Aeromonas sobria				12	FRESH	FARM RAISED	TILAPIA (TI)	GA	Latin America and Caribbean	NONE	FILLET	>	32			<=	2	<=	0.015					=	1					=	16			<=	4					=	16
19GA12TI04	19GA12TI04-A01	SP19A00858	A	Y	Yes	Y	No	Aeromonas hydrophila/caviae				12	FRESH	FARM RAISED	TILAPIA (TI)	GA	UNKNOWN	NONE	FILLET	>	32			<=	2	<=	0.015					=	1					=	16			<=	4					=	16
19GA12TI05	19GA12TI05-A01	SP19A00859	A	Y	Yes	Y	No	Aeromonas hydrophila/caviae				12	FRESH	FARM RAISED	TILAPIA (TI)	GA	Latin America and Caribbean	NONE	FILLET	>	32			<=	2	<=	0.015					=	2					=	16			<=	4					=	8
19GA12TI06	19GA12TI06-A01	SP19A00860	A	Y	Yes	Y	No	Aeromonas hydrophila/caviae				12	FRESH	FARM RAISED	TILAPIA (TI)	GA	Latin America and Caribbean	NONE	FILLET	>	32			<=	2	<=	0.015					=	1					=	32			<=	4					=	16
19GA12TI07	19GA12TI07-A01	SP19A00861	A	Y	Yes	Y	No	Aeromonas hydrophila/caviae				12	FROZEN	FARM RAISED	TILAPIA (TI)	GA	Southeastern Asia	NONE	FILLET	>	32			<=	2	<=	0.015					<=	0.25					=	4			<=	4					=	32
19CA01SA08	19CA01SA08-SE1	SP19ST00005	ST	Y	Yes	Y	No	Staphylococcus sciuri				1	FROZEN	WILD	SALMON (SA)	CA	North America	NONE	FILLET	=	4	=	8	=	8	=	0.5	=	2	<=	0.25	<=	16	=	2	=	16	<=	64	=	2	<=	1	=	0.12	=	1
19KS01SA08	19KS01SA08-ST1	SP19ST00049	ST	Y	Yes	Y	Yes	Staphylococcus aureus	Staphylococcus aureus	tet(38) erm(C) dfrG blaI blaR1 blaZ		1		WILD	SALMON (SA)	KS	UNKNOWN	NONE		=	8	=	8	=	8	=	1	=	1	>	8	<=	16	=	2	=	16	<=	64	<=	0.5	<=	1	=	0.25	=	1
19KS01SH05	19KS01SH05-ST1	SP19ST00053	ST	Y	Yes	Y	Yes	Staphylococcus aureus	Staphylococcus aureus	aph(3')-IIIa fosB blaZ blaR1 blaI tet(38)		1	FROZEN	WILD	SHRIMP (SH)	KS	UNKNOWN	NONE		=	4	=	16	=	8	=	0.5	=	2	=	0.5	<=	16	=	2	=	16	<=	64	<=	0.5	<=	1	=	0.25	=	1
19KS02SH02	19KS02SH02-ST1	SP19ST00058	ST	Y	Yes	Y	No	Staphylococcus sciuri				2	PREVIOUSLY FROZEN	FARM RAISED	SHRIMP (SH)	KS	Southeastern Asia	NONE		=	1	<=	4	=	4	=	0.25	<=	0.25	<=	0.25	<=	16	=	1	=	8	<=	64	=	1	<=	1	=	0.06	=	1
19KS02SH03	19KS02SH03-ST2	SP19ST00060	ST	Y	Yes	Y	No	Staphylococcus sciuri				2	PREVIOUSLY FROZEN	FARM RAISED	SHRIMP (SH)	KS	Southeastern Asia	NONE		=	1	=	8	=	4	=	0.25	<=	0.25	<=	0.25	<=	16	=	1	=	8	<=	64	=	1	<=	1	=	0.06	=	1
19SD01SA05	19SD01SA05-ST1	SP19ST00069	ST	Y	Yes	Y	No	Staphylococcus aureus				1	FROZEN	WILD	SALMON (SA)	SD	North America		FILLET	=	8	=	8	=	8	=	0.25	=	0.5	=	0.5	<=	16	=	2	=	16	<=	64	=	1	<=	1	=	0.12	=	1
19SD01SA06	19SD01SA06-ST1	SP19ST00070	ST	Y	Yes	Y	No	Staphylococcus warneri				1	FROZEN	WILD	SALMON (SA)	SD	North America		FILLET	=	0.5	<=	4	=	4	<=	0.12	<=	0.25	<=	0.25	<=	16	<=	0.5	=	8	<=	64	=	1	<=	1	=	0.25	=	1
19SD02SA01	19SD02SA01-ST1	SP19ST00071	ST	Y	Yes	Y	Yes	Staphylococcus warneri	-	catA blaZ blaR1 blaI		2	FROZEN	WILD	SALMON (SA)	SD	North America		FILLET	=	0.5	<=	4	=	64	<=	0.12	=	1	<=	0.25	<=	16	=	1	=	16	=	128	<=	0.5	<=	1	=	0.25	=	1
19SD02SH01	19SD02SH01-ST1	SP19ST00075	ST	Y	Yes	Y	No	Staphylococcus vitulinus				2	FROZEN	WILD	SHRIMP (SH)	SD	Latin America and Caribbean		SOH	=	0.5	=	8	=	8	=	0.25	=	1	<=	0.25	<=	16	=	2	=	16	<=	64	=	1	<=	1	=	0.06	=	1
19NY03SH03	19NY03SH03-ST1	SP19ST00112	ST	Y	Yes	Y	No	Staphylococcus aureus				3	FROZEN	WILD	SHRIMP (SH)	NY	Latin America and Caribbean	NONE	PU	=	1	=	8	=	8	=	0.5	=	0.5	=	0.5	<=	16	=	2	=	16	<=	64	<=	0.5	<=	1	=	0.12	=	1
19CA04SA07	19CA04SA07-ST1	SP19ST00129	ST	Y	Yes	Y	No	Staphylococcus sciuri				4	FRESH	FARM RAISED	SALMON (SA)	CA	North America	NONE	FILLET	=	1	<=	4	=	4	=	1	=	2	=	1	<=	16	=	1	=	16	=	128	=	8	<=	1	=	0.12	=	2
19CA04SH08	19CA04SH08-ST1	SP19ST00137	ST	Y	Yes	Y	Yes	Staphylococcus haemolyticus	-	none		4	PREVIOUSLY FROZEN	FARM RAISED	SHRIMP (SH)	CA	Southeastern Asia	NONE	SOH	=	0.5	<=	4	=	4	=	1	=	2	=	1	<=	16	=	2	=	8	=	128	=	8	<=	1	=	0.12	=	1
19NY04SA08	19NY04SA08-ST1	SP19ST00167	ST	Y	Yes	Y	No	Staphylococcus vitulinus/Staphylococcus warneri				4		WILD	SALMON (SA)	NY	North America	NONE	FILLET	=	0.5	<=	4	=	4	<=	0.12	=	0.5	<=	0.25	<=	16	<=	0.5	=	16	<=	64	<=	0.5	<=	1	=	0.12	=	1
19CA06SH01	19CA06SH01-ST1	SP19ST00201	ST	Y	Yes	Y	No	Staphylococcus sciuri				6	PREVIOUSLY FROZEN	FARM RAISED	SHRIMP (SH)	CA	Southeastern Asia	NONE	SOH	=	1	<=	4	=	4	=	0.5	=	0.5	=	0.5	<=	16	=	1	=	16	<=	64	=	1	<=	1	=	0.12	=	1
19MO09TI01	19MO09TI01-ST	SP19ST00358	ST	Y	Yes	Y	No	Staphylococcus sciuri				9	FROZEN	FARM RAISED	TILAPIA (TI)	MO	East Asia	NONE	FILLET	=	0.5	=	8	=	8	=	0.25	=	2	=	0.5	<=	16	=	2	=	16	<=	64	=	2	<=	1	=	0.06	=	2
19KS12TI02	19KS12TI02-ST1	SP19ST00607	ST	Y	Yes	Y	Yes	Staphylococcus aureus	Staphylococcus aureus	blaI blaR1 blaZ tet(38)		12	FRESH	FARM RAISED	TILAPIA (TI)	KS	Latin America and Caribbean	NONE	FILLET	=	8	=	8	=	8	=	0.25	=	0.5	=	0.5	<=	16	=	2	=	16	<=	64	<=	0.5	<=	1	=	0.12	=	1
19CA02SA03	19CA02SA03-E1	SP19E00017	E	Y	Yes	Y	No	Enterococcus faecalis				2	FROZEN	WILD	SALMON (SA)	CA	North America	NONE	FILLET	=	0.5	<=	4	=	8	=	1	=	4	=	1	<=	16	=	2	=	16	=	128	=	16	>	32	=	0.25	=	1
19CA02SA04	19CA02SA04-E1	SP19E00018	E	Y	Yes	Y	No	Enterococcus faecalis				2	PREVIOUSLY FROZEN	WILD	SALMON (SA)	CA	North America	NONE	FILLET	=	1	<=	4	=	8	=	1	=	2	=	1	<=	16	=	2	=	16	<=	64	=	16	=	4	=	0.12	=	1
19CA02SA06	19CA02SA06-E1	SP19E00019	E	Y	Yes	Y	No	Enterococcus faecalis				2	FRESH	FARM RAISED	SALMON (SA)	CA	Latin America and Caribbean	NONE	FILLET	=	0.5	<=	4	=	8	=	1	=	1	=	0.5	<=	16	=	2	=	16	=	128	=	16	<=	1	=	0.25	=	1
19CA02SA07	19CA02SA07-E1	SP19E00020	E	Y	Yes	Y	No	Enterococcus faecalis				2	PREVIOUSLY FROZEN	WILD	SALMON (SA)	CA	North America	NONE	FILLET	=	1	<=	4	=	8	=	1	=	1	=	0.5	<=	16	=	2	=	16	<=	64	=	16	<=	1	=	0.12	=	1
19CA02SA08	19CA02SA08-E1	SP19E00021	E	Y	Yes	Y	No	Enterococcus raffinosus				2	FRESH	FARM RAISED	SALMON (SA)	CA	Latin America and Caribbean	NONE	FILLET	=	1	<=	4	=	4	=	0.5	<=	0.25	=	1	<=	16	=	1	<=	2	<=	64	=	2	<=	1	=	0.12	=	0.5
19CA02SH01	19CA02SH01-E1	SP19E00022	E	Y	Yes	Y	No	Enterococcus faecalis				2	PREVIOUSLY FROZEN	FARM RAISED	SHRIMP (SH)	CA	South Asia	NONE	PTO	=	2	<=	4	=	8	=	1	=	2	=	1	<=	16	=	2	=	16	=	128	=	16	<=	1	=	0.25	=	1
19CA02SH02	19CA02SH02-E1	SP19E00023	E	Y	Yes	Y	No	Enterococcus faecalis				2	FROZEN	FARM RAISED	SHRIMP (SH)	CA	Southeastern Asia	NONE	PTO	=	2	<=	4	=	8	=	1	=	1	>	8	<=	16	=	1	=	16	=	2048	=	32	>	32	=	0.25	=	1
19CA02SH05	19CA02SH05-E2	SP19E00027	E	Y	Yes	Y	No	Enterococcus faecalis				2	FROZEN	FARM RAISED	SHRIMP (SH)	CA	Southeastern Asia	NONE	PD	=	2	<=	4	=	8	=	1	=	1	=	2	<=	16	=	2	=	16	=	128	=	16	<=	1	=	0.06	=	1
19CA02SH06	19CA02SH06-E1	SP19E00028	E	Y	Yes	Y	No	Enterococcus faecalis				2	FROZEN	FARM RAISED	SHRIMP (SH)	CA	Southeastern Asia	NONE	PD	=	0.5	<=	4	=	8	=	1	=	2	=	0.5	<=	16	=	2	=	16	=	128	=	16	<=	1	=	0.12	=	1
19CA02SH07	19CA02SH07-E1	SP19E00029	E	Y	Yes	Y	No	Enterococcus faecalis				2	PREVIOUSLY FROZEN	FARM RAISED	SHRIMP (SH)	CA	Southeastern Asia	NONE	HOSO	=	2	<=	4	=	8	=	1	=	4	=	2	<=	16	=	2	=	16	=	128	=	16	<=	1	=	0.12	=	1
19CA02SH08	19CA02SH08-E1	SP19E00030	E	Y	Yes	Y	No	Enterococcus faecalis				2	PREVIOUSLY FROZEN	FARM RAISED	SHRIMP (SH)	CA	Southeastern Asia	NONE	SOH	=	0.5	<=	4	=	8	=	2	=	2	=	0.5	<=	16	=	2	=	16	=	128	=	8	>	32	=	0.25	=	1
19CA03SA01	19CA03SA01-E2	SP19E00034	E	Y	Yes	Y	No	Enterococcus faecalis				3	FRESH	FARM RAISED	SALMON (SA)	CA	North America	NONE	FILLET	=	1	<=	4	=	8	=	0.5	=	1	=	1	<=	16	=	2	=	8	<=	64	=	16	<=	1	=	0.12	=	1
19CA03SA03	19CA03SA03-E1	SP19E00036	E	Y	Yes	Y	No	Enterococcus faecalis				3	FRESH	FARM RAISED	SALMON (SA)	CA	North America	NONE	FILLET	=	0.5	<=	4	=	8	=	2	=	4	=	1	<=	16	=	2	=	16	=	128	=	16	<=	1	=	0.12	=	2
19CA03SA04	19CA03SA04-E2	SP19E00038	E	Y	Yes	Y	No	Enterococcus faecalis				3	FRESH	FARM RAISED	SALMON (SA)	CA	North America	NONE	FILLET	=	1	<=	4	=	8	=	2	=	2	=	2	<=	16	=	2	=	16	=	128	=	16	<=	1	=	0.12	=	2
19CA03SA06	19CA03SA06-E1	SP19E00040	E	Y	Yes	Y	No	Enterococcus faecium				3	FRESH	FARM RAISED	SALMON (SA)	CA	Latin America and Caribbean	NONE	FILLET	=	4	<=	4	=	8	=	2	=	4	=	8	<=	16	=	2	=	64	<=	64	=	4	<=	1	=	0.12	=	0.5
19CA03SA07	19CA03SA07-E2	SP19E00042	E	Y	Yes	Y	No	Enterococcus faecalis				3	FRESH	FARM RAISED	SALMON (SA)	CA	Latin America and Caribbean	NONE	FILLET	=	1	<=	4	=	8	=	1	=	2	=	1	<=	16	=	2	=	16	=	128	=	16	<=	1	=	0.12	=	1
19CA03SA08	19CA03SA08-E1	SP19E00043	E	Y	Yes	Y	No	Enterococcus faecalis				3	FROZEN	FARM RAISED	SALMON (SA)	CA	East Asia	NONE	FILLET	=	1	<=	4	=	8	=	1	=	4	=	0.5	<=	16	=	2	=	16	=	128	=	16	<=	1	=	0.12	=	1
19CA03SH01	19CA03SH01-E1	SP19E00045	E	Y	Yes	Y	No	Enterococcus hirae				3	PREVIOUSLY FROZEN	FARM RAISED	SHRIMP (SH)	CA	South Asia	NONE	SOH	=	0.5	<=	4	=	8	=	0.5	=	4	>	8	<=	16	=	2	=	32	<=	64	=	4	>	32	=	0.12	=	0.5
19CA03SH02	19CA03SH02-E2	SP19E00047	E	Y	Yes	Y	No	Enterococcus faecalis				3	PREVIOUSLY FROZEN	FARM RAISED	SHRIMP (SH)	CA	Latin America and Caribbean	NONE	SOH	=	0.5	<=	4	=	8	=	2	=	4	=	0.5	<=	16	=	2	=	8	=	128	=	16	<=	1	=	0.12	=	2
19CA03SH03	19CA03SH03-E1	SP19E00048	E	Y	Yes	Y	No	Enterococcus faecalis				3	PREVIOUSLY FROZEN	FARM RAISED	SHRIMP (SH)	CA	South Asia	NONE	SOH	=	1	<=	4	=	8	=	1	=	4	=	1	<=	16	=	2	=	16	=	128	=	16	<=	1	=	0.12	=	2
19CA03SH04	19CA03SH04-E1	SP19E00049	E	Y	Yes	Y	No	Enterococcus faecalis				3	FRESH	FARM RAISED	SHRIMP (SH)	CA	Latin America and Caribbean	NONE	HOSO	=	0.5	<=	4	=	8	=	1	=	4	=	1	<=	16	=	2	=	16	=	128	=	16	<=	1	=	0.12	=	2
19CA03SH05	19CA03SH05-E1	SP19E00050	E	Y	Yes	Y	No	Enterococcus faecalis				3	FROZEN	FARM RAISED	SHRIMP (SH)	CA	Southeastern Asia	NONE	SOH	=	0.5	<=	4	=	8	=	1	=	4	<=	0.25	<=	16	=	2	=	16	<=	64	=	8	<=	1	=	0.25	=	1
19CA03SH06	19CA03SH06-E1	SP19E00052	E	Y	Yes	Y	No	Enterococcus faecalis				3	PREVIOUSLY FROZEN	FARM RAISED	SHRIMP (SH)	CA	South Asia	NONE	PTO	=	0.5	<=	4	=	8	=	1	=	4	=	2	<=	16	=	2	=	16	=	128	=	16	<=	1	=	0.25	=	2
19CA03SH07	19CA03SH07-E1	SP19E00054	E	Y	Yes	Y	No	Enterococcus faecalis				3	FROZEN	WILD	SHRIMP (SH)	CA	North America	NONE	SOH	=	0.5	<=	4	=	8	=	1	=	4	=	1	<=	16	=	2	=	16	<=	64	=	16	<=	1	=	0.12	=	1
19CA03SH08	19CA03SH08-E2	SP19E00057	E	Y	Yes	Y	No	Enterococcus faecalis				3	PREVIOUSLY FROZEN	FARM RAISED	SHRIMP (SH)	CA	Southeastern Asia	NONE	SOH	=	1	<=	4	=	8	=	1	=	2	=	1	<=	16	=	2	=	16	=	128	=	16	<=	1	=	0.25	=	2
19KS01SH05	19KS01SH05-E1	SP19E00058	E	Y	Yes	Y	No	Enterococcus faecalis				1	FROZEN	WILD	SHRIMP (SH)	KS	UNKNOWN	NONE		=	1	<=	4	=	4	=	1	=	2	=	1	<=	16	=	2	=	8	<=	64	=	8	>	32	=	0.25	=	1
19KS01SH06	19KS01SH06-E1	SP19E00059	E	Y	Yes	Y	No	Enterococcus faecalis				1	FROZEN	WILD	SHRIMP (SH)	KS	UNKNOWN	NONE		=	1	<=	4	=	4	=	1	=	1	=	2	<=	16	=	2	=	16	<=	64	=	8	<=	1	=	0.12	=	1
19KS02SA04	19KS02SA04-E1	SP19E00060	E	Y	Yes	Y	No	Enterococcus faecalis				2	FRESH	FARM RAISED	SALMON (SA)	KS	Latin America and Caribbean	NONE		=	2	<=	4	=	8	=	1	=	2	=	2	<=	16	=	2	=	16	=	128	=	16	>	32	=	0.25	=	1
19KS02SH01	19KS02SH01-E1	SP19E00061	E	Y	Yes	Y	No	Enterococcus faecalis				2	PREVIOUSLY FROZEN	FARM RAISED	SHRIMP (SH)	KS	Southeastern Asia	NONE		=	0.5	<=	4	=	8	=	1	=	1	=	2	<=	16	=	2	=	16	<=	64	=	16	<=	1	=	0.12	=	1
19KS02SH02	19KS02SH02-E1	SP19E00062	E	Y	Yes	Y	No	Enterococcus faecalis				2	PREVIOUSLY FROZEN	FARM RAISED	SHRIMP (SH)	KS	Southeastern Asia	NONE		=	2	<=	4	=	8	=	1	=	2	=	1	<=	16	=	2	=	16	=	128	=	16	<=	1	=	0.12	=	1
19KS02SH04	19KS02SH04-E1	SP19E00063	E	Y	Yes	Y	No	Enterococcus durans				2	PREVIOUSLY FROZEN	FARM RAISED	SHRIMP (SH)	KS	South Asia	NONE		=	0.5	<=	4	=	4	=	1	=	4	=	1	<=	16	=	1	=	32	<=	64	=	4	>	32	=	0.06	=	1
19SD01SH01	19SD01SH01-E1	SP19E00065	E	Y	Yes	Y	No	Enterococcus faecalis				1	FROZEN	FARM RAISED	SHRIMP (SH)	SD	Southeastern Asia		SOH	=	1	<=	4	=	8	=	1	=	2	<=	0.25	<=	16	=	2	=	16	=	128	=	16	<=	1	=	0.25	=	1
19SD01SH02	19SD01SH02-E1	SP19E00066	E	Y	Yes	Y	No	Enterococcus faecalis				1	FROZEN	FARM RAISED	SHRIMP (SH)	SD	Southeastern Asia		SOH	=	0.5	<=	4	=	8	=	1	=	2	<=	0.25	<=	16	=	2	=	16	=	128	=	16	<=	1	=	0.25	=	1
19SD01SH03	19SD01SH03-E1	SP19E00067	E	Y	Yes	Y	No	Enterococcus faecalis				1	FROZEN	FARM RAISED	SHRIMP (SH)	SD	Southeastern Asia		SOH	=	1	<=	4	=	4	=	1	=	1	=	1	<=	16	=	2	=	16	=	128	=	8	<=	1	=	0.25	=	2
19SD01SH06	19SD01SH06-E1	SP19E00068	E	Y	Yes	Y	No	Enterococcus faecalis				1	FROZEN	WILD	SHRIMP (SH)	SD	North America		PTO	=	0.5	<=	4	=	8	=	1	=	2	=	1	<=	16	=	2	=	8	<=	64	=	8	<=	1	=	0.12	=	2
19SD01SH07	19SD01SH07-E1	SP19E00069	E	Y	Yes	Y	No	Enterococcus faecalis				1	FROZEN	FARM RAISED	SHRIMP (SH)	SD	South Asia		PTO	=	1	<=	4	=	8	=	1	=	2	<=	0.25	<=	16	=	2	=	16	=	128	=	16	<=	1	=	0.25	=	1
19SD02SA01	19SD02SA01-E1	SP19E00071	E	Y	Yes	Y	No	Enterococcus faecalis				2	FROZEN	WILD	SALMON (SA)	SD	North America		FILLET	=	0.5	<=	4	=	8	=	1	=	4	=	1	<=	16	=	2	=	16	=	128	=	8	>	32	=	0.06	=	1
19SD02SA02	19SD02SA02-E1	SP19E00072	E	Y	Yes	Y	No	Enterococcus faecalis				2	FROZEN	WILD	SALMON (SA)	SD	North America		FILLET	=	1	<=	4	=	16	=	1	=	2	=	1	<=	16	=	2	=	16	<=	64	=	16	>	32	=	0.12	=	1
19SD03SA04	19SD03SA04-E1	SP19E00074	E	Y	Yes	Y	No	Enterococcus faecalis				3	FROZEN	WILD	SALMON (SA)	SD	North America		FILLET	=	1	<=	4	=	8	=	1	=	4	=	1	<=	16	=	2	=	16	=	128	=	8	>	32	=	0.06	=	1
19SD03SA06	19SD03SA06-E1	SP19E00075	E	Y	Yes	Y	No	Enterococcus faecalis				3	FROZEN	WILD	SALMON (SA)	SD	East Asia		FILLET	=	2	<=	4	=	8	=	1	=	4	>	8	<=	16	=	1	=	16	<=	64	=	16	>	32	=	0.12	=	1
19SD03SA07	19SD03SA07-E1	SP19E00076	E	Y	Yes	Y	No	Enterococcus faecalis/Enterococcus gallinarum				3	FROZEN	WILD	SALMON (SA)	SD	North America		FILLET	=	1	<=	4	=	8	=	1	=	4	<=	0.25	<=	16	=	2	=	8	<=	64	=	4	<=	1	=	0.12	=	4
19SD03SA08	19SD03SA08-E1	SP19E00077	E	Y	Yes	Y	No	Enterococcus faecalis				3	FRESH	FARM RAISED	SALMON (SA)	SD	Latin America and Caribbean		FILLET	=	0.5	<=	4	=	8	=	1	=	2	=	1	<=	16	=	2	=	16	=	128	=	16	<=	1	=	0.12	=	2
19SD03SH01	19SD03SH01-E1	SP19E00078	E	Y	Yes	Y	No	Enterococcus faecium				3	FROZEN	WILD	SHRIMP (SH)	SD	Latin America and Caribbean		SOH	=	2	<=	4	=	4	=	2	=	4	=	0.5	<=	16	=	1	=	32	<=	64	=	1	<=	1	=	0.12	=	1
19SD03SH02	19SD03SH02-E1	SP19E00079	E	Y	Yes	Y	No	Enterococcus faecalis				3	FROZEN	WILD	SHRIMP (SH)	SD	Latin America and Caribbean		SOH	=	0.5	<=	4	=	4	=	1	=	4	=	1	<=	16	=	2	=	16	=	128	=	8	<=	1	=	0.12	=	1
19SD03SH03	19SD03SH03-E1	SP19E00080	E	Y	Yes	Y	No	Enterococcus faecalis				3	FROZEN	FARM RAISED	SHRIMP (SH)	SD	Southeastern Asia		SOH	=	0.5	<=	4	=	8	=	1	=	2	=	2	<=	16	=	2	=	16	=	128	=	16	<=	1	=	0.12	=	1
19SD03SH04	19SD03SH04-E1	SP19E00081	E	Y	Yes	Y	No	Enterococcus faecalis				3	FROZEN	FARM RAISED	SHRIMP (SH)	SD	Southeastern Asia		SOH	=	2	<=	4	=	8	=	1	=	4	<=	0.25	<=	16	=	2	=	16	=	128	=	16	<=	1	=	0.12	=	1
19SD03SH05	19SD03SH05-E1	SP19E00082	E	Y	Yes	Y	No	Enterococcus faecalis				3	FROZEN	FARM RAISED	SHRIMP (SH)	SD	Southeastern Asia		SOH	=	2	<=	4	=	8	=	1	=	4	=	2	<=	16	=	2	=	16	=	128	=	16	<=	1	=	0.12	=	1
19SD03SH06	19SD03SH06-E1	SP19E00083	E	Y	Yes	Y	No	Enterococcus faecalis				3	FROZEN	WILD	SHRIMP (SH)	SD	North America		SOH	=	1	<=	4	=	8	=	1	=	2	=	1	<=	16	=	2	=	16	=	128	<=	0.5	<=	1	=	0.06	=	1
19SD03SH07	19SD03SH07-E1	SP19E00084	E	Y	Yes	Y	No	Enterococcus faecalis				3	FROZEN	WILD	SHRIMP (SH)	SD	North America		PTO	=	1	<=	4	=	8	=	2	=	4	<=	0.25	<=	16	=	2	=	16	=	128	=	16	<=	1	=	0.12	=	1
19SD03SH08	19SD03SH08-E1	SP19E00085	E	Y	Yes	Y	No	Enterococcus faecalis				3	FROZEN	WILD	SHRIMP (SH)	SD	North America		SOH	=	2	<=	4	=	8	=	1	=	2	=	1	<=	16	=	2	=	16	<=	64	=	16	<=	1	=	0.12	=	2
19PA01SH02	19PA01SH02-SE1	SP19E00088	E	Y	Yes	Y	No	Enterococcus faecalis				1	PREVIOUSLY FROZEN	FARM RAISED	SHRIMP (SH)	PA	Southeastern Asia		SOH	=	2	<=	4	=	8	=	1	=	2	=	2	<=	16	=	2	=	16	=	128	=	8	<=	1	=	0.12	=	1
19PA01SH04	19PA01SH04-SE1	SP19E00089	E	Y	Yes	Y	No	Enterococcus faecalis				1	PREVIOUSLY FROZEN	FARM RAISED	SHRIMP (SH)	PA	UNKNOWN		SOH	=	1	<=	4	=	8	=	2	=	4	=	2	<=	16	=	2	=	16	=	128	=	16	<=	1	=	0.12	=	1
19NY01SH01	19NY01SH01-SE2	SP19E00096	E	Y	Yes	Y	No	Enterococcus casseliflavus/Enterococcus gallinarum				1	FROZEN	FARM RAISED	SHRIMP (SH)	NY	Southeastern Asia	NONE	SOH	=	0.5	<=	4	=	8	=	2	=	2	=	2	<=	16	=	2	=	8	<=	64	=	4	<=	1	=	0.12	=	8
19NY01SH02	19NY01SH02-SE2	SP19E00097	E	Y	Yes	Y	No	Enterococcus faecalis				1	FROZEN	FARM RAISED	SHRIMP (SH)	NY	South Asia	NONE	SOH	=	1	<=	4	=	8	=	2	=	4	=	1	<=	16	=	2	=	16	=	128	=	16	<=	1	=	0.12	=	2
19NY01SH03	19NY01SH03-SE2	SP19E00098	E	Y	Yes	Y	No	Enterococcus faecalis				1	FROZEN	FARM RAISED	SHRIMP (SH)	NY	South Asia	NONE	SOH	=	2	<=	4	=	8	=	2	=	2	<=	0.25	<=	16	=	2	=	16	=	128	=	16	<=	1	=	0.25	=	1
19NY01SH04	19NY01SH04-SE2	SP19E00099	E	Y	Yes	Y	No	Enterococcus faecalis				1	FROZEN	FARM RAISED	SHRIMP (SH)	NY	Southeastern Asia	NONE	SOH	=	2	<=	4	=	8	=	2	=	4	=	0.5	<=	16	=	2	=	16	=	128	=	16	<=	1	=	0.25	=	2
19NY02SA05	19NY02SA05-E1	SP19E00104	E	Y	Yes	Y	No	Enterococcus faecalis				2	FRESH	FARM RAISED	SALMON (SA)	NY	Latin America and Caribbean	NONE	STEAK	=	0.5	<=	4	=	4	=	1	=	2	<=	0.25	<=	16	=	2	=	16	<=	64	=	8	<=	1	=	0.12	=	1
19NY02SA06	19NY02SA06-E1	SP19E00105	E	Y	Yes	Y	No	Enterococcus faecalis				2	FROZEN	FARM RAISED	SALMON (SA)	NY	Latin America and Caribbean	NONE	FILLET	=	1	<=	4	=	8	=	0.5	=	4	<=	0.25	<=	16	=	2	=	16	=	128	=	8	<=	1	=	0.12	=	1
19NY02SH06	19NY02SH06-E1	SP19E00111	E	Y	Yes	Y	No	Enterococcus casseliflavus				2	FROZEN	FARM RAISED	SHRIMP (SH)	NY	South Asia	NONE	SOH	=	0.5	<=	4	=	4	=	1	=	4	=	0.5	<=	16	=	2	=	16	=	128	=	8	<=	1	=	0.12	=	1
19NY02SH08	19NY02SH08-E1	SP19E00112	E	Y	Yes	Y	No	Enterococcus faecalis				2	FROZEN	FARM RAISED	SHRIMP (SH)	NY	Southeastern Asia	NONE	PTO	=	0.5	<=	4	=	4	=	1	=	1	<=	0.25	<=	16	=	2	=	16	<=	64	=	8	<=	1	=	0.12	=	1
19NY03SA01	19NY03SA01-E1	SP19E00113	E	Y	Yes	Y	No	Enterococcus faecalis				3	FROZEN	FARM RAISED	SALMON (SA)	NY	Latin America and Caribbean	NONE	FILLET	=	0.5	<=	4	=	4	=	0.5	=	1	=	1	<=	16	=	1	=	8	<=	64	=	4	<=	1	=	0.12	=	4
19NY03SA05	19NY03SA05-E1	SP19E00114	E	Y	Yes	Y	No	Enterococcus casseliflavus/Enterococcus gallinarum				3	FROZEN	FARM RAISED	SALMON (SA)	NY	Latin America and Caribbean	NONE	FILLET	=	0.5	<=	4	=	4	=	1	=	2	=	2	<=	16	=	2	=	16	=	128	=	8	<=	1	=	0.12	=	1
19NY03SA07	19NY03SA07-E1	SP19E00115	E	Y	Yes	Y	No	Enterococcus faecalis				3	FROZEN	WILD	SALMON (SA)	NY	North America	NONE	FILLET	=	1	<=	4	<=	2	=	1	<=	0.25	>	8	<=	16	=	1	=	32	<=	64	=	2	=	16	=	0.06	=	0.5
19NY03SH06	19NY03SH06-E1	SP19E00119	E	Y	Yes	Y	No	Enterococcus gallinarum				3	PREVIOUSLY FROZEN	FARM RAISED	SHRIMP (SH)	NY	Southeastern Asia	NONE	SOH	=	1	<=	4	=	8	=	1	=	2	=	1	<=	16	=	2	=	16	=	128	=	8	<=	1	=	0.12	=	2
19NY03SH07	19NY03SH07-E1	SP19E00120	E	Y	Yes	Y	No	Enterococcus faecalis				3	FROZEN	WILD	SHRIMP (SH)	NY	Latin America and Caribbean	NONE	PD	=	1	<=	4	=	8	=	4	=	2	>	8	<=	16	=	1	=	16	>	2048	=	32	>	32	=	0.12	=	2
19NY03SH08	19NY03SH08-E1	SP19E00121	E	Y	Yes	Y	No	Enterococcus faecalis				3	FROZEN	FARM RAISED	SHRIMP (SH)	NY	Southeastern Asia	NONE	PTO	=	0.5	<=	4	=	8	=	0.5	=	2	=	0.5	<=	16	<=	0.5	<=	2	<=	64	=	2	=	8	=	0.12	=	2
19CA04SA04	19CA04SA04-E2	SP19E00127	E	Y	Yes	Y	No	Enterococcus faecalis				4	FRESH	FARM RAISED	SALMON (SA)	CA	Northern and Western Europe	NONE	FILLET	=	1	<=	4	=	8	=	1	=	1	=	1	<=	16	=	2	=	16	=	128	<=	0.5	<=	1	=	0.06	=	1
19CA04SA06	19CA04SA06-E1	SP19E00130	E	Y	Yes	Y	Yes	Enterococcus raffinosus	-	none		4	FRESH	FARM RAISED	SALMON (SA)	CA	Latin America and Caribbean	NONE	FILLET	=	8	>	32	=	16	=	0.25	>	16	>	8	<=	16	>	8	=	128	<=	64	>	32	=	8	=	0.5	>	32
19CA04SA07	19CA04SA07-E1	SP19E00131	E	Y	Yes	Y	No	Enterococcus faecalis				4	FRESH	FARM RAISED	SALMON (SA)	CA	North America	NONE	FILLET	=	1	<=	4	=	8	=	1	=	4	=	2	<=	16	=	2	=	16	=	128	=	16	<=	1	=	0.06	=	2
19CA04SH01	19CA04SH01-E2	SP19E00135	E	Y	Yes	Y	No	Enterococcus faecalis				4	PREVIOUSLY FROZEN	FARM RAISED	SHRIMP (SH)	CA	Southeastern Asia	NONE	SOH	=	2	<=	4	=	8	=	2	=	4	=	0.5	<=	16	=	2	=	16	=	128	=	16	<=	1	=	0.12	=	1
19CA04SH02	19CA04SH02-E2	SP19E00137	E	Y	Yes	Y	No	Enterococcus faecalis				4	FROZEN	FARM RAISED	SHRIMP (SH)	CA	South Asia	NONE	SOH	=	1	<=	4	=	4	=	1	=	2	=	2	<=	16	=	2	=	8	=	128	=	8	<=	1	=	0.12	=	2
19CA04SH04	19CA04SH04-E2	SP19E00140	E	Y	Yes	Y	No	Enterococcus faecalis				4	PREVIOUSLY FROZEN	FARM RAISED	SHRIMP (SH)	CA	Southeastern Asia	NONE	SOH	=	2	<=	4	=	8	=	2	=	4	=	2	<=	16	=	2	=	16	=	128	=	16	<=	1	=	0.25	=	1
19CA04SH06	19CA04SH06-E2	SP19E00143	E	Y	Yes	Y	No	Enterococcus faecalis				4	PREVIOUSLY FROZEN	FARM RAISED	SHRIMP (SH)	CA	South Asia	NONE	HOSO	=	2	<=	4	=	8	=	2	=	4	=	2	<=	16	=	2	=	16	=	128	=	16	<=	1	=	0.06	=	1
19CA04SH07	19CA04SH07-E2	SP19E00145	E	Y	Yes	Y	No	Enterococcus faecalis				4	PREVIOUSLY FROZEN	FARM RAISED	SHRIMP (SH)	CA	Latin America and Caribbean	NONE	HOSO	=	2	<=	4	=	8	=	2	=	4	=	4	<=	16	=	2	=	16	>	2048	=	8	>	32	=	0.25	=	1
19CA04SH08	19CA04SH08-E2	SP19E00147	E	Y	Yes	Y	No	Enterococcus faecalis				4	PREVIOUSLY FROZEN	FARM RAISED	SHRIMP (SH)	CA	Southeastern Asia	NONE	SOH	=	2	<=	4	=	8	=	2	=	4	=	1	<=	16	=	2	=	16	=	128	=	16	<=	1	=	0.12	=	1
19KS03SA01	19KS03SA01-E1	SP19E00148	E	Y	Yes	Y	No	Enterococcus faecalis				3	FRESH	UNKNOWN	SALMON (SA)	KS	Latin America and Caribbean	NONE	FILLET	=	1	<=	4	=	8	=	1	=	2	=	0.5	<=	16	=	2	=	8	=	128	=	8	<=	1	=	0.12	=	1
19KS03SA06	19KS03SA06-E1	SP19E00149	E	Y	Yes	Y	No	Enterococcus faecalis				3	FRESH	FARM RAISED	SALMON (SA)	KS	UNKNOWN		FILLET	=	2	<=	4	=	8	=	1	=	2	=	1	<=	16	=	2	=	16	<=	64	=	16	<=	1	=	0.12	=	1
19KS03SH02	19KS03SH02-E1	SP19E00150	E	Y	Yes	Y	No	Enterococcus faecalis				3	PREVIOUSLY FROZEN	FARM RAISED	SHRIMP (SH)	KS	Southeastern Asia	NONE		=	2	<=	4	=	8	=	1	=	4	=	1	<=	16	=	2	=	16	=	128	=	16	<=	1	=	0.06	=	2
19KS03SH03	19KS03SH03-E1	SP19E00151	E	Y	Yes	Y	No	Enterococcus faecalis				3	PREVIOUSLY FROZEN	FARM RAISED	SHRIMP (SH)	KS	South Asia	NONE		=	2	<=	4	=	8	=	2	=	4	=	1	<=	16	=	2	=	16	=	128	=	16	<=	1	=	0.25	=	1
19KS03SH04	19KS03SH04-E1	SP19E00152	E	Y	Yes	Y	No	Enterococcus faecalis				3	PREVIOUSLY FROZEN	UNKNOWN	SHRIMP (SH)	KS	South Asia	NONE		=	2	<=	4	=	8	=	1	=	2	=	1	<=	16	=	2	=	16	=	128	=	16	<=	1	=	0.12	=	2
19KS03SH05	19KS03SH05-E1	SP19E00153	E	Y	Yes	Y	No	Enterococcus faecalis				3	PREVIOUSLY FROZEN	FARM RAISED	SHRIMP (SH)	KS	Southeastern Asia	NONE		=	2	<=	4	=	8	=	2	=	4	=	2	<=	16	=	2	=	16	=	128	=	16	<=	1	=	0.12	=	1
19KS03SH06	19KS03SH06-E1	SP19E00154	E	Y	Yes	Y	No	Enterococcus faecalis				3	PREVIOUSLY FROZEN	FARM RAISED	SHRIMP (SH)	KS	Southeastern Asia	NONE		=	1	<=	4	=	8	=	2	=	2	=	2	<=	16	=	2	=	16	=	128	=	16	<=	1	=	0.12	=	1
19KS03SH07	19KS03SH07-E1	SP19E00155	E	Y	Yes	Y	No	Enterococcus faecalis				3	PREVIOUSLY FROZEN	FARM RAISED	SHRIMP (SH)	KS	Southeastern Asia	NONE		=	1	<=	4	=	4	=	1	=	2	<=	0.25	<=	16	=	2	=	8	=	128	=	16	<=	1	=	0.12	=	1
19KS04SA02	19KS04SA02-E1	SP19E00157	E	Y	Yes	Y	No	Enterococcus faecalis				4	FRESH	UNKNOWN	SALMON (SA)	KS	Latin America and Caribbean	NONE	FILLET	=	1	<=	4	=	8	=	0.5	=	2	=	0.5	<=	16	=	2	=	8	<=	64	=	16	<=	1	=	0.12	=	2
19KS04SA04	19KS04SA04-E1	SP19E00158	E	Y	Yes	Y	No	Enterococcus faecalis				4	FRESH	UNKNOWN	SALMON (SA)	KS	Latin America and Caribbean	NONE	FILLET	=	1	<=	4	=	32	=	0.25	=	1	=	4	<=	16	=	1	=	8	=	2048	=	16	>	32	=	0.25	=	1
19KS04SA05	19KS04SA05-E1	SP19E00159	E	Y	Yes	Y	No	Enterococcus gallinarum				4	FRESH	FARM RAISED	SALMON (SA)	KS	Latin America and Caribbean	NONE	FILLET	=	0.5	<=	4	=	4	=	1	=	2	=	1	<=	16	=	2	=	16	<=	64	=	4	<=	1	=	0.12	=	0.5
19KS04SA06	19KS04SA06-E1	SP19E00160	E	Y	Yes	Y	No	Enterococcus gallinarum				4	FRESH	WILD	SALMON (SA)	KS	North America	NONE	FILLET	=	0.5	<=	4	=	4	=	1	=	2	<=	0.25	<=	16	=	2	=	16	<=	64	=	4	<=	1	=	0.12	=	8
19KS04SA07	19KS04SA07-E1	SP19E00161	E	Y	Yes	Y	No	Enterococcus faecalis				4	FRESH	UNKNOWN	SALMON (SA)	KS	Latin America and Caribbean	NONE		=	1	<=	4	=	4	=	1	=	2	=	0.5	<=	16	=	1	=	8	<=	64	=	8	<=	1	=	0.25	=	1
19KS04SA08	19KS04SA08-E1	SP19E00162	E	Y	Yes	Y	No	Enterococcus faecalis				4	FRESH	FARM RAISED	SALMON (SA)	KS	Latin America and Caribbean	NONE		=	1	<=	4	=	8	=	1	=	1	=	1	<=	16	=	2	=	16	<=	64	=	8	<=	1	=	0.25	=	1
19KS04SH01	19KS04SH01-E1	SP19E00163	E	Y	Yes	Y	No	Enterococcus faecalis				4	PREVIOUSLY FROZEN	FARM RAISED	SHRIMP (SH)	KS	Southeastern Asia	NONE		=	1	<=	4	=	8	=	1	=	2	=	2	<=	16	=	2	=	16	=	128	=	8	<=	1	=	0.25	=	1
19KS04SH04	19KS04SH04-E1	SP19E00165	E	Y	Yes	Y	No	Enterococcus faecalis				4	PREVIOUSLY FROZEN	UNKNOWN	SHRIMP (SH)	KS	South Asia	NONE		=	1	<=	4	=	8	=	1	=	2	=	1	<=	16	=	1	=	8	<=	64	=	16	<=	1	=	0.25	=	2
19KS04SH05	19KS04SH05-E1	SP19E00166	E	Y	Yes	Y	No	Enterococcus faecalis				4	PREVIOUSLY FROZEN	FARM RAISED	SHRIMP (SH)	KS	Southeastern Asia	NONE		=	0.5	<=	4	=	8	=	1	=	2	=	1	<=	16	=	2	=	8	=	128	=	8	<=	1	=	0.25	=	1
19KS04SH06	19KS04SH06-E1	SP19E00167	E	Y	Yes	Y	No	Enterococcus faecalis				4	PREVIOUSLY FROZEN	FARM RAISED	SHRIMP (SH)	KS	South Asia	NONE		=	1	<=	4	=	8	=	1	=	2	=	2	=	32	=	2	=	16	=	128	=	8	<=	1	=	0.12	=	2
19KS04SH07	19KS04SH07-E1	SP19E00168	E	Y	Yes	Y	No	Enterococcus faecalis				4	PREVIOUSLY FROZEN	UNKNOWN	SHRIMP (SH)	KS	Southeastern Asia	NONE		=	0.5	<=	4	=	8	=	1	=	2	=	2	<=	16	=	2	=	16	<=	64	=	8	>	32	=	0.25	=	1
19KS04SH08	19KS04SH08-E1	SP19E00169	E	Y	Yes	Y	No	Enterococcus faecalis				4	PREVIOUSLY FROZEN	UNKNOWN	SHRIMP (SH)	KS	Southeastern Asia	NONE		=	0.5	<=	4	=	8	=	1	=	2	=	1	<=	16	=	2	=	8	=	128	=	8	<=	1	=	0.12	=	1
19MO04SA04	19MO04SA04-E1	SP19E00170	E	Y	Yes	Y	No	Enterococcus faecalis				4	FROZEN	WILD	SALMON (SA)	MO	North America		FILLET	=	1	<=	4	=	8	=	1	=	2	=	2	<=	16	=	2	=	16	=	128	=	8	<=	1	=	0.12	=	1
19MO04SH01	19MO04SH01-E1	SP19E00171	E	Y	Yes	Y	No	Enterococcus faecalis				4	FROZEN	FARM RAISED	SHRIMP (SH)	MO	Southeastern Asia		SOH	=	0.5	<=	4	=	8	=	1	=	4	=	1	<=	16	=	2	=	8	=	128	=	16	<=	1	=	0.25	=	2
19MO04SH02	19MO04SH02-E1	SP19E00172	E	Y	Yes	Y	No	Enterococcus faecalis				4	FROZEN	FARM RAISED	SHRIMP (SH)	MO	Southeastern Asia		SOH	=	1	<=	4	=	4	=	1	=	0.5	=	1	<=	16	=	1	=	8	=	128	=	8	<=	1	=	0.12	=	2
19MO04SH04	19MO04SH04-E1	SP19E00174	E	Y	Yes	Y	No	Enterococcus faecalis				4	FROZEN	WILD	SHRIMP (SH)	MO	North America		SOH	=	1	<=	4	=	4	=	1	<=	0.25	<=	0.25	<=	16	=	2	=	16	<=	64	=	2	<=	1	=	0.12	=	1
19GA03SA05	19GA03SA05-E1	SP19E00177	E	Y	Yes	Y	No	Enterococcus faecalis				3	FRESH	FARM RAISED	SALMON (SA)	GA	Latin America and Caribbean		FILLET	=	1	<=	4	=	32	=	1	=	2	>	8	<=	16	=	4	=	8	<=	64	=	16	>	32	=	0.12	=	2
19GA03SA06	19GA03SA06-E1	SP19E00178	E	Y	Yes	Y	No	Enterococcus faecalis				3	FRESH	FARM RAISED	SALMON (SA)	GA	Latin America and Caribbean		FILLET	=	1	<=	4	=	4	=	0.5	=	2	=	0.5	<=	16	=	1	=	16	<=	64	=	8	<=	1	=	0.25	=	1
19GA03SA07	19GA03SA07-E1	SP19E00179	E	Y	Yes	Y	No	Enterococcus faecalis				3	FROZEN	FARM RAISED	SALMON (SA)	GA	Latin America and Caribbean		FILLET	=	1	<=	4	=	8	=	1	=	2	<=	0.25	<=	16	=	2	=	8	=	128	=	16	<=	1	=	0.12	=	2
19GA03SH03	19GA03SH03-E1	SP19E00181	E	Y	Yes	Y	No	Enterococcus faecalis				3	FROZEN	FARM RAISED	SHRIMP (SH)	GA	Southeastern Asia		PTO	=	0.5	<=	4	=	8	=	1	=	2	=	1	<=	16	=	2	=	16	=	128	=	16	<=	1	=	0.12	=	1
19GA03SH04	19GA03SH04-E1	SP19E00182	E	Y	Yes	Y	No	Enterococcus faecalis				3	FROZEN	FARM RAISED	SHRIMP (SH)	GA	South Asia		PD	=	1	<=	4	=	8	=	1	=	2	=	1	<=	16	=	2	=	16	=	128	=	8	<=	1	=	0.25	=	2
19GA03SH05	19GA03SH05-E1	SP19E00183	E	Y	Yes	Y	No	Enterococcus faecalis				3	FROZEN	FARM RAISED	SHRIMP (SH)	GA	Southeastern Asia		PTO	=	1	<=	4	=	4	=	0.5	=	1	=	1	<=	16	=	1	=	8	=	128	=	8	<=	1	=	0.25	=	1
19GA03SH06	19GA03SH06-E1	SP19E00184	E	Y	Yes	Y	No	Enterococcus faecalis				3	FROZEN	WILD	SHRIMP (SH)	GA	Latin America and Caribbean		PTO	=	1	<=	4	=	8	=	1	=	2	=	2	<=	16	=	2	=	8	=	128	=	8	<=	1	=	0.12	=	1
19GA03SH07	19GA03SH07-E1	SP19E00185	E	Y	Yes	Y	No	Enterococcus faecalis				3	PREVIOUSLY FROZEN	UNKNOWN	SHRIMP (SH)	GA	UNKNOWN	NONE		=	1	<=	4	=	8	=	1	=	4	=	1	<=	16	=	2	=	8	=	128	=	8	<=	1	=	0.25	=	1
19GA03SH08	19GA03SH08-E1	SP19E00186	E	Y	Yes	Y	No	Enterococcus faecalis				3	PREVIOUSLY FROZEN	FARM RAISED	SHRIMP (SH)	GA	Southeastern Asia			=	1	=	8	=	8	=	1	=	2	=	2	<=	16	=	1	=	8	=	128	=	8	<=	1	=	0.25	=	2
19PA03SH08	19PA03SH08-E	SP19E00204	E	Y	Yes	Y	No	Enterococcus faecalis				3	FROZEN	FARM RAISED	SHRIMP (SH)	PA	Southeastern Asia	NONE	PU	=	2	<=	4	=	8	=	2	=	2	=	1	<=	16	=	2	=	16	=	128	=	16	<=	1	=	0.12	=	2
19NY04SA03	19NY04SA03-E1	SP19E00206	E	Y	Yes	Y	No	Enterococcus faecalis				4	FROZEN	WILD	SALMON (SA)	NY	North America	NONE	STEAK	=	2	<=	4	=	8	=	1	=	4	=	1	<=	16	=	2	=	16	<=	64	=	8	<=	1	=	0.12	=	1
19NY04SA05	19NY04SA05-E1	SP19E00207	E	Y	Yes	Y	No	Enterococcus faecalis				4	PREVIOUSLY FROZEN	UNKNOWN	SALMON (SA)	NY	Latin America and Caribbean	NONE	STEAK	=	2	<=	4	=	8	=	2	=	2	=	2	<=	16	=	2	=	16	=	128	=	16	<=	1	=	0.25	=	2
19NY04SA06	19NY04SA06-E1	SP19E00208	E	Y	Yes	Y	No	Enterococcus faecalis				4	FROZEN	WILD	SALMON (SA)	NY	Latin America and Caribbean	NONE	FILLET	=	1	<=	4	=	8	=	1	=	4	=	2	<=	16	=	2	=	16	=	128	=	16	<=	1	=	0.25	=	2
19NY04SA07	19NY04SA07-E1	SP19E00209	E	Y	Yes	Y	No	Enterococcus faecalis				4	FROZEN	FARM RAISED	SALMON (SA)	NY	Latin America and Caribbean	NONE	FILLET	=	1	<=	4	=	8	=	1	=	4	=	1	<=	16	=	2	=	16	=	128	=	8	<=	1	=	0.12	=	2
19NY04SA08	19NY04SA08-E1	SP19E00210	E	Y	Yes	Y	No	Enterococcus faecalis				4		WILD	SALMON (SA)	NY	North America	NONE	FILLET	=	1	<=	4	=	8	=	1	=	2	=	1	<=	16	=	2	=	16	=	128	=	8	<=	1	=	0.12	=	1
19NY04SH01	19NY04SH01-E1	SP19E00211	E	Y	Yes	Y	No	Enterococcus faecalis				4	PREVIOUSLY FROZEN	FARM RAISED	SHRIMP (SH)	NY	Southeastern Asia	NONE	PTO	=	1	<=	4	=	8	=	1	=	2	=	0.5	<=	16	=	2	=	8	=	128	=	8	<=	1	=	0.12	=	2
19NY04SH02	19NY04SH02-E1	SP19E00212	E	Y	Yes	Y	No	Enterococcus faecalis				4	FROZEN	FARM RAISED	SHRIMP (SH)	NY	South Asia	NONE	PTO	=	2	<=	4	=	8	=	2	=	2	=	1	<=	16	=	2	=	16	=	128	=	16	<=	1	=	0.12	=	1
19NY04SH03	19NY04SH03-E1	SP19E00213	E	Y	Yes	Y	No	Enterococcus faecalis				4	FROZEN	FARM RAISED	SHRIMP (SH)	NY	Southeastern Asia	NONE	SOH	=	1	<=	4	=	8	=	2	=	4	=	0.5	<=	16	=	2	=	16	=	128	=	16	<=	1	=	0.12	=	1
19NY04SH04	19NY04SH04-E1	SP19E00214	E	Y	Yes	Y	No	Enterococcus faecalis				4	PREVIOUSLY FROZEN	FARM RAISED	SHRIMP (SH)	NY	North America	NONE	PTO	=	2	<=	4	=	16	=	2	=	8	=	4	<=	16	=	2	=	64	>	2048	=	16	>	32	=	0.12	=	2
19NY04SH06	19NY04SH06-E1	SP19E00215	E	Y	Yes	Y	No	Enterococcus faecalis				4	PREVIOUSLY FROZEN	WILD	SHRIMP (SH)	NY	North America	NONE	SOH	=	1	<=	4	=	4	=	1	=	1	=	1	<=	16	=	2	=	16	<=	64	=	16	=	32	=	0.12	=	1
19MO05SA01	19MO05SA01-E	SP19E00216	E	Y	Yes	Y	No	Enterococcus faecalis				5	FROZEN	WILD	SALMON (SA)	MO	North America			=	1	<=	4	=	4	=	2	<=	0.25	=	0.5	<=	16	=	1	=	16	<=	64	=	2	<=	1	=	0.12	=	4
19MO05SH01	19MO05SH01-E	SP19E00220	E	Y	Yes	Y	No	Enterococcus faecalis				5	FROZEN	WILD	SHRIMP (SH)	MO	North America		SOH	=	1	<=	4	=	4	=	1	=	2	=	1	<=	16	=	2	=	16	=	128	=	8	>	32	=	0.25	=	1
19MO05SH02	19MO05SH02-E	SP19E00221	E	Y	Yes	Y	No	Enterococcus faecalis				5	FROZEN	FARM RAISED	SHRIMP (SH)	MO	Southeastern Asia		SOH	=	1	<=	4	=	8	=	2	=	2	=	0.5	<=	16	=	2	=	16	=	128	=	16	<=	1	=	0.25	=	1
19MO05SH03	19MO05SH03-E	SP19E00222	E	Y	Yes	Y	No	Enterococcus faecalis				5	FROZEN	FARM RAISED	SHRIMP (SH)	MO	South Asia		SOH	=	1	<=	4	=	8	=	1	=	2	=	1	<=	16	=	2	=	16	=	128	=	8	<=	1	=	0.12	=	1
19MO05SH04	19MO05SH04-E	SP19E00223	E	Y	Yes	Y	No	Enterococcus faecalis				5	FROZEN	FARM RAISED	SHRIMP (SH)	MO	Southeastern Asia		SOH	=	16	<=	4	=	4	=	0.5	=	0.5	<=	0.25	<=	16	=	1	=	16	<=	64	=	2	<=	1	=	0.06	=	0.5
19MO05SH05	19MO05SH05-E	SP19E00224	E	Y	Yes	Y	No	Enterococcus faecalis				5	FROZEN	FARM RAISED	SHRIMP (SH)	MO	Southeastern Asia		SOH	=	1	<=	4	=	8	=	0.5	=	2	=	0.5	<=	16	=	2	=	16	=	128	=	16	<=	1	=	0.12	=	2
19SD04SA01	19SD04SA01-E	SP19E00225	E	Y	Yes	Y	No	Enterococcus faecalis				4	PREVIOUSLY FROZEN	FARM RAISED	SALMON (SA)	SD	Latin America and Caribbean		FILLET	=	1	<=	4	=	8	=	1	=	2	=	0.5	<=	16	=	2	=	8	=	128	=	8	<=	1	=	0.25	=	1
19SD04SA04	19SD04SA04-E	SP19E00226	E	Y	Yes	Y	No	Enterococcus faecalis				4	FROZEN	WILD	SALMON (SA)	SD	North America		FILLET	=	1	<=	4	=	8	=	1	=	2	=	0.5	<=	16	=	2	=	16	=	128	=	8	<=	1	=	0.12	=	2
19SD04SA05	19SD04SA05-E	SP19E00227	E	Y	Yes	Y	No	Enterococcus faecalis				4	FROZEN	WILD	SALMON (SA)	SD	North America		FILLET	=	1	<=	4	=	4	=	1	=	1	<=	0.25	<=	16	=	1	=	8	<=	64	=	4	<=	1	=	0.12	=	8
19SD04SA07	19SD04SA07-E	SP19E00228	E	Y	Yes	Y	No	Enterococcus faecalis				4	FRESH	FARM RAISED	SALMON (SA)	SD	Latin America and Caribbean		FILLET	=	1	<=	4	=	8	=	1	=	2	=	1	<=	16	=	2	=	16	=	128	=	16	<=	1	=	0.12	=	2
19SD04SA08	19SD04SA08-E	SP19E00229	E	Y	Yes	Y	No	Enterococcus casseliflavus/Enterococcus gallinarum				4	FRESH	FARM RAISED	SALMON (SA)	SD	Latin America and Caribbean		FILLET	=	1	<=	4	=	8	=	1	=	2	<=	0.25	<=	16	=	2	=	16	=	128	=	8	<=	1	=	0.12	=	2
19SD04SH03	19SD04SH03-E	SP19E00232	E	Y	Yes	Y	No	Enterococcus faecalis				4	FROZEN	FARM RAISED	SHRIMP (SH)	SD	South Asia		SOH	=	1	<=	4	=	4	=	1	=	2	=	1	<=	16	=	2	=	8	<=	64	=	8	<=	1	=	0.12	=	1
19SD04SH04	19SD04SH04-E	SP19E00233	E	Y	Yes	Y	No	Enterococcus faecalis				4	FROZEN	FARM RAISED	SHRIMP (SH)	SD	Southeastern Asia		SOH	=	1	<=	4	=	8	=	1	=	4	=	2	<=	16	=	2	=	16	=	128	=	16	<=	1	=	0.12	=	1
19SD04SH05	19SD04SH05-E	SP19E00234	E	Y	Yes	Y	No	Enterococcus faecalis				4	FROZEN	FARM RAISED	SHRIMP (SH)	SD	Southeastern Asia		SOH	=	1	<=	4	=	8	=	1	=	2	<=	0.25	<=	16	=	2	=	16	=	128	=	16	<=	1	=	0.12	=	1
19SD04SH06	19SD04SH06-E	SP19E00235	E	Y	Yes	Y	No	Enterococcus faecalis				4	FROZEN	FARM RAISED	SHRIMP (SH)	SD	Southeastern Asia		SOH	=	0.5	<=	4	=	4	=	0.5	=	1	=	0.5	<=	16	=	2	=	16	<=	64	=	2	=	32	=	0.12	=	1
19CA05SA02	19CA05SA02-E2	SP19E00240	E	Y	Yes	Y	No	Enterococcus faecium				5	FRESH	FARM RAISED	SALMON (SA)	CA	Northern and Western Europe	NONE	FILLET	=	1	<=	4	=	4	=	1	=	2	=	1	<=	16	=	2	=	16	<=	64	=	8	<=	1	=	0.12	=	1
19CA05SA04	19CA05SA04-E2	SP19E00242	E	Y	Yes	Y	No	Enterococcus faecalis				5	FRESH	FARM RAISED	SALMON (SA)	CA	Latin America and Caribbean	ANTIBIOTIC FREE	FILLET	=	1	<=	4	=	4	=	0.5	=	1	=	1	<=	16	=	2	=	8	<=	64	<=	0.5	>	32	=	0.25	=	0.5
19CA05SA08	19CA05SA08-E2	SP19E00249	E	Y	Yes	Y	No	Enterococcus faecalis				5	FROZEN	WILD	SALMON (SA)	CA	East Asia	NONE	FILLET	=	1	<=	4	=	8	=	2	=	2	=	1	<=	16	=	2	=	16	=	128	=	8	<=	1	=	0.12	=	1
19CA05SH02	19CA05SH02-E1	SP19E00252	E	Y	Yes	Y	No	Enterococcus faecalis				5	PREVIOUSLY FROZEN	WILD	SHRIMP (SH)	CA	Latin America and Caribbean	NONE	SOH	=	1	<=	4	=	8	=	2	=	2	=	0.5	<=	16	=	2	=	16	=	128	=	8	<=	1	=	0.25	=	1
19CA05SH04	19CA05SH04-E1	SP19E00256	E	Y	Yes	Y	No	Enterococcus faecalis				5	PREVIOUSLY FROZEN	WILD	SHRIMP (SH)	CA	Latin America and Caribbean	NONE	SOH	=	1	<=	4	=	8	=	1	=	2	=	1	<=	16	=	2	=	16	=	128	=	8	<=	1	=	0.12	=	1
19CA05SH05	19CA05SH05-E1	SP19E00258	E	Y	Yes	Y	No	Enterococcus faecalis				5	PREVIOUSLY FROZEN	FARM RAISED	SHRIMP (SH)	CA	Southeastern Asia	NONE	SOH	=	0.5	<=	4	=	8	=	0.5	=	2	=	0.5	<=	16	=	1	=	8	<=	64	=	2	=	32	=	0.12	=	2
19CA05SH06	19CA05SH06-E1	SP19E00259	E	Y	Yes	Y	No	Enterococcus faecalis				5	PREVIOUSLY FROZEN	FARM RAISED	SHRIMP (SH)	CA	Latin America and Caribbean	NONE	SOH	=	1	<=	4	=	8	=	1	=	2	<=	0.25	<=	16	=	2	=	8	=	128	=	8	<=	1	=	0.12	=	2
19CA05SH08	19CA05SH08-E1	SP19E00261	E	Y	Yes	Y	No	Enterococcus faecalis				5	FROZEN	FARM RAISED	SHRIMP (SH)	CA	Southeastern Asia	NONE	SOH	=	1	<=	4	=	8	=	1	=	2	=	0.5	<=	16	=	2	=	16	=	128	=	8	<=	1	=	0.12	=	1
19SC04SA07	19SC04SA07-E	SP19E00264	E	Y	Yes	Y	No	Enterococcus faecalis				4	PREVIOUSLY FROZEN	FARM RAISED	SALMON (SA)	SC	Latin America and Caribbean		FILLET	=	1	<=	4	=	8	=	2	=	2	<=	0.25	<=	16	=	2	=	16	<=	64	=	16	<=	1	=	0.25	=	1
19SC04SH01	19SC04SH01-E	SP19E00265	E	Y	Yes	Y	No	Enterococcus faecalis				4	FROZEN	WILD	SHRIMP (SH)	SC	Latin America and Caribbean		PD	=	1	<=	4	=	8	=	0.25	<=	0.25	=	0.5	<=	16	<=	0.5	=	8	<=	64	=	2	=	8	=	0.12	=	4
19SC04SH02	19SC04SH02-E	SP19E00266	E	Y	Yes	Y	No	Enterococcus faecalis				4	FROZEN	WILD	SHRIMP (SH)	SC	North America		SOH	=	0.5	<=	4	=	8	=	1	=	2	<=	0.25	<=	16	=	2	=	16	=	128	=	8	<=	1	=	0.12	=	2
19SC04SH04	19SC04SH04-E	SP19E00268	E	Y	Yes	Y	No	Enterococcus faecalis				4	FROZEN	FARM RAISED	SHRIMP (SH)	SC	Southeastern Asia		PTO	=	1	<=	4	=	8	=	1	=	2	<=	0.25	<=	16	=	2	=	8	<=	64	=	8	<=	1	=	0.12	=	2
19SC04SH05	19SC04SH05-E	SP19E00269	E	Y	Yes	Y	No	Enterococcus faecalis				4	FROZEN	FARM RAISED	SHRIMP (SH)	SC	Southeastern Asia	NONE	PTO	=	2	<=	4	=	8	=	2	=	1	=	2	<=	16	=	2	=	16	=	128	=	8	<=	1	=	0.12	=	2
19SC04SH06	19SC04SH06-E	SP19E00270	E	Y	Yes	Y	No	Enterococcus faecalis				4	FROZEN	FARM RAISED	SHRIMP (SH)	SC	Southeastern Asia	NONE	PTO	=	1	<=	4	=	8	=	2	=	4	<=	0.25	<=	16	=	2	=	8	=	128	=	16	<=	1	=	0.12	=	1
19SC04SH07	19SC04SH07-E	SP19E00271	E	Y	Yes	Y	No	Enterococcus faecalis				4	FROZEN	FARM RAISED	SHRIMP (SH)	SC	South Asia	NONE	PD	=	1	<=	4	=	8	=	1	=	4	=	1	<=	16	=	2	=	8	=	128	=	8	<=	1	=	0.12	=	1
19SC04SH08	19SC04SH08-E	SP19E00272	E	Y	Yes	Y	No	Enterococcus faecalis				4	FROZEN	FARM RAISED	SHRIMP (SH)	SC	Latin America and Caribbean	ORGANIC	PTO	=	1	<=	4	=	8	=	1	=	2	=	1	<=	16	=	2	=	16	=	128	=	16	<=	1	=	0.12	=	1
19SD05SA02	19SD05SA02-E1	SP19E00273	E	Y	Yes	Y	No	Enterococcus faecalis				5	FRESH	FARM RAISED	SALMON (SA)	SD	Latin America and Caribbean	NONE	FILLET	=	1	<=	4	=	4	=	1	=	1	=	1	<=	16	=	1	=	8	<=	64	=	8	<=	1	=	0.12	=	2
19SD05SA03	19SD05SA03-E1	SP19E00274	E	Y	Yes	Y	No	Enterococcus faecalis				5	FRESH	FARM RAISED	SALMON (SA)	SD	Latin America and Caribbean	NONE	FILLET	=	1	<=	4	=	8	>	16	=	1	>	8	=	256	=	1	=	8	=	2048	=	16	>	32	=	0.12	=	1
19SD05SA05	19SD05SA05-E1	SP19E00275	E	Y	Yes	Y	No	Enterococcus faecalis				5	FROZEN	WILD	SALMON (SA)	SD	North America	NONE	FILLET	=	1	<=	4	=	8	=	1	=	2	=	1	<=	16	=	2	=	16	=	128	=	8	<=	1	=	0.25	=	2
19SD05SA07	19SD05SA07-E1	SP19E00276	E	Y	Yes	Y	No	Enterococcus faecalis				5	FROZEN	WILD	SALMON (SA)	SD	North America	NONE	FILLET	=	1	<=	4	=	4	=	1	=	4	=	0.5	<=	16	=	2	=	8	=	128	=	8	<=	1	=	0.12	=	1
19SD05SA08	19SD05SA08-E1	SP19E00277	E	Y	Yes	Y	No	Enterococcus faecalis				5	FROZEN	WILD	SALMON (SA)	SD	East Asia	NONE	FILLET	=	1	<=	4	=	8	=	1	=	2	=	1	<=	16	=	2	=	8	=	128	=	8	<=	1	=	0.12	=	1
19SD05SH01	19SD05SH01-E1	SP19E00278	E	Y	Yes	Y	No	Enterococcus faecalis				5	FROZEN	WILD	SHRIMP (SH)	SD	Latin America and Caribbean	NONE	SOH	=	2	<=	4	=	8	=	1	=	2	=	1	<=	16	=	2	=	16	=	128	=	8	>	32	=	0.25	=	1
19SD05SH02	19SD05SH02-E1	SP19E00279	E	Y	Yes	Y	No	Enterococcus faecalis				5	FROZEN	FARM RAISED	SHRIMP (SH)	SD	Southeastern Asia	NONE	SOH	=	1	<=	4	=	8	=	2	=	2	<=	0.25	<=	16	=	2	=	8	=	128	=	8	<=	1	=	0.25	=	1
19SD05SH03	19SD05SH03-E1	SP19E00280	E	Y	Yes	Y	No	Enterococcus faecalis				5	FROZEN	FARM RAISED	SHRIMP (SH)	SD	Latin America and Caribbean	ORGANIC	SOH	=	1	<=	4	=	8	=	2	=	4	=	1	<=	16	=	2	=	8	=	128	=	2	<=	1	=	0.12	=	2
19SD05SH04	19SD05SH04-E1	SP19E00281	E	Y	Yes	Y	No	Enterococcus faecalis				5	FROZEN	FARM RAISED	SHRIMP (SH)	SD	South Asia	NONE	SOH	=	1	<=	4	=	8	=	1	=	2	=	1	<=	16	=	2	=	16	=	128	=	8	<=	1	=	0.12	=	1
19SD05SH06	19SD05SH06-E1	SP19E00283	E	Y	Yes	Y	No	Enterococcus faecalis				5	FROZEN	FARM RAISED	SHRIMP (SH)	SD	Southeastern Asia	NONE	SOH	=	1	<=	4	=	8	=	1	=	1	<=	0.25	<=	16	=	2	=	16	=	128	=	16	<=	1	=	0.25	=	1
19SD05SH07	19SD05SH07-E1	SP19E00284	E	Y	Yes	Y	No	Enterococcus raffinosus				5	FROZEN	FARM RAISED	SHRIMP (SH)	SD	Southeastern Asia	NONE	SOH	=	2	<=	4	=	4	=	1	=	1	<=	0.25	<=	16	=	1	=	4	<=	64	=	2	<=	1	=	0.12	=	2
19SD05SH08	19SD05SH08-E1	SP19E00285	E	Y	Yes	Y	No	Enterococcus faecalis				5	FROZEN	FARM RAISED	SHRIMP (SH)	SD	South Asia	NONE	SOH	=	0.5	<=	4	=	8	=	2	=	1	=	4	<=	16	=	2	=	16	<=	64	=	4	<=	1	=	0.12	=	4
19CA06SA02	19CA06SA02-E1	SP19E00287	E	Y	Yes	Y	No	Enterococcus faecalis				6	PREVIOUSLY FROZEN	WILD	SALMON (SA)	CA	North America	NONE	FILLET	=	0.5	<=	4	=	4	=	0.5	<=	0.25	=	1	<=	16	=	1	=	4	<=	64	=	1	<=	1	=	0.06	=	0.5
19CA06SA06	19CA06SA06-E1	SP19E00293	E	Y	Yes	Y	No	Enterococcus avium				6	FRESH	FARM RAISED	SALMON (SA)	CA	North America	NONE	FILLET	=	1	<=	4	=	4	=	0.25	<=	0.25	=	1	<=	16	=	1	<=	2	<=	64	<=	0.5	<=	1	=	0.5	=	0.5
19CA06SA08	19CA06SA08-E1	SP19E00295	E	Y	Yes	Y	No	Enterococcus avium				6	FRESH	WILD	SALMON (SA)	CA	North America	NONE	FILLET	=	0.5	<=	4	=	4	=	0.5	<=	0.25	=	2	<=	16	=	1	=	8	<=	64	=	2	=	32	=	0.12	=	0.5
19CA06SH01	19CA06SH01-E2	SP19E00297	E	Y	Yes	Y	No	Enterococcus avium				6	PREVIOUSLY FROZEN	FARM RAISED	SHRIMP (SH)	CA	Southeastern Asia	NONE	SOH	=	1	<=	4	=	8	=	2	=	2	=	1	<=	16	=	2	=	16	=	128	=	16	<=	1	=	0.12	=	1
19CA06SH02	19CA06SH02-E2	SP19E00299	E	Y	Yes	Y	No	Enterococcus raffinosus				6	FROZEN	FARM RAISED	SHRIMP (SH)	CA	Southeastern Asia	NONE	SOH	=	1	<=	4	=	8	=	1	=	2	=	2	<=	16	=	2	=	16	=	128	=	16	<=	1	=	0.12	=	2
19CA06SH03	19CA06SH03-E2	SP19E00301	E	Y	Yes	Y	No	Enterococcus faecalis				6	PREVIOUSLY FROZEN	FARM RAISED	SHRIMP (SH)	CA	South Asia	NONE	HOSO	=	1	<=	4	=	8	=	1	=	1	=	1	<=	16	=	2	=	16	=	128	=	8	<=	1	=	0.12	=	2
19CA06SH04	19CA06SH04-E1	SP19E00302	E	Y	Yes	Y	No	Enterococcus faecalis				6	FROZEN	WILD	SHRIMP (SH)	CA	North America	NONE	HOSO	=	0.5	<=	4	=	4	=	1	<=	0.25	<=	0.25	<=	16	<=	0.5	=	8	<=	64	=	2	=	16	=	0.12	=	2
19CA06SH05	19CA06SH05-E2	SP19E00304	E	Y	Yes	Y	No	Enterococcus faecalis				6	PREVIOUSLY FROZEN	FARM RAISED	SHRIMP (SH)	CA	Southeastern Asia	NONE	SOH	=	1	<=	4	=	8	=	2	=	1	=	1	<=	16	=	2	=	16	=	128	=	16	<=	1	=	0.25	=	1
19CA06SH06	19CA06SH06-E1	SP19E00305	E	Y	Yes	Y	No	Enterococcus faecalis				6	PREVIOUSLY FROZEN	FARM RAISED	SHRIMP (SH)	CA	Southeastern Asia	NONE	PTO	=	1	<=	4	=	8	=	2	=	2	=	1	<=	16	=	2	=	16	=	128	=	16	<=	1	=	0.25	=	1
19CA06SH07	19CA06SH07-E1	SP19E00307	E	Y	Yes	Y	No	Enterococcus faecalis				6	PREVIOUSLY FROZEN	WILD	SHRIMP (SH)	CA	Latin America and Caribbean	NONE	SOH	=	0.5	<=	4	=	8	=	0.25	<=	0.25	=	0.5	<=	16	<=	0.5	<=	2	<=	64	=	1	<=	1	=	0.12	=	2
19GA04SA05	19GA04SA05-E01	SP19E00314	E	Y	Yes	Y	No	Enterococcus faecalis				4	FRESH	FARM RAISED	SALMON (SA)	GA	Latin America and Caribbean		FILLET	=	0.5	<=	4	=	32	=	1	=	1	=	0.5	<=	16	=	8	=	16	=	128	=	8	<=	1	=	0.25	=	1
19GA04SA06	19GA04SA06-E01	SP19E00315	E	Y	Yes	Y	No	Enterococcus faecalis				4	FROZEN	WILD	SALMON (SA)	GA	UNKNOWN		FILLET	=	0.5	<=	4	=	4	=	0.5	=	1	=	0.5	<=	16	=	1	=	16	<=	64	=	8	<=	1	=	0.25	=	1
19GA04SA07	19GA04SA07-E01	SP19E00316	E	Y	Yes	Y	No	Enterococcus faecalis				4	FRESH	FARM RAISED	SALMON (SA)	GA	Latin America and Caribbean		FILLET	=	8	<=	4	<=	2	=	0.5	<=	0.25	=	0.5	<=	16	<=	0.5	=	32	<=	64	=	1	<=	1	=	0.12	=	0.5
19GA04SH01	19GA04SH01-E01	SP19E00318	E	Y	Yes	Y	No	Enterococcus faecalis				4	FROZEN	WILD	SHRIMP (SH)	GA	Latin America and Caribbean		PD	=	1	<=	4	=	4	=	1	=	1	<=	0.25	<=	16	=	1	=	8	=	128	=	8	<=	1	=	0.25	=	1
19GA04SH02	19GA04SH02-E01	SP19E00319	E	Y	Yes	Y	No	Enterococcus faecalis				4	FROZEN	FARM RAISED	SHRIMP (SH)	GA	South Asia		PTO	=	1	<=	4	=	8	=	1	=	2	=	1	<=	16	=	2	=	16	=	128	=	16	<=	1	=	0.25	=	2
19GA04SH04	19GA04SH04-E01	SP19E00321	E	Y	Yes	Y	No	Enterococcus avium				4	FROZEN	FARM RAISED	SHRIMP (SH)	GA	South Asia		PTO	=	1	<=	4	=	4	=	1	=	2	=	2	<=	16	=	1	=	8	=	128	=	8	<=	1	=	0.12	=	1
19GA04SH05	19GA04SH05-E01	SP19E00322	E	Y	Yes	Y	No	Enterococcus faecalis				4	FRESH	WILD	SHRIMP (SH)	GA	North America			=	0.5	<=	4	=	4	=	0.5	<=	0.25	=	0.5	=	32	<=	0.5	=	8	<=	64	=	2	=	4	=	0.12	=	2
19GA04SH07	19GA04SH07-E01	SP19E00324	E	Y	Yes	Y	No	Enterococcus faecalis				4	FROZEN	FARM RAISED	SHRIMP (SH)	GA	Southeastern Asia		PTO	=	1	<=	4	=	8	=	1	=	2	=	1	<=	16	=	2	=	8	=	128	=	8	<=	1	=	0.25	=	1
19GA04SH08	19GA04SH08-E01	SP19E00325	E	Y	Yes	Y	No	Enterococcus faecalis				4	FROZEN	FARM RAISED	SHRIMP (SH)	GA	South Asia		SOH	=	0.5	<=	4	=	8	=	1	=	2	=	1	<=	16	=	2	=	16	=	128	=	8	<=	1	=	0.25	=	1
19SC05SA07	19SC05SA07-E	SP19E00327	E	Y	Yes	Y	No	Enterococcus faecalis				5	FROZEN	WILD	SALMON (SA)	SC	East Asia	NONE	FILLET	=	1	<=	4	=	4	=	1	=	2	=	1	<=	16	=	2	=	8	<=	64	=	8	<=	1	=	0.12	=	1
19SC05SH03	19SC05SH03-E	SP19E00328	E	Y	Yes	Y	No	Enterococcus faecalis				5	FROZEN	WILD	SHRIMP (SH)	SC	North America	NONE	SOH	=	1	<=	4	=	8	=	0.5	<=	0.25	=	0.5	<=	16	<=	0.5	=	8	<=	64	=	2	=	32	=	0.12	=	4
19SC05SH04	19SC05SH04-E	SP19E00329	E	Y	Yes	Y	No	Enterococcus faecalis				5	FROZEN	WILD	SHRIMP (SH)	SC	North America	NONE	SOH	=	0.5	<=	4	=	8	=	0.5	<=	0.25	=	0.5	<=	16	<=	0.5	=	4	<=	64	=	2	=	8	=	0.12	=	2
19KS05SA05	19KS05SA05-E1	SP19E00330	E	Y	Yes	Y	No	Enterococcus faecalis				5	FRESH	FARM RAISED	SALMON (SA)	KS	Latin America and Caribbean		FILLET	=	1	<=	4	=	8	=	2	=	4	=	2	<=	16	=	2	=	8	<=	64	=	8	>	32	=	0.25	=	1
19KS05SA07	19KS05SA07-E1	SP19E00332	E	Y	Yes	Y	No	Enterococcus faecalis				5	FRESH	FARM RAISED	SALMON (SA)	KS	Latin America and Caribbean		FILLET	=	1	<=	4	=	8	=	1	=	1	=	1	<=	16	=	2	=	16	<=	64	=	8	<=	1	=	0.12	=	1
19KS05SA08	19KS05SA08-E1	SP19E00333	E	Y	Yes	Y	No	Enterococcus faecalis				5	FRESH	FARM RAISED	SALMON (SA)	KS	Latin America and Caribbean		FILLET	=	0.5	<=	4	=	4	=	0.5	=	2	=	0.5	<=	16	=	1	=	8	<=	64	=	8	<=	1	=	0.12	=	1
19KS05SH01	19KS05SH01-E1	SP19E00334	E	Y	Yes	Y	No	Enterococcus faecium				5	PREVIOUSLY FROZEN	FARM RAISED	SHRIMP (SH)	KS	Southeastern Asia			=	2	<=	4	=	4	=	0.5	=	2	=	2	<=	16	=	1	=	16	<=	64	=	4	<=	1	=	0.12	=	0.5
19KS05SH02	19KS05SH02-E1	SP19E00335	E	Y	Yes	Y	No	Enterococcus faecium				5	PREVIOUSLY FROZEN	FARM RAISED	SHRIMP (SH)	KS	Southeastern Asia			=	1	<=	4	=	4	=	0.5	=	1	=	4	<=	16	=	1	=	64	<=	64	=	4	<=	1	=	0.12	=	0.5
19KS05SH05	19KS05SH05-E1	SP19E00338	E	Y	Yes	Y	No	Enterococcus faecalis				5	PREVIOUSLY FROZEN	FARM RAISED	SHRIMP (SH)	KS	Southeastern Asia			=	2	<=	4	=	8	=	0.5	=	2	=	1	<=	16	=	2	=	16	<=	64	=	16	<=	1	=	0.12	=	2
19KS05SH06	19KS05SH06-E1	SP19E00339	E	Y	Yes	Y	No	Enterococcus faecalis				5	PREVIOUSLY FROZEN	WILD	SHRIMP (SH)	KS	North America			=	0.5	<=	4	=	4	=	0.5	=	1	=	1	<=	16	=	1	=	16	<=	64	=	16	<=	1	=	0.12	=	2
19KS05SH07	19KS05SH07-E1	SP19E00340	E	Y	Yes	Y	No	Enterococcus faecalis				5	PREVIOUSLY FROZEN	FARM RAISED	SHRIMP (SH)	KS	Southeastern Asia			=	1	<=	4	=	8	=	1	=	2	<=	0.25	<=	16	=	2	=	8	=	128	=	8	<=	1	=	0.12	=	1
19KS05SH08	19KS05SH08-E1	SP19E00341	E	Y	Yes	Y	No	Enterococcus faecalis				5	PREVIOUSLY FROZEN	FARM RAISED	SHRIMP (SH)	KS	Southeastern Asia			=	1	<=	4	=	8	=	1	=	2	<=	0.25	<=	16	=	2	=	16	=	128	=	8	>	32	=	0.12	=	1
19MO06SA03	19MO06SA03-E	SP19E00342	E	Y	Yes	Y	No	Enterococcus faecalis				6	FROZEN	WILD	SALMON (SA)	MO	North America		FILLET	=	1	<=	4	=	4	=	0.5	=	2	=	0.5	<=	16	=	2	=	8	=	128	=	16	<=	1	=	0.12	=	1
19MO06SA06	19MO06SA06-E	SP19E00344	E	Y	Yes	Y	No	Enterococcus faecalis				6	FROZEN	WILD	SALMON (SA)	MO	East Asia		FILLET	=	1	<=	4	=	8	=	1	=	2	=	0.5	<=	16	=	1	=	16	=	128	=	8	>	32	=	0.25	=	1
19MO06SH01	19MO06SH01-E	SP19E00345	E	Y	Yes	Y	No	Enterococcus faecalis				6	FROZEN	FARM RAISED	SHRIMP (SH)	MO	Southeastern Asia	NO ABX EVER	PTO	=	2	<=	4	=	8	=	2	>	16	>	8	<=	16	>	8	=	32	=	128	>	32	>	32	>	0.5	>	32
19MO06SH02	19MO06SH02-E	SP19E00346	E	Y	Yes	Y	No	Enterococcus faecalis				6	FROZEN	FARM RAISED	SHRIMP (SH)	MO	Southeastern Asia		SOH	=	1	=	8	=	8	=	2	>	16	=	4	<=	16	>	8	=	32	<=	64	=	32	=	16	=	0.5	=	8
19MO06SH04	19MO06SH04-E	SP19E00347	E	Y	Yes	Y	No	Enterococcus faecalis				6	FROZEN	FARM RAISED	SHRIMP (SH)	MO	Southeastern Asia		SOH	=	1	<=	4	=	8	=	1	=	2	<=	0.25	<=	16	=	2	=	8	<=	64	=	8	<=	1	=	0.12	=	2
19MO06SH05	19MO06SH05-E	SP19E00348	E	Y	Yes	Y	No	Enterococcus faecalis				6	FROZEN	FARM RAISED	SHRIMP (SH)	MO	Southeastern Asia		SOH	=	2	<=	4	=	8	=	1	=	1	=	1	<=	16	=	2	=	16	=	128	=	8	<=	1	=	0.12	=	2
19SC06SA03	19SC06SA03-E	SP19E00351	E	Y	Yes	Y	No	Enterococcus faecalis				5	FROZEN	WILD	SALMON (SA)	SC	East Asia	NONE	FILLET	=	2	<=	4	=	8	=	8	=	2	=	2	<=	16	=	2	=	64	<=	64	=	1	<=	1	=	0.25	=	2
19SC06SH04	19SC06SH04-E	SP19E00353	E	Y	Yes	Y	No	Enterococcus faecalis				5	FROZEN	WILD	SHRIMP (SH)	SC	North America	NONE	SOH	=	1	<=	4	=	8	=	2	=	0.5	=	0.5	=	32	=	1	=	32	<=	64	=	2	=	8	=	0.12	=	8
19NY05SA03	19NY05SA03-E1	SP19E00358	E	Y	Yes	Y	No	Enterococcus faecalis				5	FROZEN	FARM RAISED	SALMON (SA)	NY	Northern and Western Europe	NO ABX EVER	STEAK	=	1	<=	4	=	8	=	1	=	0.5	<=	0.25	<=	16	=	2	=	16	<=	64	=	16	<=	1	=	0.25	=	1
19NY05SA06	19NY05SA06-E1	SP19E00359	E	Y	Yes	Y	No	Enterococcus faecalis				5	PREVIOUSLY FROZEN	FARM RAISED	SALMON (SA)	NY	North America	NONE	FILLET	=	1	<=	4	=	8	=	1	=	2	=	1	<=	16	=	2	=	16	=	128	=	16	<=	1	=	0.25	=	1
19NY05SA08	19NY05SA08-E1	SP19E00361	E	Y	Yes	Y	No	Enterococcus faecalis				5	FROZEN	WILD	SALMON (SA)	NY	North America	NONE	FILLET	=	2	<=	4	=	8	=	1	=	1	<=	0.25	<=	16	=	2	=	16	<=	64	=	16	<=	1	=	0.25	=	1
19NY05SH02	19NY05SH02-E1	SP19E00363	E	Y	Yes	Y	No	Enterococcus faecalis				5	FROZEN	WILD	SHRIMP (SH)	NY	Latin America and Caribbean	NONE	SOH	=	1	<=	4	=	8	=	1	=	2	>	8	<=	16	=	1	=	16	>	2048	=	16	<=	1	=	0.12	=	4
19NY05SH04	19NY05SH04-E1	SP19E00364	E	Y	Yes	Y	No	Enterococcus faecalis				5	FROZEN	WILD	SHRIMP (SH)	NY	Southeastern Asia	NONE	HOSO	=	1	<=	4	>	64	=	1	=	1	>	8	<=	16	=	1	=	16	=	128	=	16	>	32	=	0.25	=	1
19NY05SH07	19NY05SH07-E1	SP19E00367	E	Y	Yes	Y	No	Enterococcus faecalis				5	FROZEN	FARM RAISED	SHRIMP (SH)	NY	South Asia	NONE	SOH	=	1	<=	4	=	8	=	2	=	2	=	1	<=	16	=	2	=	16	=	128	=	16	<=	1	=	0.12	=	2
19NY05SH08	19NY05SH08-E1	SP19E00368	E	Y	Yes	Y	No	Enterococcus faecalis				5	FROZEN	WILD	SHRIMP (SH)	NY	Latin America and Caribbean	NONE	PTO	=	2	<=	4	=	8	=	1	=	2	=	2	<=	16	=	2	=	16	=	128	=	16	<=	1	=	0.25	=	1
19CA07SA01	19CA07SA01-E2	SP19E00370	E	Y	Yes	Y	No	Enterococcus faecalis				7	FRESH	WILD	SALMON (SA)	CA	North America	NONE	FILLET	=	1	<=	4	=	8	=	1	=	4	=	1	<=	16	=	2	=	16	=	128	=	16	<=	1	=	0.25	=	1
19CA07SH02	19CA07SH02-E1	SP19E00374	E	Y	Yes	Y	No	Enterococcus faecalis				7	PREVIOUSLY FROZEN	FARM RAISED	SHRIMP (SH)	CA	Southeastern Asia	NONE	SOH	=	2	<=	4	=	8	=	1	=	2	=	2	<=	16	=	2	=	16	=	128	=	16	<=	1	=	0.12	=	1
19KS06SA02	19KS06SA02-E1	SP19E00387	E	Y	Yes	Y	No	Enterococcus hirae				6	FRESH	FARM RAISED	SALMON (SA)	KS	Latin America and Caribbean		FILLET	=	1	<=	4	=	4	=	0.25	=	4	<=	0.25	<=	16	=	2	=	32	=	128	=	4	>	32	=	0.12	=	0.5
19KS06SH01	19KS06SH01-E1	SP19E00392	E	Y	Yes	Y	No	Enterococcus faecalis				6	PREVIOUSLY FROZEN	FARM RAISED	SHRIMP (SH)	KS	Southeastern Asia	NONE	HOSO	=	0.5	<=	4	=	8	=	1	=	2	=	2	<=	16	=	2	=	16	=	128	=	16	<=	1	=	0.25	=	1
19MO07SA04	19MO07SA04-E	SP19E00399	E	Y	Yes	Y	No	Enterococcus faecalis				7	FROZEN	WILD	SALMON (SA)	MO	North America		OTH	=	1	<=	4	=	8	=	1	=	1	>	8	=	1024	=	2	=	16	=	128	=	16	>	32	=	0.12	=	1
19MO07SH05	19MO07SH05-E	SP19E00403	E	Y	Yes	Y	No	Enterococcus faecalis				7	FROZEN	FARM RAISED	SHRIMP (SH)	MO	South Asia		PTO	=	1	<=	4	=	4	=	2	=	1	=	2	<=	16	=	1	=	16	=	128	=	16	<=	1	=	0.12	=	1
19MO07SH06	19MO07SH06-E	SP19E00404	E	Y	Yes	Y	No	Enterococcus faecalis				7	FROZEN	WILD	SHRIMP (SH)	MO	North America		SOH	=	2	<=	4	=	8	=	1	=	2	<=	0.25	<=	16	=	2	=	16	=	128	=	16	<=	1	=	0.12	=	2
19SD06SA01	19SD06SA01-E1	SP19E00405	E	Y	Yes	Y	No	Enterococcus faecalis				6	FROZEN	WILD	SALMON (SA)	SD	East Asia	NONE	FILLET	=	1	<=	4	=	8	=	1	=	1	=	0.5	<=	16	=	2	=	16	=	128	=	16	>	32	=	0.12	=	1
19SD06SA08	19SD06SA08-E1	SP19E00410	E	Y	Yes	Y	No	Enterococcus faecalis				6	FROZEN	WILD	SALMON (SA)	SD	East Asia	NONE	FILLET	=	2	<=	4	=	8	=	1	=	1	=	1	<=	16	=	2	=	8	=	128	=	16	>	32	=	0.25	=	2
19SD06SH01	19SD06SH01-E1	SP19E00411	E	Y	Yes	Y	No	Enterococcus faecalis				6	FROZEN	FARM RAISED	SHRIMP (SH)	SD	Southeastern Asia	NONE	SOH	=	0.5	<=	4	=	8	=	2	=	2	=	1	<=	16	=	2	=	16	=	128	=	16	<=	1	=	0.25	=	1
19SD06SH07	19SD06SH07-E1	SP19E00416	E	Y	Yes	Y	No	Enterococcus faecalis				6	FROZEN	FARM RAISED	SHRIMP (SH)	SD	Southeastern Asia	NONE	SOH	=	1	<=	4	=	8	=	1	=	2	=	2	<=	16	=	2	=	16	=	128	=	16	<=	1	=	0.25	=	1
19GA05SA01	19GA05SA01-E01	SP19E00417	E	Y	Yes	Y	No	Enterococcus faecalis				4	FROZEN	WILD	SALMON (SA)	GA	UNKNOWN		FILLET	=	1	<=	4	=	8	=	1	=	2	<=	0.25	<=	16	=	2	=	16	<=	64	=	8	<=	1	=	0.25	=	1
19GA05SA02	19GA05SA02-E01	SP19E00418	E	Y	Yes	Y	No	Enterococcus faecalis				5	FROZEN	WILD	SALMON (SA)	GA	East Asia		FILLET	=	1	<=	4	=	8	=	1	=	1	=	2	<=	16	=	2	=	8	=	128	<=	0.5	>	32	=	0.25	=	1
19GA05SA05	19GA05SA05-E01	SP19E00421	E	Y	Yes	Y	No	Enterococcus faecalis				5	FRESH	FARM RAISED	SALMON (SA)	GA	Latin America and Caribbean		FILLET	=	1	<=	4	=	8	=	1	=	1	=	1	<=	16	=	2	=	16	=	128	=	16	<=	1	=	0.25	=	2
19GA05SA07	19GA05SA07-E01	SP19E00423	E	Y	Yes	Y	No	Enterococcus faecalis				5	FROZEN	WILD	SALMON (SA)	GA	UNKNOWN		FILLET	=	1	<=	4	=	8	=	1	=	1	=	2	<=	16	=	2	=	16	<=	64	=	1	>	32	=	0.12	=	1
19GA05SH01	19GA05SH01-E01	SP19E00425	E	Y	Yes	Y	No	Enterococcus faecalis				5	FROZEN	FARM RAISED	SHRIMP (SH)	GA	Southeastern Asia		SOH	=	1	<=	4	=	8	=	2	=	2	=	0.5	<=	16	=	2	=	16	=	128	=	16	<=	1	=	0.12	=	4
19GA05SH06	19GA05SH06-E01	SP19E00430	E	Y	Yes	Y	No	Enterococcus faecalis				5	FROZEN	FARM RAISED	SHRIMP (SH)	GA	South Asia		SOH	=	2	<=	4	=	8	=	2	=	1	=	1	<=	16	=	2	=	16	=	128	=	16	<=	1	=	0.25	=	1
19GA05SH07	19GA05SH07-E01	SP19E00431	E	Y	Yes	Y	No	Enterococcus faecalis				5	FROZEN	FARM RAISED	SHRIMP (SH)	GA	Southeastern Asia		PTO	=	1	<=	4	=	8	=	2	=	2	=	1	<=	16	=	2	=	16	=	128	=	16	<=	1	=	0.12	=	1
19GA05SH08	19GA05SH08-E01	SP19E00432	E	Y	Yes	Y	No	Enterococcus faecalis				5	FRESH	FARM RAISED	SHRIMP (SH)	GA	Southeastern Asia		SOH	=	1	<=	4	=	8	=	1	=	2	<=	0.25	<=	16	=	2	=	16	=	128	=	16	<=	1	=	0.25	=	4
19GA06SA08	19GA06SA08-E01	SP19E00437	E	Y	Yes	Y	No	Enterococcus faecalis				6	FROZEN	WILD	SALMON (SA)	GA	North America		FILLET	=	1	<=	4	=	8	=	2	=	1	=	2	<=	16	=	2	=	16	=	128	=	16	<=	1	=	0.12	=	1
19GA06SH04	19GA06SH04-E01	SP19E00441	E	Y	Yes	Y	No	Enterococcus faecalis				6	FROZEN	FARM RAISED	SHRIMP (SH)	GA	Southeastern Asia		PD	=	1	<=	4	=	8	=	2	=	2	=	1	<=	16	=	2	=	16	=	128	=	16	<=	1	=	0.25	=	1
19GA06SH06	19GA06SH06-E01	SP19E00443	E	Y	Yes	Y	No	Enterococcus faecalis				6	FRESH	UNKNOWN	SHRIMP (SH)	GA	UNKNOWN		HOSO	=	2	<=	4	=	8	=	2	=	2	<=	0.25	<=	16	=	2	=	16	=	128	=	16	<=	1	=	0.12	=	2
19GA06SH08	19GA06SH08-E01	SP19E00445	E	Y	Yes	Y	No	Enterococcus faecalis				6	FROZEN	WILD	SHRIMP (SH)	GA	Latin America and Caribbean		PD	=	1	<=	4	=	8	=	0.5	=	2	=	0.5	<=	16	=	2	=	16	=	128	=	16	<=	1	=	0.25	=	4
19PA04SA03	19PA04SA03-E	SP19E00448	E	Y	Yes	Y	No	Enterococcus casseliflavus				4	FROZEN	FARM RAISED	SALMON (SA)	PA	Latin America and Caribbean	NONE	FILLET	=	0.5	<=	4	=	8	=	1	=	0.5	=	1	<=	16	=	2	=	16	<=	64	=	4	<=	1	=	0.12	=	4
19PA04SA07	19PA04SA07-E	SP19E00452	E	Y	Yes	Y	No	Enterococcus casseliflavus				4	FROZEN	WILD	SALMON (SA)	PA	North America	NONE	FILLET	=	0.5	<=	4	=	8	=	1	=	1	=	2	<=	16	=	2	=	8	<=	64	=	4	<=	1	=	0.12	=	8
19PA04SH04	19PA04SH04-E	SP19E00456	E	Y	Yes	Y	No	Enterococcus faecalis				4	FROZEN	FARM RAISED	SHRIMP (SH)	PA	South Asia	NONE	SOH	=	0.5	<=	4	=	4	=	0.5	=	0.5	<=	0.25	<=	16	=	1	=	8	<=	64	=	8	<=	1	=	0.12	=	2
19PA04SH07	19PA04SH07-E	SP19E00459	E	Y	Yes	Y	No	Enterococcus faecalis				4	FROZEN	FARM RAISED	SHRIMP (SH)	PA	South Asia	NONE	SOH	=	2	<=	4	=	8	=	2	=	2	=	1	<=	16	=	2	=	16	=	128	=	16	<=	1	=	0.25	=	4
19KS07SA01	19KS07SA01-E1	SP19E00461	E	Y	Yes	Y	No	Enterococcus faecalis				7	FRESH	FARM RAISED	SALMON (SA)	KS	Latin America and Caribbean	NONE	FILLET	=	1	<=	4	=	4	=	0.5	=	2	<=	0.25	<=	16	=	1	=	16	=	128	=	8	<=	1	=	0.12	=	1
19KS07SH02	19KS07SH02-E1	SP19E00469	E	Y	Yes	Y	No	Enterococcus faecalis				7	PREVIOUSLY FROZEN	FARM RAISED	SHRIMP (SH)	KS	Southeastern Asia	NONE	HOSO	=	1	<=	4	=	8	=	1	=	2	=	2	<=	16	=	2	=	16	=	128	=	16	<=	1	=	0.12	=	2
19KS07SH05	19KS07SH05-E1	SP19E00472	E	Y	Yes	Y	No	Enterococcus faecalis				7	PREVIOUSLY FROZEN	FARM RAISED	SHRIMP (SH)	KS	Southeastern Asia	NONE	HOSO	=	1	<=	4	=	8	=	1	=	1	<=	0.25	<=	16	=	2	=	16	=	128	=	16	<=	1	=	0.25	=	1
19CA08SA03	19CA08SA03-E1	SP19E00474	E	Y	Yes	Y	No	Enterococcus faecalis				8	FRESH	FARM RAISED	SALMON (SA)	CA	North America	NONE	FILLET	=	2	<=	4	=	8	=	1	=	2	<=	0.25	<=	16	=	2	=	16	=	128	=	8	<=	1	=	0.12	=	1
19CA08SA05	19CA08SA05-E1	SP19E00476	E	Y	Yes	Y	No	Enterococcus faecalis				8	FRESH	FARM RAISED	SALMON (SA)	CA	Latin America and Caribbean	NONE	FILLET	=	0.5	<=	4	=	8	=	1	=	2	=	1	<=	16	=	2	=	16	<=	64	=	8	<=	1	=	0.12	=	1
19CA08SA06	19CA08SA06-E1	SP19E00477	E	Y	Yes	Y	No	Enterococcus casseliflavus				8	FRESH	FARM RAISED	SALMON (SA)	CA	Latin America and Caribbean	NONE	FILLET	=	0.5	<=	4	=	8	=	1	=	1	=	4	<=	16	=	1	=	8	<=	64	=	4	<=	1	=	0.25	=	0.5
19CA08SH02	19CA08SH02-E1	SP19E00480	E	Y	Yes	Y	No	Enterococcus faecalis				8	FRESH	FARM RAISED	SHRIMP (SH)	CA	South Asia	NONE	HOSO	=	1	<=	4	=	8	=	1	=	2	<=	0.25	<=	16	=	2	=	16	=	128	=	16	<=	1	=	0.12	=	1
19CA08SH07	19CA08SH07-E1	SP19E00485	E	Y	Yes	Y	No	Enterococcus faecalis				8	FROZEN	FARM RAISED	SHRIMP (SH)	CA	Southeastern Asia	NONE	PTO	=	1	<=	4	=	8	=	1	=	2	<=	0.25	<=	16	=	2	=	16	=	128	=	16	<=	1	=	0.25	=	1
19CA08TI03	19CA08TI03-E1	SP19E00489	E	Y	Yes	Y	No	Enterococcus faecalis				8	FROZEN	FARM RAISED	TILAPIA (TI)	CA	Latin America and Caribbean	NONE	FILLET	=	0.5	<=	4	=	8	=	1	=	1	=	1	<=	16	=	2	=	16	<=	64	=	8	<=	1	=	0.12	=	1
19SD07SA01	19SD07SA01-E1	SP19E00493	E	Y	Yes	Y	No	Enterococcus faecalis				7	FROZEN	WILD	SALMON (SA)	SD	East Asia	NONE	FILLET	=	1	<=	4	=	8	=	0.5	=	2	=	0.5	<=	16	=	2	=	16	>	2048	=	16	>	32	=	0.12	=	1
19SD07SA02	19SD07SA02-E1	SP19E00494	E	Y	Yes	Y	No	Enterococcus faecalis				7	FROZEN	WILD	SALMON (SA)	SD	Southeastern Asia	NONE	FILLET	=	1	<=	4	=	8	=	1	=	2	=	0.5	<=	16	=	2	=	16	<=	64	=	8	<=	1	=	0.12	=	1
19SD07SH01	19SD07SH01-E1	SP19E00498	E	Y	Yes	Y	No	Enterococcus faecalis				7	FROZEN	WILD	SHRIMP (SH)	SD	North America	NONE	SOH	=	1	<=	4	=	8	=	1	=	1	=	0.5	<=	16	=	2	=	16	<=	64	=	2	<=	1	=	0.12	=	1
19SD07SH04	19SD07SH04-E1	SP19E00500	E	Y	Yes	Y	No	Enterococcus faecalis				7	FROZEN	WILD	SHRIMP (SH)	SD	Latin America and Caribbean	NONE	SOH	=	1	<=	4	=	8	=	1	=	1	=	0.5	<=	16	=	2	=	16	=	128	=	8	<=	1	=	0.12	=	1
19SD08SA06	19SD08SA06-E1	SP19E00506	E	Y	Yes	Y	No	Enterococcus faecium				8	FROZEN	WILD	SALMON (SA)	SD	North America	NONE	FILLET	=	1	<=	4	=	4	=	4	=	2	=	2	<=	16	=	2	=	64	<=	64	=	1	>	32	=	0.25	=	0.5
19SD08SH01	19SD08SH01-E1	SP19E00509	E	Y	Yes	Y	No	Enterococcus faecalis				8	FROZEN	WILD	SHRIMP (SH)	SD	North America	NONE	SOH	=	0.5	<=	4	=	8	=	1	=	1	=	1	<=	16	=	2	=	16	<=	64	=	16	<=	1	=	0.12	=	2
19SD08TI01	19SD08TI01-E1	SP19E00515	E	Y	Yes	Y	No	Enterococcus faecalis				8	FROZEN	FARM RAISED	TILAPIA (TI)	SD	East Asia	NONE	FILLET	=	1	<=	4	=	8	=	1	=	1	=	1	<=	16	=	1	=	16	<=	64	=	16	<=	1	=	0.25	=	2
19SD08TI06	19SD08TI06-E1	SP19E00518	E	Y	Yes	Y	No	Enterococcus durans				8	FRESH	FARM RAISED	TILAPIA (TI)	SD	Latin America and Caribbean	NONE	FILLET	=	0.5	<=	4	=	4	=	1	<=	0.25	<=	0.25	<=	16	=	1	=	16	<=	64	=	2	<=	1	=	0.12	=	0.5
19SD08TI08	19SD08TI08-E1	SP19E00519	E	Y	Yes	Y	No	Enterococcus avium				8	PREVIOUSLY FROZEN	FARM RAISED	TILAPIA (TI)	SD	East Asia	NONE	WHOLE	=	0.5	<=	4	=	8	=	1	=	1	>	8	<=	16	=	1	=	128	>	2048	=	8	>	32	=	0.12	=	0.5
19SC07SA01	19SC07SA01-E	SP19E00520	E	Y	Yes	Y	No	Enterococcus faecalis				7	FROZEN	WILD	SALMON (SA)	SC	East Asia	NONE	FILLET	=	1	<=	4	=	8	=	0.5	=	2	=	1	<=	16	=	2	=	16	>	2048	=	8	>	32	=	0.25	=	1
19SC07SA02	19SC07SA02-E	SP19E00521	E	Y	Yes	Y	No	Enterococcus faecalis				7	FROZEN	FARM RAISED	SALMON (SA)	SC	Latin America and Caribbean	NONE	FILLET	=	1	<=	4	=	8	=	1	=	0.5	<=	0.25	<=	16	=	2	=	16	<=	64	=	8	<=	1	=	0.12	=	1
19SC07SA05	19SC07SA05-E	SP19E00522	E	Y	Yes	Y	No	Enterococcus faecalis				7	PREVIOUSLY FROZEN	FARM RAISED	SALMON (SA)	SC	Latin America and Caribbean	NONE	FILLET	=	1	<=	4	=	8	=	1	=	2	<=	0.25	<=	16	=	2	=	16	=	128	=	8	<=	1	=	0.12	=	1
19SC07SA07	19SC07SA07-E	SP19E00523	E	Y	Yes	Y	No	Enterococcus faecalis				7	FROZEN	WILD	SALMON (SA)	SC	Eastern Europe	NONE	FILLET	=	1	<=	4	=	8	=	1	=	2	=	1	<=	16	=	2	=	16	=	128	=	16	>	32	=	0.25	=	1
19SC07SH01	19SC07SH01-E	SP19E00524	E	Y	Yes	Y	No	Enterococcus faecalis				7	FROZEN	WILD	SHRIMP (SH)	SC	North America	NONE	SOH	=	1	<=	4	=	8	=	1	=	2	=	1	<=	16	=	2	=	16	=	128	=	16	<=	1	=	0.25	=	1
19SC07SH08	19SC07SH08-E	SP19E00531	E	Y	Yes	Y	No	Enterococcus faecalis				7	FRESH	WILD	SHRIMP (SH)	SC	North America	NONE	SOH	=	1	<=	4	=	8	=	2	=	2	=	0.5	<=	16	=	2	=	16	=	128	=	16	<=	1	=	0.12	=	1
19PA06SA04	19PA06SA04-E	SP19E00533	E	Y	Yes	Y	No	Enterococcus avium				6	FRESH	FARM RAISED	SALMON (SA)	PA	UNKNOWN	NONE	STEAK	=	1	<=	4	=	4	=	1	<=	0.25	=	2	<=	16	=	1	=	8	<=	64	=	2	<=	1	=	0.06	=	0.5
19PA06SA05	19PA06SA05-E	SP19E00534	E	Y	Yes	Y	No	Enterococcus raffinosus				6	FRESH	FARM RAISED	SALMON (SA)	PA	Latin America and Caribbean	NONE	FILLET	=	1	<=	4	=	8	=	0.5	<=	0.25	=	1	<=	16	=	1	=	16	<=	64	=	1	=	16	=	0.06	=	0.5
19PA06SH02	19PA06SH02-E	SP19E00539	E	Y	Yes	Y	No	Enterococcus faecalis				6	FROZEN	FARM RAISED	SHRIMP (SH)	PA	Southeastern Asia	NONE	HOSO	=	1	<=	4	=	8	=	0.25	=	2	<=	0.25	<=	16	=	1	=	16	=	128	=	16	<=	1	=	0.25	=	1
19PA06SH03	19PA06SH03-E	SP19E00540	E	Y	Yes	Y	No	Enterococcus faecalis				6	PREVIOUSLY FROZEN	FARM RAISED	SHRIMP (SH)	PA	UNKNOWN	NONE	HOSO	=	1	<=	4	=	8	=	1	=	1	<=	0.25	<=	16	=	2	=	16	=	128	=	16	<=	1	=	0.12	=	1
19MO08SA04	19MO08SA04-E	SP19E00546	E	Y	Yes	Y	No	Enterococcus avium				8	FROZEN	WILD	SALMON (SA)	MO	North America	NONE	FILLET	=	1	<=	4	=	4	=	1	<=	0.25	<=	0.25	<=	16	=	1	=	32	<=	64	<=	0.5	<=	1	=	0.06	=	0.5
19MO08SA05	19MO08SA05-E	SP19E00547	E	Y	Yes	Y	No	Enterococcus faecalis				8	FRESH	FARM RAISED	SALMON (SA)	MO	Latin America and Caribbean	NONE	FILLET	=	1	<=	4	=	8	=	2	=	2	=	1	<=	16	=	2	=	16	=	128	=	16	<=	1	=	0.25	=	2
19MO08SA06	19MO08SA06-E	SP19E00548	E	Y	Yes	Y	No	Enterococcus faecalis				8	FROZEN	WILD	SALMON (SA)	MO	East Asia	NONE	FILLET	=	1	<=	4	=	8	=	1	=	0.5	=	1	<=	16	=	2	=	16	=	128	<=	0.5	>	32	=	0.12	=	1
19MO08SH01	19MO08SH01-E	SP19E00549	E	Y	Yes	Y	No	Enterococcus faecalis				8	FROZEN	FARM RAISED	SHRIMP (SH)	MO	Southeastern Asia	NONE	SOH	=	2	<=	4	=	8	=	1	=	2	=	2	<=	16	=	2	=	16	=	128	=	8	<=	1	=	0.25	=	1
19MO08SH02	19MO08SH02-E	SP19E00550	E	Y	Yes	Y	No	Enterococcus faecalis				8	FROZEN	FARM RAISED	SHRIMP (SH)	MO	Southeastern Asia	NONE	SOH	=	1	<=	4	=	8	=	1	=	2	<=	0.25	<=	16	=	2	=	16	=	128	=	16	<=	1	=	0.12	=	1
SC0819SH3	19SC08SH03-E	SP19E00571	E	Y	Yes	Y	No	Enterococcus faecalis				8	FROZEN	FARM RAISED	SHRIMP (SH)	SC	Southeastern Asia	NONE	PTO	=	1	<=	4	=	8	=	1	=	2	=	1	<=	16	=	2	=	16	=	128	=	16	<=	1	=	0.12	=	1
SC0819-SH8	19SC08SH08-E	SP19E00574	E	Y	Yes	Y	No	Enterococcus faecalis				8	FROZEN	FARM RAISED	SHRIMP (SH)	SC	Southeastern Asia	NONE	SOH	=	1	<=	4	=	8	=	2	=	2	=	1	<=	16	=	2	=	16	=	128	=	16	<=	1	=	0.25	=	1
SC0819-TL2	19SC08TL02-E	SP19E00575	E	Y	Yes	Y	No	Enterococcus faecalis				8	FROZEN	FARM RAISED	TILAPIA (TI)	SC	East Asia	NONE	FILLET	=	1	<=	4	=	8	=	1	=	1	=	0.5	<=	16	=	2	=	16	=	128	=	16	<=	1	=	0.25	=	1
SC0819-TL3	19SC08TL03-E	SP19E00576	E	Y	Yes	Y	No	Enterococcus faecalis				8	FROZEN	FARM RAISED	TILAPIA (TI)	SC	East Asia	NONE	FILLET	=	0.5	<=	4	=	4	=	1	=	2	=	1	<=	16	=	2	=	16	=	2048	=	8	=	32	=	0.25	=	1
19CA09SA02	19CA09SA02-E1	SP19E00578	E	Y	Yes	Y	No	Enterococcus faecalis				9	FRESH	FARM RAISED	SALMON (SA)	CA	North America	NONE	FILLET	=	1	<=	4	=	8	=	0.5	=	1	=	1	<=	16	=	1	=	16	<=	64	<=	0.5	>	32	=	0.25	=	1
19CA09SA08	19CA09SA08-E1	SP19E00582	E	Y	Yes	Y	No	Enterococcus faecalis				9	FRESH	WILD	SALMON (SA)	CA	North America	NONE	FILLET	=	1	<=	4	=	8	=	0.5	=	1	=	1	<=	16	=	1	=	16	<=	64	=	8	<=	1	=	0.12	=	1
19CA09SH02	19CA09SH02-E1	SP19E00584	E	Y	Yes	Y	No	Enterococcus faecalis				9	FROZEN	WILD	SHRIMP (SH)	CA	North America	NONE	HOSO	=	2	<=	4	=	8	=	0.5	=	2	=	2	<=	16	=	1	=	16	=	128	=	8	>	32	=	0.25	=	1
19CA09SH08	19CA09SH08-E1	SP19E00590	E	Y	Yes	Y	No	Enterococcus faecalis				9	FROZEN	FARM RAISED	SHRIMP (SH)	CA	Southeastern Asia	NONE	PTO	=	1	<=	4	=	8	=	1	=	2	=	1	<=	16	=	2	=	16	=	128	=	8	<=	1	=	0.12	=	2
19CA09TI01	19CA09TI01-E1	SP19E00591	E	Y	Yes	Y	No	Enterococcus faecalis				9	FROZEN	UNKNOWN	TILAPIA (TI)	CA	UNKNOWN	NONE	FILLET	=	1	<=	4	=	8	=	0.5	=	1	=	1	<=	16	=	1	=	16	<=	64	=	8	<=	1	=	0.12	=	4
19CA09TI07	19CA09TI07-E1	SP19E00597	E	Y	Yes	Y	No	Enterococcus faecalis				9	FRESH	FARM RAISED	TILAPIA (TI)	CA	Latin America and Caribbean	NONE	FILLET	=	1	<=	4	=	4	=	1	=	1	=	0.5	<=	16	=	2	=	16	<=	64	=	8	<=	1	=	0.12	=	1
19MO09SA05	19MO09SA05-E	SP19E00599	E	Y	Yes	Y	No	Enterococcus raffinosus				9	FRESH	FARM RAISED	SALMON (SA)	MO	Latin America and Caribbean	NONE	FILLET	=	8	<=	4	<=	2	=	0.5	<=	0.25	=	0.5	<=	16	<=	0.5	=	16	<=	64	=	1	<=	1	=	0.06	=	0.5
19MO09SA06	19MO09SA06-E	SP19E00600	E	Y	Yes	Y	No	Enterococcus raffinosus				9	FRESH	FARM RAISED	SALMON (SA)	MO	Northern and Western Europe	NONE	FILLET	=	8	<=	4	=	4	=	1	<=	0.25	<=	0.25	<=	16	=	1	=	16	<=	64	=	2	<=	1	=	0.12	=	0.5
19MO09SH01	19MO09SH01-E	SP19E00601	E	Y	Yes	Y	No	Enterococcus faecalis				9	FROZEN	FARM RAISED	SHRIMP (SH)	MO	Southeastern Asia	NONE	SOH	=	2	<=	4	=	8	=	1	=	2	=	1	<=	16	=	2	=	16	=	128	=	16	<=	1	=	0.12	=	2
19MO09TI02	19MO09TI02-E	SP19E00607	E	Y	Yes	Y	No	Enterococcus faecalis				9	FRESH	FARM RAISED	TILAPIA (TI)	MO	Latin America and Caribbean	NONE	FILLET	=	1	<=	4	=	8	=	1	=	1	<=	0.25	<=	16	=	1	=	16	=	128	=	16	<=	1	=	0.12	=	1
19MO09TI07	19MO09TI07-E	SP19E00611	E	Y	Yes	Y	No	Enterococcus faecalis				9	FRESH	FARM RAISED	TILAPIA (TI)	MO	Latin America and Caribbean	NONE	FILLET	=	1	<=	4	=	8	=	1	=	2	=	1	<=	16	=	2	=	16	<=	64	=	16	<=	1	=	0.12	=	2
19KS08SA01	19KS08SA01-E1	SP19E00612	E	Y	Yes	Y	No	Enterococcus faecalis				8	FRESH	FARM RAISED	SALMON (SA)	KS	Latin America and Caribbean	NONE	FILLET	=	0.5	<=	4	=	4	=	0.5	=	1	<=	0.25	<=	16	=	1	=	8	=	128	=	8	<=	1	=	0.12	=	1
19KS08SA02	19KS08SA02-E1	SP19E00613	E	Y	Yes	Y	No	Enterococcus faecalis				8	FRESH	FARM RAISED	SALMON (SA)	KS	Latin America and Caribbean	NONE	FILLET	=	1	<=	4	=	4	=	0.5	=	1	<=	0.25	<=	16	=	1	=	8	=	128	=	8	<=	1	=	0.12	=	1
19KS08SH01	19KS08SH01-E1	SP19E00619	E	Y	Yes	Y	No	Enterococcus faecalis				8	PREVIOUSLY FROZEN	FARM RAISED	SHRIMP (SH)	KS	Southeastern Asia	NONE	HOSO	=	2	<=	4	=	8	=	1	=	2	=	2	<=	16	=	2	=	16	=	128	=	8	<=	1	=	0.12	=	1
19KS09SA06	19KS09SA06-E1	SP19E00626	E	Y	Yes	Y	No	Enterococcus faecalis				9	FRESH	FARM RAISED	SALMON (SA)	KS	Latin America and Caribbean	NONE	FILLET	=	1	<=	4	=	8	=	1	=	1	=	0.5	<=	16	=	2	=	16	<=	64	=	8	<=	1	=	0.25	=	1
19KS09SH02	19KS09SH02-E1	SP19E00629	E	Y	Yes	Y	No	Enterococcus faecalis				9	PREVIOUSLY FROZEN	FARM RAISED	SHRIMP (SH)	KS	Southeastern Asia	NONE	HOSO	=	1	<=	4	=	8	=	1	=	2	=	1	<=	16	=	2	=	16	=	128	=	8	<=	1	=	0.25	=	1
19KS09SH08	19KS09SH08-E1	SP19E00635	E	Y	Yes	Y	No	Enterococcus faecalis				9	FROZEN	WILD	SHRIMP (SH)	KS	North America	NONE	HOSO	=	1	<=	4	=	8	=	2	=	2	=	1	<=	16	=	2	=	16	=	128	=	16	<=	1	=	0.25	=	1
19KS09TI07	19KS09TI07-E1	SP19E00638	E	Y	Yes	Y	No	Enterococcus faecium				9	FROZEN	FARM RAISED	TILAPIA (TI)	KS	Latin America and Caribbean	NONE	FILLET	=	1	<=	4	=	4	=	2	=	2	=	2	<=	16	=	2	=	64	=	128	=	1	<=	1	=	0.06	=	0.5
19KS09TI08	19KS09TI08-E1	SP19E00639	E	Y	Yes	Y	No	Enterococcus faecium				9	FROZEN	FARM RAISED	TILAPIA (TI)	KS	Latin America and Caribbean	NONE	FILLET	=	1	<=	4	=	4	=	2	=	4	=	2	<=	16	=	2	=	64	<=	64	<=	0.5	<=	1	=	0.03	=	0.5
19SD09SA01	19SD09SA01-E1	SP19E00640	E	Y	Yes	Y	No	Enterococcus faecium				9	FROZEN	WILD	SALMON (SA)	SD	East Asia	NONE	FILLET	=	0.5	<=	4	=	4	=	8	=	2	=	2	<=	16	=	1	=	32	<=	64	=	1	<=	1	=	0.12	=	2
19SD09SA08	19SD09SA08-E1	SP19E00645	E	Y	Yes	Y	No	Enterococcus faecalis				9	FROZEN	WILD	SALMON (SA)	SD	East Asia	NONE	FILLET	=	1	<=	4	=	4	=	0.5	<=	0.25	<=	0.25	<=	16	<=	0.5	=	16	<=	64	=	2	>	32	=	0.12	=	8
19SD09SH08	19SD09SH08-E1	SP19E00651	E	Y	Yes	Y	No	Enterococcus faecalis				9	FROZEN	FARM RAISED	SHRIMP (SH)	SD	Southeastern Asia	NONE	SOH	=	1	<=	4	=	8	=	2	=	2	=	1	<=	16	=	2	=	16	=	128	=	16	<=	1	=	0.12	=	1
19SD09TI04	19SD09TI04-E1	SP19E00653	E	Y	Yes	Y	No	Enterococcus faecalis				9	FROZEN	FARM RAISED	TILAPIA (TI)	SD	Latin America and Caribbean	NONE	FILLET	=	1	<=	4	=	8	=	1	=	1	=	1	<=	16	=	2	=	16	=	128	=	16	<=	1	=	0.12	=	1
SC0919-SA3	19SC09SA03-E	SP19E00656	E	Y	Yes	Y	No	Enterococcus faecalis				9	FROZEN	WILD	SALMON (SA)	SC	North America	NONE	FILLET	=	1	<=	4	=	8	=	1	=	2	=	1	<=	16	=	1	=	16	=	128	=	16	<=	1	=	0.12	=	1
SC0919-SA4	19SC09SA04-E	SP19E00657	E	Y	Yes	Y	No	Enterococcus faecalis				9	FRESH	WILD	SALMON (SA)	SC	North America	NONE	FILLET	=	1	<=	4	=	4	=	1	=	1	=	1	<=	16	=	2	=	16	<=	64	=	1	<=	1	=	0.12	=	1
SC0919-SH1	19SC09SH01-E	SP19E00658	E	Y	Yes	Y	No	Enterococcus faecalis				9	FROZEN	WILD	SHRIMP (SH)	SC	North America	NONE	SOH	=	1	<=	4	=	8	=	2	=	2	=	1	<=	16	=	2	=	16	<=	64	=	16	<=	1	=	0.12	=	1
SC0919-SH6	19SC09SH06-E	SP19E00661	E	Y	Yes	Y	No	Enterococcus faecalis				9	FROZEN	FARM RAISED	SHRIMP (SH)	SC	Southeastern Asia	NONE	PTO	=	1	<=	4	=	8	=	1	=	1	=	1	<=	16	=	2	=	16	<=	64	=	8	>	32	=	0.25	=	4
SC0919-TL2	19SC09TL02-E	SP19E00663	E	Y	Yes	Y	No	Enterococcus faecalis				9	FROZEN	FARM RAISED	TILAPIA (TI)	SC	East Asia	NONE	FILLET	=	1	<=	4	=	8	=	1	=	2	=	2	<=	16	=	1	=	16	<=	64	=	4	<=	1	=	0.12	=	1
SC0919-TL7	19SC09TL07-E	SP19E00666	E	Y	Yes	Y	No	Enterococcus faecalis				9	FROZEN	FARM RAISED	TILAPIA (TI)	SC	Latin America and Caribbean	NONE	FILLET	=	1	<=	4	=	8	=	1	=	1	=	0.5	<=	16	=	2	=	16	=	128	=	16	>	32	=	0.25	=	1
19CA10SA03	19CA10SA03-E1	SP19E00669	E	Y	Yes	Y	No	Enterococcus faecalis				10	FRESH	FARM RAISED	SALMON (SA)	CA	Northern and Western Europe	NONE	FILLET	=	1	<=	4	=	8	=	1	=	2	=	0.5	<=	16	=	2	=	16	=	128	=	16	<=	1	=	0.12	=	1
19CA10SA04	19CA10SA04-E1	SP19E00670	E	Y	Yes	Y	No	Enterococcus faecalis				10	FROZEN	WILD	SALMON (SA)	CA	North America	NONE	FILLET	=	1	<=	4	=	8	=	1	=	2	=	1	<=	16	=	2	=	16	=	128	=	8	>	32	=	0.25	=	1
19CA10SA07	19CA10SA07-E1	SP19E00672	E	Y	Yes	Y	No	Enterococcus faecalis				10	FRESH	FARM RAISED	SALMON (SA)	CA	Latin America and Caribbean	NONE	FILLET	=	0.5	<=	4	=	8	=	1	=	2	=	2	<=	16	=	2	=	16	>	2048	=	8	>	32	=	0.25	=	1
19CA10SH02	19CA10SH02-E1	SP19E00675	E	Y	Yes	Y	No	Enterococcus faecalis				10	PREVIOUSLY FROZEN	FARM RAISED	SHRIMP (SH)	CA	Southeastern Asia	NONE	SOH	=	1	<=	4	=	8	=	1	=	2	=	1	<=	16	=	1	=	16	=	128	=	16	<=	1	=	0.12	=	1
19CA10SH06	19CA10SH06-E1	SP19E00679	E	Y	Yes	Y	No	Enterococcus faecalis				10	FRESH	FARM RAISED	SHRIMP (SH)	CA	South Asia	NONE	HOSO	=	0.5	<=	4	=	8	=	1	=	2	=	2	<=	16	=	2	=	16	=	128	=	16	<=	1	=	0.25	=	2
19CA10SH08	19CA10SH08-E1	SP19E00681	E	Y	Yes	Y	No	Enterococcus faecalis				10	FROZEN	FARM RAISED	SHRIMP (SH)	CA	Southeastern Asia	NONE	SOH	=	2	<=	4	=	8	=	2	=	2	=	1	<=	16	=	2	=	16	=	128	=	16	<=	1	=	0.25	=	1
19CA10TI02	19CA10TI02-E1	SP19E00683	E	Y	Yes	Y	No	Enterococcus faecalis				10	FRESH	FARM RAISED	TILAPIA (TI)	CA	Latin America and Caribbean	NONE	FILLET	=	1	<=	4	=	4	=	1	=	1	=	0.5	<=	16	=	2	=	16	<=	64	=	8	<=	1	=	0.25	=	1
19CA10TI05	19CA10TI05-E1	SP19E00686	E	Y	Yes	Y	No	Enterococcus raffinosus				10	FROZEN	FARM RAISED	TILAPIA (TI)	CA	East Asia	NONE	FILLET	=	2	<=	4	=	8	=	0.5	=	1	=	8	<=	16	=	1	=	16	=	1024	=	4	>	32	=	0.03	=	0.5
19CA10TI06	19CA10TI06-E1	SP19E00687	E	Y	Yes	Y	No	Enterococcus faecalis				10	PREVIOUSLY FROZEN	WILD	TILAPIA (TI)	CA	East Asia	NONE	FILLET	=	1	<=	4	=	8	=	0.5	=	1	=	0.5	<=	16	=	2	=	16	<=	64	=	8	<=	1	=	0.25	=	1
19CA10TI08	19CA10TI08-E1	SP19E00689	E	Y	Yes	Y	No	Enterococcus avium				10	FRESH	FARM RAISED	TILAPIA (TI)	CA	Latin America and Caribbean	NONE	FILLET	=	2	<=	4	=	8	=	0.5	=	1	=	8	<=	16	=	1	=	16	=	1024	=	4	>	32	=	0.03	=	0.5
19SD10SA04	19SD10SA04-E1	SP19E00690	E	Y	Yes	Y	No	Enterococcus faecalis				10	FROZEN	WILD	SALMON (SA)	SD	East Asia	NONE	FILLET	=	1	<=	4	=	4	=	0.5	=	0.5	=	1	<=	16	=	1	=	16	<=	64	=	8	>	32	=	0.25	=	1
19SD10SA08	19SD10SA08-E1	SP19E00691	E	Y	Yes	Y	No	Enterococcus faecalis				10	FRESH	FARM RAISED	SALMON (SA)	SD	Latin America and Caribbean	NONE	FILLET	=	0.5	<=	4	=	8	=	1	=	2	=	2	<=	16	=	2	=	16	=	128	=	8	<=	1	=	0.12	=	1
19SD10SH01	19SD10SH01-E1	SP19E00692	E	Y	Yes	Y	No	Enterococcus faecalis				10	FROZEN	WILD	SHRIMP (SH)	SD	Latin America and Caribbean	NONE	SOH	=	0.5	<=	4	=	8	=	1	=	2	=	1	<=	16	=	1	=	16	=	128	=	16	<=	1	=	0.25	=	2
19SD10SH02	19SD10SH02-E1	SP19E00693	E	Y	Yes	Y	No	Enterococcus faecalis				10	FROZEN	FARM RAISED	SHRIMP (SH)	SD	Southeastern Asia	NONE	SOH	=	1	<=	4	=	8	=	1	=	2	=	1	<=	16	=	2	=	16	=	128	=	16	<=	1	=	0.25	=	1
19SD10SH08	19SD10SH08-E1	SP19E00698	E	Y	Yes	Y	No	Enterococcus faecalis				10	FROZEN	FARM RAISED	SHRIMP (SH)	SD	Southeastern Asia	NONE	SOH	=	1	<=	4	=	8	=	1	=	2	<=	0.25	<=	16	=	2	=	16	=	128	=	16	<=	1	=	0.25	=	1
19SD10TI02	19SD10TI02-E1	SP19E00699	E	Y	Yes	Y	No	Enterococcus faecalis				10	FROZEN	FARM RAISED	TILAPIA (TI)	SD	East Asia	NONE	FILLET	=	1	<=	4	=	8	=	1	=	2	=	1	<=	16	=	2	=	16	=	128	=	16	<=	1	=	0.25	=	4
19SD10TI07	19SD10TI07-E1	SP19E00704	E	Y	Yes	Y	No	Enterococcus faecalis				10	FRESH	FARM RAISED	TILAPIA (TI)	SD	Latin America and Caribbean	NONE	FILLET	=	1	<=	4	=	8	=	0.5	=	1	=	1	<=	16	=	2	=	8	<=	64	=	8	<=	1	=	0.25	=	1
19NY06SA06	19NY06SA06-E1	SP19E00707	E	Y	Yes	Y	No	Enterococcus gallinarum				6	PREVIOUSLY FROZEN	WILD	SALMON (SA)	NY	North America	NONE	FILLET	=	1	<=	4	=	4	=	1	=	2	<=	0.25	<=	16	=	2	=	8	<=	64	=	4	<=	1	=	0.25	=	4
19NY06SH02	19NY06SH02-E1	SP19E00708	E	Y	Yes	Y	No	Enterococcus faecalis				6	FROZEN	WILD	SHRIMP (SH)	NY	North America	NONE	SOH	=	2	<=	4	=	8	=	1	=	2	=	1	<=	16	=	2	=	16	=	128	=	8	<=	1	=	0.25	=	2
19NY06SH06	19NY06SH06-E1	SP19E00712	E	Y	Yes	Y	No	Enterococcus faecalis				6	FROZEN	FARM RAISED	SHRIMP (SH)	NY	Southeastern Asia	NONE	PTO	=	1	<=	4	=	8	=	1	=	2	=	0.5	<=	16	=	2	=	16	=	128	=	16	<=	1	=	0.25	=	4
19MO10SA03	19MO10SA03-E	SP19E00715	E	Y	Yes	Y	No	Enterococcus faecalis				10	FROZEN	WILD	SALMON (SA)	MO	East Asia	NONE	FILLET	=	1	<=	4	=	8	=	0.5	=	1	=	1	<=	16	=	1	=	16	=	128	=	8	<=	1	=	0.25	=	1
19MO10SH02	19MO10SH02-E	SP19E00716	E	Y	Yes	Y	No	Enterococcus faecalis				10	FROZEN	FARM RAISED	SHRIMP (SH)	MO	Southeastern Asia	NONE	SOH	=	0.5	<=	4	=	8	=	0.5	=	2	=	1	<=	16	=	2	=	16	=	128	=	16	<=	1	=	0.25	=	2
19MO10TI06	19MO10TI06-E	SP19E00721	E	Y	Yes	Y	No	Enterococcus casseliflavus				10	FROZEN	FARM RAISED	TILAPIA (TI)	MO	East Asia	NONE	FILLET	=	0.5	<=	4	=	8	=	1	=	0.5	=	1	<=	16	=	2	=	16	<=	64	=	4	<=	1	=	0.25	=	4
19MO10TI09	19MO10TI09-E	SP19E00722	E	Y	Yes	Y	No	Enterococcus casseliflavus				10	FROZEN	FARM RAISED	TILAPIA (TI)	MO	East Asia	NONE	FILLET	=	0.5	<=	4	=	4	=	1	=	0.5	=	1	<=	16	=	1	=	8	<=	64	=	4	<=	1	=	0.12	=	8
19KS10SA03	19KS10SA03-E1	SP19E00724	E	Y	Yes	Y	No	Enterococcus faecalis				10	FRESH	FARM RAISED	SALMON (SA)	KS	Latin America and Caribbean	NONE	FILLET	=	1	<=	4	=	8	=	2	=	2	=	0.5	<=	16	=	2	=	16	=	128	=	16	<=	1	=	0.12	=	4
19KS10SH06	19KS10SH06-E1	SP19E00731	E	Y	Yes	Y	No	Enterococcus faecalis				10	PREVIOUSLY FROZEN	FARM RAISED	SHRIMP (SH)	KS	Southeastern Asia	NONE	HOSO	=	2	<=	4	=	8	=	1	=	4	<=	0.25	<=	16	=	2	=	16	=	128	=	8	>	32	=	0.25	=	1
19KS10TI05	19KS10TI05-E1	SP19E00738	E	Y	Yes	Y	No	Enterococcus faecalis				10	FRESH	FARM RAISED	TILAPIA (TI)	KS	Latin America and Caribbean	NONE	FILLET	=	2	<=	4	=	8	=	1	=	1	=	1	<=	16	=	2	=	16	=	128	=	16	<=	1	=	0.25	=	1
19KS10TI06	19KS10TI06-E1	SP19E00739	E	Y	Yes	Y	No	Enterococcus faecalis				10	FRESH	FARM RAISED	TILAPIA (TI)	KS	Latin America and Caribbean	NONE	FILLET	=	1	<=	4	=	8	=	1	=	1	=	1	<=	16	=	2	=	16	=	128	=	8	<=	1	=	0.12	=	1
19PA08SA01	19PA08SA01-E	SP19E00741	E	Y	Yes	Y	No	Enterococcus faecalis				8	FRESH	FARM RAISED	SALMON (SA)	PA	Latin America and Caribbean	NONE	FILLET	=	1	<=	4	=	8	=	1	=	2	=	0.5	<=	16	=	2	=	16	=	128	=	16	<=	1	=	0.25	=	1
19PA08SH01	19PA08SH01-E	SP19E00749	E	Y	Yes	Y	No	Enterococcus faecalis				8	FROZEN	WILD	SHRIMP (SH)	PA	Latin America and Caribbean	NONE	SOH	=	1	<=	4	=	8	=	1	=	2	=	1	<=	16	=	1	=	16	=	128	=	16	<=	1	=	0.25	=	1
19CA11TI02	19CA11TI02-E1	SP19E00811	E	Y	Yes	Y	No	Enterococcus faecalis				11	FROZEN	FARM RAISED	TILAPIA (TI)	CA	Southeastern Asia	NONE	FILLET	=	1	<=	4	=	8	=	2	=	2	=	0.5	<=	16	=	2	=	16	=	128	=	16	<=	1	=	0.12	=	2
19CA11TI03	19CA11TI03-E1	SP19E00812	E	Y	Yes	Y	No	Enterococcus faecalis				11	FRESH	FARM RAISED	TILAPIA (TI)	CA	North America	NONE	FILLET	=	0.5	<=	4	=	8	=	0.5	<=	0.25	<=	0.25	<=	16	=	1	=	16	=	128	=	1	>	32	=	0.12	=	4
19CA11TI07	19CA11TI07-E1	SP19E00816	E	Y	Yes	Y	No	Enterococcus faecalis				11	PREVIOUSLY FROZEN	FARM RAISED	TILAPIA (TI)	CA	East Asia	NONE	WHOLE	=	0.5	<=	4	=	8	=	1	=	0.5	<=	0.25	<=	16	=	1	=	32	=	128	=	1	>	32	=	0.12	=	4
SC1019-TI1	19SC10TI01-E	SP19E00840	E	Y	Yes	Y	No	Enterococcus faecalis				10	FROZEN	FARM RAISED	TILAPIA (TI)	SC	Latin America and Caribbean	NONE	FILLET	=	1	<=	4	=	8	=	1	=	1	=	0.5	<=	16	=	2	=	16	=	128	=	8	<=	1	=	0.12	=	2
SC1019-TI2	19SC10TI02-E	SP19E00841	E	Y	Yes	Y	No	Enterococcus faecalis				10	FROZEN	FARM RAISED	TILAPIA (TI)	SC	East Asia	NONE	FILLET	=	1	<=	4	=	8	=	1	=	1	=	1	<=	16	=	2	=	16	<=	64	=	8	<=	1	=	0.12	=	2
19GA10TI01	19GA10TI01-E01	SP19E00852	E	Y	Yes	Y	No	Enterococcus faecalis				10	FROZEN		TILAPIA (TI)	GA	East Asia	NONE	FILLET	=	1	<=	4	>	64	=	1	=	1	>	8	<=	16	=	1	=	16	=	128	=	8	<=	1	=	0.12	=	2
19GA10TI02	19GA10TI02-E01	SP19E00853	E	Y	Yes	Y	No	Enterococcus avium				10	FRESH	FARM RAISED	TILAPIA (TI)	GA	East Asia	NONE	FILLET	=	1	<=	4	=	4	=	1	<=	0.25	=	4	<=	16	=	1	=	32	<=	64	=	1	>	32	=	0.06	=	0.5
19SD11TI02	19SD11TI02-E1	SP19E00874	E	Y	Yes	Y	No	Enterococcus faecalis				11	FRESH	UNKNOWN	TILAPIA (TI)	SD	UNKNOWN	NONE	FILLET	=	1	<=	4	=	8	=	1	=	1	=	1	<=	16	=	2	=	16	=	128	=	16	<=	1	=	0.25	=	1
19SD11TI06	19SD11TI06-E1	SP19E00877	E	Y	Yes	Y	No	Enterococcus casseliflavus				11	FROZEN	FARM RAISED	TILAPIA (TI)	SD	East Asia	NONE	FILLET	=	0.5	<=	4	=	8	=	0.5	=	1	=	1	<=	16	=	1	=	8	<=	64	=	4	<=	1	=	0.12	=	4
19CA12TI01	19CA12TI01-E1	SP19E00892	E	Y	Yes	Y	No	Enterococcus faecalis				12	FROZEN	FARM RAISED	TILAPIA (TI)	CA	Southeastern Asia	NONE	FILLET	=	2	<=	4	=	8	=	1	=	1	=	1	<=	16	=	2	=	16	<=	64	=	8	<=	1	=	0.12	=	1
19CA12TI03	19CA12TI03-E1	SP19E00894	E	Y	Yes	Y	No	Enterococcus faecalis				12	PREVIOUSLY FROZEN	FARM RAISED	TILAPIA (TI)	CA	East Asia	NONE	FILLET	=	1	<=	4	=	8	=	1	=	2	>	8	<=	16	=	1	=	16	<=	64	=	16	>	32	=	0.12	=	1
SC1119-TI2	19SC11TI02-E	SP19E00905	E	Y	Yes	Y	No	Enterococcus faecalis				11	FROZEN	FARM RAISED	TILAPIA (TI)	SC	Southeastern Asia	NONE	FILLET	=	0.5	<=	4	=	8	=	1	=	1	=	2	<=	16	=	2	=	16	=	128	=	16	<=	1	=	0.12	=	1
19SD12TI01	19SD12TI01-E1	SP19E00933	E	Y	Yes	Y	No	Enterococcus faecalis				12	FROZEN	FARM RAISED	TILAPIA (TI)	SD	East Asia	NONE	FILLET	=	1	<=	4	=	8	=	1	=	1	=	0.5	<=	16	=	2	=	16	=	128	=	16	<=	1	=	0.12	=	1
19SD12TI04	19SD12TI04-E1	SP19E00935	E	Y	Yes	Y	No	Enterococcus faecium				12	FROZEN	FARM RAISED	TILAPIA (TI)	SD	East Asia	NONE	FILLET	=	8	<=	4	=	32	=	2	=	4	>	8	<=	16	=	8	=	128	=	256	=	4	>	32	=	0.12	=	4
19MO12TI01	19MO12TI01-E	SP19E00945	E	Y	Yes	Y	No	Enterococcus faecalis				12	FROZEN	FARM RAISED	TILAPIA (TI)	MO	East Asia	NONE	FILLET	=	1	<=	4	=	4	=	1	=	1	=	1	<=	16	=	1	=	16	<=	64	=	8	<=	1	=	0.25	=	2
19MO12TI02	19MO12TI02-E	SP19E00946	E	Y	Yes	Y	No	Enterococcus faecalis				12	FROZEN	FARM RAISED	TILAPIA (TI)	MO	East Asia	NONE	FILLET	=	1	<=	4	=	4	=	1	=	2	=	0.5	<=	16	=	1	=	16	<=	64	=	16	<=	1	=	0.25	=	1
19GA11TI01	19GA11TI01-E01	SP19E00998	E	Y	Yes	Y	No	Enterococcus casseliflavus				11	FRESH	FARM RAISED	TILAPIA (TI)	GA	UNKNOWN	NONE	FILLET	=	2	<=	4	=	8	=	1	=	0.5	=	2	<=	16	=	1	=	8	<=	64	=	4	<=	1	=	0.12	=	8
19GA11TI08	19GA11TI08-E01	SP19E01001	E	Y	Yes	Y	No	Enterococcus casseliflavus/Enterococcus gallinarum				11	FRESH	UNKNOWN	TILAPIA (TI)	GA	Latin America and Caribbean	NONE	FILLET	=	0.5	<=	4	=	8	=	1	=	2	<=	0.25	<=	16	=	2	=	8	<=	64	=	2	<=	1	=	0.06	=	4
19KS11TI03	19KS11TI03-E1	SP19E01026	E	Y	Yes	Y	No	Enterococcus faecalis				11	FRESH	FARM RAISED	TILAPIA (TI)	KS	Latin America and Caribbean	NONE	FILLET	=	0.5	<=	4	=	8	=	1	=	2	<=	0.25	<=	16	=	2	=	16	=	128	=	16	<=	1	=	0.25	=	4
19KS11TI04	19KS11TI04-E1	SP19E01027	E	Y	Yes	Y	No	Enterococcus faecalis				11	FRESH	FARM RAISED	TILAPIA (TI)	KS	Latin America and Caribbean	NONE	FILLET	=	2	<=	4	=	4	=	1	=	1	=	1	<=	16	=	1	=	8	<=	64	=	8	<=	1	=	0.12	=	2
19KS12TI01	19KS12TI01-E1	SP19E01040	E	Y	Yes	Y	No	Enterococcus faecalis				12	FRESH	FARM RAISED	TILAPIA (TI)	KS	Latin America and Caribbean	NONE	FILLET	=	1	<=	4	=	8	=	1	=	2	=	1	<=	16	=	2	=	16	=	128	=	16	<=	1	=	0.25	=	1
19KS12TI02	19KS12TI02-E1	SP19E01041	E	Y	Yes	Y	No	Enterococcus faecalis				12	FRESH	FARM RAISED	TILAPIA (TI)	KS	Latin America and Caribbean	NONE	FILLET	=	1	<=	4	=	4	=	0.5	=	1	=	1	<=	16	=	1	=	8	<=	64	=	4	<=	1	=	0.12	=	1
19KS12TI06	19KS12TI06-E1	SP19E01044	E	Y	Yes	Y	No	Enterococcus faecalis				12	FRESH	FARM RAISED	TILAPIA (TI)	KS	Latin America and Caribbean	NONE	FILLET	=	1	<=	4	=	8	=	0.5	=	1	=	1	=	32	=	1	=	8	=	128	=	8	>	32	=	0.12	=	1
19GA08TI03	19GA08TI03-E	SP19E01079	E	Y	Yes	Y	No	Enterococcus avium/Enterococcus raffinosus				8	FRESH	UNKNOWN	TILAPIA (TI)	GA	UNKNOWN	NONE	OTHER	=	0.5	<=	4	=	4	=	0.25	<=	0.25	=	0.5	<=	16	=	1	=	8	<=	64	=	1	<=	1	<=	0.015	=	0.5
19GA08TI07	19GA08TI07-E	SP19E01083	E	Y	Yes	Y	No	Enterococcus faecalis				8	FROZEN	UNKNOWN	TILAPIA (TI)	GA	UNKNOWN	NONE	OTHER	=	1	<=	4	=	32	=	1	=	2	>	8	<=	16	=	4	=	16	=	128	=	16	>	32	=	0.12	=	2
19GA09TI01	19GA09TI01-E01	SP19E01087	E	Y	Yes	Y	No	Enterococcus faecalis				9	FROZEN	FARM RAISED	TILAPIA (TI)	GA	East Asia	NONE	OTHER	=	1	<=	4	=	8	=	1	=	2	=	2	<=	16	=	2	=	16	=	128	=	8	>	32	=	0.12	=	1
19GA12TI01	19GA12TI01-E01	SP19E01103	E	Y	Yes	Y	No	Enterococcus faecium				12	FRESH	FARM RAISED	TILAPIA (TI)	GA	Latin America and Caribbean	NONE	FILLET	=	2	<=	4	=	4	=	0.5	=	2	=	4	<=	16	=	2	=	32	<=	64	=	4	<=	1	=	0.06	=	0.5
19GA12TI02	19GA12TI02-E01	SP19E01104	E	Y	Yes	Y	No	Enterococcus faecalis				12	FRESH	FARM RAISED	TILAPIA (TI)	GA	Latin America and Caribbean	NONE	FILLET	=	1	<=	4	=	8	=	1	=	2	<=	0.25	<=	16	=	2	=	16	=	128	=	16	<=	1	=	0.12	=	1
SC1219-TL3	19SC12TI03-E	SP19E01129	E	Y	Yes	Y	No	Enterococcus faecalis				12	FROZEN	FARM RAISED	TILAPIA (TI)	SC	East Asia	NONE	FILLET	=	1	<=	4	=	64	=	1	=	1	>	8	<=	16	=	2	=	16	<=	64	=	16	<=	1	=	0.12	=	2
19CA01SH05	19CA01SH05-V1	SP19V00004	V	Y	Yes	Y	No	Vibrio parahaemolyticus				1	FROZEN	FARM RAISED	SHRIMP (SH)	CA	Southeastern Asia	NONE	PD	=	8			<=	2	=	0.06					=	1					=	16			<=	4					=	2
19CA01SH06	19CA01SH06-V1	SP19V00005	V	Y	Yes	Y	No	Vibrio metschnikovii				1	PREVIOUSLY FROZEN	FARM RAISED	SHRIMP (SH)	CA	Northern and Western Europe	NONE	PD	=	32			<=	2	=	0.06					=	2					=	32			<=	4					<=	1
19CA01SH07	19CA01SH07-V1	SP19V00006	V	Y	Yes	Y	Yes	Vibrio metschnikovii	-	none		1		FARM RAISED	SHRIMP (SH)	CA	South Asia	NONE	PD	=	32			<=	2	<=	0.015					=	2									<=	4					<=	1
19CA01SH08	19CA01SH08-V1	SP19V00007	V	Y	Yes	Y	No	Vibrio alginolyticus/Vibrio metschnikovii				1	FROZEN	FARM RAISED	SHRIMP (SH)	CA	Southeastern Asia	NONE	PD	=	16			<=	2	=	0.06					=	1					=	16			<=	4					=	2
19MO01SH03	19MO01SH03-V1	SP19V00014	V	Y	Yes	Y	Yes	Vibrio alginolyticus	Vibrio parahaemolyticus	tet(34) tet(35) blaCARB-21 tet(B)		1	FROZEN	FARM RAISED	SHRIMP (SH)	MO	South Asia		SOH	=	16			<=	2	=	0.03					=	1									=	32					=	2
19MO01SH04	19MO01SH04-V1	SP19V00016	V	Y	Yes	Y	Yes	Vibrio parahaemolyticus	Vibrio parahaemolyticus	tet(34) blaCARB-18 tet(35)		1	FROZEN	FARM RAISED	SHRIMP (SH)	MO	Southeastern Asia		SOH	=	32			<=	2	=	0.12					=	1									<=	4					=	2
19MO01SH05	19MO01SH05-V1	SP19V00018	V	Y	Yes	Y	No	Vibrio parahaemolyticus				1	FROZEN	FARM RAISED	SHRIMP (SH)	MO	Southeastern Asia		SOH	=	16			<=	2	=	0.12					=	2					=	16			<=	4					=	2
19MO01SH06	19MO01SH06-V1	SP19V00019	V	Y	Yes	Y	Yes	Vibrio parahaemolyticus	Vibrio parahaemolyticus	blaCARB-18 tet(35) tet(34)		1	FROZEN	FARM RAISED	SHRIMP (SH)	MO	Southeastern Asia		SOH	=	16			<=	2	=	0.03					=	2									<=	4					=	2
19CA02SH01	19CA02SH01-V1	SP19V00024	V	Y	Yes	Y	Yes	Vibrio metschnikovii	-	none		2	PREVIOUSLY FROZEN	FARM RAISED	SHRIMP (SH)	CA	South Asia	NONE	PTO	=	32			<=	2	<=	0.015					=	4									<=	4					<=	1
19CA02SH06	19CA02SH06-V2	SP19V00031	V	Y	Yes	Y	Yes	Vibrio parahaemolyticus	Vibrio parahaemolyticus	tet(35) blaCARB-20 tet(34)		2	FROZEN	FARM RAISED	SHRIMP (SH)	CA	Southeastern Asia	NONE	PD	=	16			<=	2	=	0.06					=	1									<=	4					=	2
19CA02SH07	19CA02SH07-V1	SP19V00032	V	Y	Yes	Y	Yes	Vibrio cholerae	Vibrio cholerae	blaPSE catB9 qnrVC		2	PREVIOUSLY FROZEN	FARM RAISED	SHRIMP (SH)	CA	Southeastern Asia	NONE	HOSO	=	32			<=	2	=	0.03					=	0.5									<=	4					=	4
19SC01SH04	19SC01SH04-V	SP19V00035	V	Y	Yes	Y	No	Vibrio parahaemolyticus				1	FROZEN	FARM RAISED	SHRIMP (SH)	SC	Southeastern Asia		PTO	=	16			<=	2	=	0.12					=	2					=	16			<=	4					=	2
19SC01SH07	19SC01SH07-V	SP19V00036	V	Y	Yes	Y	No	Vibrio parahaemolyticus				1	FROZEN	FARM RAISED	SHRIMP (SH)	SC	Southeastern Asia		PTO	=	16			<=	2	=	0.12					=	1					=	16			<=	4					=	2
19SC02SH04	19SC02SH04-V	SP19V00037	V	Y	Yes	Y	No	Vibrio parahaemolyticus				2	FROZEN	FARM RAISED	SHRIMP (SH)	SC	South Asia	NONE	SOH	=	16			<=	2	=	0.06					=	1					=	16			<=	4					=	2
19MO02SH03	19MO02SH03-V1	SP19V00042	V	Y	Yes	Y	No	Vibrio metschnikovii				2	FROZEN	FARM RAISED	SHRIMP (SH)	MO	Southeastern Asia		SOH	=	16			<=	2	<=	0.015					=	1					=	8			=	32					=	2
19MO02SH06	19MO02SH06-V1	SP19V00047	V	Y	Yes	Y	No	Vibrio parahaemolyticus				2	FROZEN	FARM RAISED	SHRIMP (SH)	MO	South Asia		SOH	=	8			<=	2	=	0.03					=	2					=	16			<=	4					=	2
19CA03SH03	19CA03SH03-V1	SP19V00054	V	Y	Yes	Y	Yes	Vibrio alginolyticus	Vibrio parahaemolyticus	tet(34) tet(35) blaCARB-18		3	PREVIOUSLY FROZEN	FARM RAISED	SHRIMP (SH)	CA	South Asia	NONE	SOH	=	32			<=	2	=	0.12					=	2									<=	4					=	2
19CA03SH04	19CA03SH04-V1	SP19V00056	V	Y	Yes	Y	No	Vibrio parahaemolyticus				3	FRESH	FARM RAISED	SHRIMP (SH)	CA	Latin America and Caribbean	NONE	HOSO	=	8			<=	2	=	0.06					=	1					=	16			<=	4					<=	1
19CA03SH05	19CA03SH05-V2	SP19V00058	V	Y	Yes	Y	No	Vibrio parahaemolyticus				3	FROZEN	FARM RAISED	SHRIMP (SH)	CA	Southeastern Asia	NONE	SOH	=	16			<=	2	=	0.12					=	1					=	16			<=	4					=	2
19CA03SH06	19CA03SH06-V2	SP19V00060	V	Y	Yes	Y	No	Vibrio metschnikovii				3	PREVIOUSLY FROZEN	FARM RAISED	SHRIMP (SH)	CA	South Asia	NONE	PTO	=	16			<=	2	=	0.06					=	2					=	16			<=	4					=	2
19KS01SH04	19KS01SH04-V1	SP19V00064	V	Y	Yes	Y	No	Vibrio cholerae				1	FROZEN	UNKNOWN	SHRIMP (SH)	KS	UNKNOWN			=	2			<=	2	<=	0.015					=	1					=	16			<=	4					=	4
19KS02SH05	19KS02SH05-V1	SP19V00066	V	Y	Yes	Y	No	Vibrio parahaemolyticus				2	PREVIOUSLY FROZEN	FARM RAISED	SHRIMP (SH)	KS	Southeastern Asia	NONE		=	8			<=	2	=	0.06					=	2					=	16			<=	4					=	2
19KS02SH06	19KS02SH06-V1	SP19V00067	V	Y	Yes	Y	No	Vibrio fluvialis				2	PREVIOUSLY FROZEN	FARM RAISED	SHRIMP (SH)	KS	Southeastern Asia	NONE		=	8			<=	2	<=	0.015					=	0.5					=	8			=	16					<=	1
19MO03SH01	19MO03SH01-V1	SP19V00069	V	Y	Yes	Y	No	Vibrio parahaemolyticus				3	FROZEN	FARM RAISED	SHRIMP (SH)	MO	Southeastern Asia		SOH	=	16			<=	2	=	0.12					=	1					=	16			<=	4					=	2
19MO03SH06	19MO03SH06-V1	SP19V00072	V	Y	Yes	Y	Yes	Vibrio metschnikovii	-	qnrVC1		3	FROZEN	WILD	SHRIMP (SH)	MO	North America		PTO	=	32			<=	2	=	0.06					=	2									<=	4					<=	1
19SD01SH01	19SD01SH01-V1	SP19V00073	V	Y	Yes	Y	No	Vibrio metschnikovii				1	FROZEN	FARM RAISED	SHRIMP (SH)	SD	Southeastern Asia		SOH	=	32			<=	2	<=	0.015					=	8					=	32			<=	4					<=	1
19SD01SH07	19SD01SH07-V1	SP19V00075	V	Y	Yes	Y	No	Vibrio parahaemolyticus				1	FROZEN	FARM RAISED	SHRIMP (SH)	SD	South Asia		PTO	=	16			<=	2	=	0.12					=	2					=	16			<=	4					=	2
19SD01SH08	19SD01SH08-V1	SP19V00077	V	Y	Yes	Y	No	Vibrio fluvialis				1	FROZEN	FARM RAISED	SHRIMP (SH)	SD	Southeastern Asia		PTO	=	8			<=	2	=	0.03					=	1					=	16			<=	4					=	2
19SD02SH05	19SD02SH05-V1	SP19V00081	V	Y	Yes	Y	No	Vibrio parahaemolyticus				2	FROZEN	FARM RAISED	SHRIMP (SH)	SD	Southeastern Asia		SOH	=	16			<=	2	=	0.12					=	1					=	16			<=	4					=	2
19SD02SH07	19SD02SH07-V1	SP19V00084	V	Y	Yes	Y	Yes	Vibrio fluvialis	Vibrio parahaemolyticus	tet(35) blaCARB-21 tet(34) tet(B)		2	FROZEN	FARM RAISED	SHRIMP (SH)	SD	Southeastern Asia		SOH	=	16			<=	2	<=	0.015					=	1									=	32					=	2
19SD03SA06	19SD03SA06-V1	SP19V00086	V	Y	Yes	Y	Yes	Vibrio metschnikovii	-	none		3	FROZEN	WILD	SALMON (SA)	SD	East Asia		FILLET	=	16			<=	2	<=	0.015					=	2									<=	4					<=	1
19SD03SH04	19SD03SH04-V2	SP19V00090	V	Y	Yes	Y	No	Vibrio cholerae				3	FROZEN	FARM RAISED	SHRIMP (SH)	SD	Southeastern Asia		SOH	=	2			<=	2	<=	0.015					=	1					=	8			<=	4					=	4
19SD03SH05	19SD03SH05-V1	SP19V00091	V	Y	Yes	Y	No	Vibrio fluvialis				3	FROZEN	FARM RAISED	SHRIMP (SH)	SD	Southeastern Asia		SOH	=	8			<=	2	<=	0.015					=	1					=	8			=	32					=	2
19PA01SH06	19PA01SH06-V1	SP19V00107	V	Y	Yes	Y	No	Vibrio fluvialis				1	PREVIOUSLY FROZEN	FARM RAISED	SHRIMP (SH)	PA	Southeastern Asia		SOH	=	8			<=	2	<=	0.015					=	4					=	32			<=	4					<=	1
19NY01SH02	19NY01SH02-V1	SP19V00115	V	Y	Yes	Y	No	Vibrio cholerae				1	FROZEN	FARM RAISED	SHRIMP (SH)	NY	South Asia	NONE	SOH	=	2			<=	2	<=	0.015					=	0.5					=	8			<=	4					=	4
19NY02SH01	19NY02SH01-V2	SP19V00122	V	Y	Yes	Y	No	Vibrio cholerae				2	FROZEN	FARM RAISED	SHRIMP (SH)	NY	South Asia	NONE	PTO	=	2			<=	2	<=	0.015					=	0.5					=	16			<=	4					=	4
19NY03SH02	19NY03SH02-V1	SP19V00132	V	Y	Yes	Y	Yes	Vibrio parahaemolyticus	Vibrio parahaemolyticus	blaCARB-18 tet(34) tet(35)		3	PREVIOUSLY FROZEN	UNKNOWN	SHRIMP (SH)	NY	UNKNOWN	NONE	SOH	=	32			<=	2	=	0.06					=	1									<=	4					=	2
19NY03SH04	19NY03SH04-V2	SP19V00134	V	Y	Yes	Y	No	Vibrio cholerae				3	PREVIOUSLY FROZEN	UNKNOWN	SHRIMP (SH)	NY	UNKNOWN	NONE	SOH	=	2			<=	2	<=	0.015					=	0.5					=	8			<=	4					=	4
19NY03SH06	19NY03SH06-V2	SP19V00136	V	Y	Yes	Y	No	Vibrio cholerae				3	PREVIOUSLY FROZEN	FARM RAISED	SHRIMP (SH)	NY	Southeastern Asia	NONE	SOH	=	2			<=	2	<=	0.015					=	0.5					=	16			<=	4					=	4
19SC03SH01	19SC03SH01-V	SP19V00138	V	Y	Yes	Y	No	Vibrio parahaemolyticus				3	FROZEN	FARM RAISED	SHRIMP (SH)	SC	South Asia	NONE	PD	=	8			<=	2	=	0.06					=	1					=	16			<=	4					=	2
19SC03SH05	19SC03SH05-V	SP19V00139	V	Y	Yes	Y	No	Vibrio parahaemolyticus				3	FROZEN	FARM RAISED	SHRIMP (SH)	SC	South Asia		PD	=	16			<=	2	=	0.12					=	2					=	16			<=	4					=	2
19CA04SH02	19CA04SH02-V1	SP19V00144	V	Y	Yes	Y	No	Vibrio metschnikovii				4	FROZEN	FARM RAISED	SHRIMP (SH)	CA	South Asia	NONE	SOH	=	32			<=	2	<=	0.015					=	2					=	32			<=	4					<=	1
19KS03SA06	19KS03SA06-V1	SP19V00153	V	Y	Yes	Y	Yes	Vibrio metschnikovii	-	none		3	FRESH	FARM RAISED	SALMON (SA)	KS	UNKNOWN		FILLET	=	16			<=	2	<=	0.015					=	8									<=	4					<=	1
19KS03SH07	19KS03SH07-V1	SP19V00161	V	Y	Yes	Y	No	Vibrio fluvialis				3	PREVIOUSLY FROZEN	FARM RAISED	SHRIMP (SH)	KS	Southeastern Asia	NONE		=	8			<=	2	=	0.03					=	0.5					=	8			=	32					=	2
19KS04SH02	19KS04SH02-V1	SP19V00164	V	Y	Yes	Y	No	Vibrio parahaemolyticus				4	PREVIOUSLY FROZEN	FARM RAISED	SHRIMP (SH)	KS	Southeastern Asia	NONE		=	16			<=	2	=	0.12					=	1					=	16			<=	4					=	2
19KS04SH06	19KS04SH06-V1	SP19V00167	V	Y	Yes	Y	No	Vibrio parahaemolyticus				4	PREVIOUSLY FROZEN	FARM RAISED	SHRIMP (SH)	KS	South Asia	NONE		=	8			<=	2	=	0.12					=	1					=	16			<=	4					=	2
19KS04SH07	19KS04SH07-V1	SP19V00168	V	Y	Yes	Y	No	Vibrio parahaemolyticus				4	PREVIOUSLY FROZEN	UNKNOWN	SHRIMP (SH)	KS	Southeastern Asia	NONE		=	16			<=	2	=	0.12					=	2					=	16			<=	4					=	2
19KS04SH08	19KS04SH08-V1	SP19V00169	V	Y	Yes	Y	No	Vibrio parahaemolyticus				4	PREVIOUSLY FROZEN	UNKNOWN	SHRIMP (SH)	KS	Southeastern Asia	NONE		=	16			<=	2	=	0.12					=	2					=	16			<=	4					=	2
19MO04SH02	19MO04SH02-V1	SP19V00171	V	Y	Yes	Y	No	Vibrio fluvialis				4	FROZEN	FARM RAISED	SHRIMP (SH)	MO	Southeastern Asia		SOH	=	8			<=	2	<=	0.015					=	1					=	16			=	32					=	2
19MO04SH04	19MO04SH04-V1	SP19V00173	V	Y	Yes	Y	No	Vibrio alginolyticus				4	FROZEN	WILD	SHRIMP (SH)	MO	North America		SOH	=	8			<=	2	=	0.25					=	1					=	8			<=	4					<=	1
19GA03SH04	19GA03SH04-V1	SP19V00181	V	Y	Yes	Y	Yes	Vibrio parahaemolyticus	Vibrio parahaemolyticus	tet(34) tet(35) blaCARB-20		3	FROZEN	FARM RAISED	SHRIMP (SH)	GA	South Asia		PD	=	32			<=	2	=	0.06					=	2									<=	4					=	2
19PA03SH04	19PA03SH04-V	SP19V00193	V	Y	Yes	Y	No	Vibrio metschnikovii				3	PREVIOUSLY FROZEN	FARM RAISED	SHRIMP (SH)	PA	UNKNOWN	NONE	SOH	=	32			<=	2	<=	0.015					=	4					=	32			<=	4					<=	1
19PA03SH05	19PA03SH05-V	SP19V00194	V	Y	Yes	Y	No	Vibrio fluvialis				3	PREVIOUSLY FROZEN	FARM RAISED	SHRIMP (SH)	PA	UNKNOWN	NONE	SOH	=	32			<=	2	<=	0.015					=	4					=	32			<=	4					<=	1
19NY04SH02	19NY04SH02-V1	SP19V00200	V	Y	Yes	Y	No	Vibrio cholerae				4	FROZEN	FARM RAISED	SHRIMP (SH)	NY	South Asia	NONE	PTO	=	2			<=	2	<=	0.015					=	1					=	8			<=	4					=	4
19NY04SH04	19NY04SH04-V1	SP19V00202	V	Y	Yes	Y	No	Vibrio cholerae				4	PREVIOUSLY FROZEN	FARM RAISED	SHRIMP (SH)	NY	North America	NONE	PTO	=	2			<=	2	=	0.06					=	1					=	8			<=	4					=	4
19MO05SH04	19MO05SH04-V2	SP19V00207	V	Y	Yes	Y	No	Vibrio parahaemolyticus				5	FROZEN	FARM RAISED	SHRIMP (SH)	MO	Southeastern Asia		SOH	=	8			<=	2	=	0.12					=	1					=	16			<=	4					<=	1
19SD04SA07	19SD04SA07-V1	SP19V00211	V	Y	Yes	Y	No	Vibrio cholerae				4	FRESH	FARM RAISED	SALMON (SA)	SD	Latin America and Caribbean		FILLET	=	8			<=	2	=	0.03					<=	0.25					<=	2			<=	4					=	16
19SD04SH02	19SD04SH02-V1	SP19V00213	V	Y	Yes	Y	Yes	Vibrio parahaemolyticus	Vibrio parahaemolyticus	tet(35) tet(34) blaCARB-18		4	FROZEN	FARM RAISED	SHRIMP (SH)	SD	Southeastern Asia		SOH	=	32			<=	2	=	0.12					=	1									<=	4					=	2
19SD04SH03	19SD04SH03-V1	SP19V00214	V	Y	Yes	Y	No	Vibrio parahaemolyticus				4	FROZEN	FARM RAISED	SHRIMP (SH)	SD	South Asia		SOH	=	16			<=	2	=	0.12					=	1					=	16			<=	4					=	2
19SD04SH04	19SD04SH04-V1	SP19V00215	V	Y	Yes	Y	No	Vibrio fluvialis				4	FROZEN	FARM RAISED	SHRIMP (SH)	SD	Southeastern Asia		SOH	=	8			<=	2	<=	0.015					=	1					=	8			=	8					<=	1
19SD04SH05	19SD04SH05-V1	SP19V00216	V	Y	Yes	Y	No	Vibrio metschnikovii				4	FROZEN	FARM RAISED	SHRIMP (SH)	SD	Southeastern Asia		SOH	=	32			<=	2	<=	0.015					=	2					=	32			<=	4					<=	1
19SD04SH08	19SD04SH08-V1	SP19V00219	V	Y	Yes	Y	No	Vibrio parahaemolyticus				4	FROZEN	FARM RAISED	SHRIMP (SH)	SD	South Asia		SOH	=	16			<=	2	=	0.12					=	2					=	16			<=	4					=	2
19CA05SH01	19CA05SH01-V1	SP19V00220	V	Y	Yes	Y	No	Vibrio cholerae				5	PREVIOUSLY FROZEN	UNKNOWN	SHRIMP (SH)	CA	Latin America and Caribbean	NONE	SOH	=	2			<=	2	<=	0.015					=	0.5					=	8			<=	4					=	4
19CA05SH05	19CA05SH05-V1	SP19V00223	V	Y	Yes	Y	No	Vibrio parahaemolyticus				5	PREVIOUSLY FROZEN	FARM RAISED	SHRIMP (SH)	CA	Southeastern Asia	NONE	SOH	=	16			<=	2	=	0.12					=	1					=	16			<=	4					=	2
19SC04SH06	19SC04SH06-V	SP19V00229	V	Y	Yes	Y	No	Vibrio parahaemolyticus				4	FROZEN	FARM RAISED	SHRIMP (SH)	SC	Southeastern Asia	NONE	PTO	=	16			<=	2	=	0.12					=	1					=	16			<=	4					=	2
19SC04SH08	19SC04SH08-V	SP19V00231	V	Y	Yes	Y	No	Vibrio parahaemolyticus				4	FROZEN	FARM RAISED	SHRIMP (SH)	SC	Latin America and Caribbean	ORGANIC	PTO	=	8			<=	2	=	0.06					=	1					=	16			<=	4					=	2
19CA06SH07	19CA06SH07-V2	SP19V00243	V	Y	Yes	Y	No	Vibrio parahaemolyticus				6	PREVIOUSLY FROZEN	WILD	SHRIMP (SH)	CA	Latin America and Caribbean	NONE	SOH	=	32			=	8	=	0.06					=	1					=	16			<=	4					>	32
19NY05SH05	19NY05SH05-V2	SP19V00278	V	Y	Yes	Y	No	Vibrio cholerae				5	FROZEN	FARM RAISED	SHRIMP (SH)	NY	South Asia	NONE	SOH	=	2			<=	2	<=	0.015					=	0.5					=	8			<=	4					=	4
19KS06SH05	19KS06SH05-V1	SP19V00297	V	Y	Yes	Y	No	Vibrio vulnificus				6	PREVIOUSLY FROZEN	FARM RAISED	SHRIMP (SH)	KS	Southeastern Asia	NONE	HOSO	=	8			<=	2	<=	0.015					=	1					=	16			=	32					<=	1
19MO07SH04	19MO07SH04-V1	SP19V00304	V	Y	Yes	Y	No	Vibrio cholerae				7	FROZEN	FARM RAISED	SHRIMP (SH)	MO	Southeastern Asia		SOH	=	4			<=	2	<=	0.015					=	1					=	16			<=	4					=	8
19SD06SH05	19SD06SH05-V1	SP19V00307	V	Y	Yes	Y	No	Vibrio parahaemolyticus				6	FROZEN	FARM RAISED	SHRIMP (SH)	SD	Southeastern Asia	NONE	SOH	=	8			<=	2	<=	0.015					=	1					=	8			<=	4					=	2
19PA04SH04	19PA04SH04-V2	SP19V00328	V	Y	Yes	Y	No	Vibrio cholerae				4	FROZEN	FARM RAISED	SHRIMP (SH)	PA	South Asia	NONE	SOH	=	8			<=	2	<=	0.015					=	0.5					=	8			<=	4					=	4
19PA04SH07	19PA04SH07-V1	SP19V00331	V	Y	Yes	Y	No	Vibrio parahaemolyticus				4	FROZEN	FARM RAISED	SHRIMP (SH)	PA	South Asia	NONE	SOH	=	16			<=	2	=	0.06					=	1					=	16			<=	4					=	2
19CA08SH01	19CA08SH01-V1	SP19V00341	V	Y	Yes	Y	No	Vibrio parahaemolyticus				8	FROZEN	FARM RAISED	SHRIMP (SH)	CA	South Asia	NONE	SOH	=	16			<=	2	=	0.03					=	2					=	16			<=	4					=	2
19CA08SH05	19CA08SH05-V1	SP19V00346	V	Y	Yes	Y	No	Vibrio parahaemolyticus				8	PREVIOUSLY FROZEN	FARM RAISED	SHRIMP (SH)	CA	Southeastern Asia	NONE	SOH	=	16			<=	2	=	0.12					=	1					=	16			<=	4					=	2
19SD08SH04	19SD08SH04-V1	SP19V00353	V	Y	Yes	Y	No	Vibrio parahaemolyticus				8	FROZEN	FARM RAISED	SHRIMP (SH)	SD	Southeastern Asia	NONE	SOH	=	16			<=	2	=	0.06					=	2					=	16			<=	4					=	2
19SD08SH07	19SD08SH07-V1	SP19V00355	V	Y	Yes	Y	No	Vibrio parahaemolyticus				8	FROZEN	FARM RAISED	SHRIMP (SH)	SD	Southeastern Asia	NONE	SOH	=	8			<=	2	=	0.06					=	1					=	16			<=	4					=	2
19SD08TI07	19SD08TP07-V1	SP19V00358	V	Y	Yes	Y	No	Vibrio fluvialis				8	FRESH	FARM RAISED	TILAPIA (TI)	SD	Latin America and Caribbean	NONE	FILLET	=	8			<=	2	<=	0.015					=	2					=	16			<=	4					<=	1
19SC07SH03	19SC07SH03-V1	SP19V00359	V	Y	Yes	Y	No	Vibrio parahaemolyticus				7	FROZEN	FARM RAISED	SHRIMP (SH)	SC	South Asia	NONE	SOH	=	16			<=	2	=	0.06					=	2					>	64			<=	4					=	2
19MO08SH03	19MO08SH03-V2	SP19V00378	V	Y	Yes	Y	No	Vibrio cholerae				8	FROZEN	FARM RAISED	SHRIMP (SH)	MO	Southeastern Asia	NONE	SOH	=	4			<=	2	=	0.5					=	1					=	16			<=	4					=	4
19MO08SH04	19MO08SH04-V1	SP19V00379	V	Y	Yes	Y	No	Vibrio parahaemolyticus				8	FROZEN	FARM RAISED	SHRIMP (SH)	MO	South Asia	NONE	SOH	=	16			<=	2	=	0.06					=	2					=	16			<=	4					=	2
19CA09SA03	19CA09SA03-V1	SP19V00401	V	Y	Yes	Y	No	Vibrio parahaemolyticus				9	FRESH	WILD	SALMON (SA)	CA	North America	NONE	FILLET	=	16			<=	2	<=	0.015					<=	0.25					=	8			<=	4					=	8
19CA09SH05	19CA09SH05-V2	SP19V00406	V	Y	Yes	Y	No	Vibrio parahaemolyticus				9	FRESH	UNKNOWN	SHRIMP (SH)	CA	Latin America and Caribbean	NONE	HOSO	=	16			<=	2	=	0.12					=	1					=	8			<=	4					=	2
19CA09SH07	19CA09SH07-V1	SP19V00407	V	Y	Yes	Y	No	Vibrio parahaemolyticus				9	PREVIOUSLY FROZEN	FARM RAISED	SHRIMP (SH)	CA	Southeastern Asia	NONE	HOSO	=	16			<=	2	=	0.12					=	2					>	64			=	8					=	2
19CA09SH08	19CA09SH08-V1	SP19V00409	V	Y	Yes	Y	No	Vibrio parahaemolyticus				9	FROZEN	FARM RAISED	SHRIMP (SH)	CA	Southeastern Asia	NONE	PTO	=	32			<=	2	=	0.25					=	1					=	16			<=	4					=	2
19MO09SH02	19MO09SH02-V	SP19V00415	V	Y	Yes	Y	No	Vibrio cholerae				9	FROZEN	FARM RAISED	SHRIMP (SH)	MO	Southeastern Asia	NONE	SOH	=	2			<=	2	=	1					=	1					=	8			<=	4					=	4
19MO09TI02	19MO09TI02-V	SP19V00422	V	Y	Yes	Y	No	Vibrio fluvialis				9	FRESH	FARM RAISED	TILAPIA (TI)	MO	Latin America and Caribbean	NONE	FILLET	=	16			<=	2	<=	0.015					=	4					=	16			<=	4					<=	1
19MO09TI06	19MO09TI06-V	SP19V00425	V	Y	Yes	Y	No	Vibrio parahaemolyticus/Vibrio vulnificus				9	FRESH	FARM RAISED	TILAPIA (TI)	MO	Latin America and Caribbean	NONE	FILLET	=	8			<=	2	<=	0.015					=	2					=	32			<=	4					<=	1
19KS08SH03	19KS08SH03-V1	SP19V00431	V	Y	Yes	Y	No	Vibrio cholerae				8	PREVIOUSLY FROZEN	FARM RAISED	SHRIMP (SH)	KS	South Asia	NONE	HOSO	=	2			<=	2	<=	0.015					=	0.5					=	8			<=	4					=	4
19KS08SH07	19KS08SH07-V1	SP19V00432	V	Y	Yes	Y	No	Vibrio cholerae				8	PREVIOUSLY FROZEN	FARM RAISED	SHRIMP (SH)	KS	Southeastern Asia	NONE	HOSO	=	2			<=	2	=	0.03					<=	0.25					=	4			<=	4					=	4
19KS09SH03	19KS09SH03-V2	SP19V00436	V	Y	Yes	Y	No	Vibrio cholerae				9	PREVIOUSLY FROZEN	FARM RAISED	SHRIMP (SH)	KS	Southeastern Asia	NONE	HOSO	=	2			<=	2	<=	0.015					=	1					=	8			<=	4					=	4
19KS09SH04	19KS09SH04-V1	SP19V00437	V	Y	Yes	Y	No	Vibrio parahaemolyticus				9	PREVIOUSLY FROZEN	FARM RAISED	SHRIMP (SH)	KS	Southeastern Asia	NONE	HOSO	=	16			<=	2	=	0.06					=	2					=	16			<=	4					=	2
19SD09TI01	19SD09TI01-V1	SP19V00442	V	Y	Yes	Y	No	Vibrio parahaemolyticus/Vibrio vulnificus				9	FRESH	FARM RAISED	TILAPIA (TI)	SD	Latin America and Caribbean	NONE	FILLET	=	8			<=	2	<=	0.015					=	2					=	32			<=	4					<=	1
SC0919-SH2	19SC09SH02-V	SP19V00443	V	Y	Yes	Y	No	Vibrio parahaemolyticus				9	FROZEN	FARM RAISED	SHRIMP (SH)	SC	South Asia	NONE	PTO	=	16			<=	2	=	0.12					=	1					=	16			<=	4					=	2
SC0919-TL7	19SC09TL07-V	SP19V00449	V	Y	Yes	Y	No	Vibrio fluvialis				9	FROZEN	FARM RAISED	TILAPIA (TI)	SC	Latin America and Caribbean	NONE	FILLET	=	4			<=	2	<=	0.015					=	1					=	16			<=	4					<=	1
19CA10SH06	19CA10SH06-V1	SP19V00453	V	Y	Yes	Y	No	Vibrio parahaemolyticus				10	FRESH	FARM RAISED	SHRIMP (SH)	CA	South Asia	NONE	HOSO	=	32			<=	2	=	0.12					=	2					=	16			<=	4					=	2
19NY06SH01	19NY06SH01-V1	SP19V00462	V	Y	Yes	Y	No	Vibrio cholerae				6	FROZEN	FARM RAISED	SHRIMP (SH)	NY	South Asia	NONE	SOH	=	2			<=	2	=	0.06					<=	0.25					=	8			<=	4					=	4
19MO10SH04	19MO10SH04-V2	SP19V00468	V	Y	Yes	Y	No	Vibrio parahaemolyticus				10	FROZEN	FARM RAISED	SHRIMP (SH)	MO	Southeastern Asia	NONE	SOH	=	16			<=	2	<=	0.015					=	1					=	16			<=	4					=	2
19MO10SH05	19MO10SH05-V2	SP19V00470	V	Y	Yes	Y	No	Vibrio parahaemolyticus				10	FROZEN	FARM RAISED	SHRIMP (SH)	MO	South Asia	NONE	SOH	=	32			<=	2	=	0.12					=	1					=	16			<=	4					=	2
19MO10SH07	19MO10SH07-V1	SP19V00472	V	Y	Yes	Y	No	Vibrio parahaemolyticus				10	PREVIOUSLY FROZEN	FARM RAISED	SHRIMP (SH)	MO	Southeastern Asia	NONE	SOH	=	32			<=	2	=	0.03					=	1					=	16			<=	4					=	2
19KS10SH01	19KS10SH01-V1	SP19V00477	V	Y	Yes	Y	No	Vibrio parahaemolyticus				10	PREVIOUSLY FROZEN	FARM RAISED	SHRIMP (SH)	KS	Southeastern Asia	NONE	HOSO	=	32			<=	2	=	0.12					=	1					=	16			<=	4					=	2
19KS10SH05	19KS10SH05-V1	SP19V00480	V	Y	Yes	Y	No	Vibrio parahaemolyticus				10	PREVIOUSLY FROZEN	FARM RAISED	SHRIMP (SH)	KS	Southeastern Asia	NONE	HOSO	=	32			<=	2	=	0.12					=	1					=	16			<=	4					=	2
19KS10SH06	19KS10SH06-V1	SP19V00481	V	Y	Yes	Y	No	Vibrio parahaemolyticus				10	PREVIOUSLY FROZEN	FARM RAISED	SHRIMP (SH)	KS	Southeastern Asia	NONE	HOSO	=	32			<=	2	=	0.12					=	1					=	16			<=	4					=	2
19PA08SH02	19PA08SH02-V1	SP19V00490	V	Y	Yes	Y	No	Vibrio cholerae				8	FROZEN	FARM RAISED	SHRIMP (SH)	PA	South Asia	NONE	SOH	=	2			<=	2	<=	0.015					=	0.5					=	8			<=	4					=	4
19NY07SH03	19NY07SH03-V1	SP19V00521	V	Y	Yes	Y	No	Vibrio cholerae				7	PREVIOUSLY FROZEN	UNKNOWN	SHRIMP (SH)	NY	UNKNOWN	NONE	SOH	=	2			<=	2	<=	0.015					=	1					=	8			<=	4					=	4
19CA11SH08	19CA11SH08-V1	SP19V00538	V	Y	Yes	Y	No	Vibrio parahaemolyticus				11	FRESH	FARM RAISED	SHRIMP (SH)	CA	Latin America and Caribbean	NONE	HOSO	=	16			<=	2	=	0.06					=	1					=	8			=	32					=	2
19CA11TI04	19CA11TI04-V1	SP19V00540	V	Y	Yes	Y	No	Vibrio fluvialis				11	FRESH	FARM RAISED	TILAPIA (TI)	CA	Latin America and Caribbean	NONE	FILLET	=	16			<=	2	<=	0.015					=	2					=	32			<=	4					<=	1
19CA12SH03	19CA12SH03-V1	SP19V00582	V	Y	Yes	Y	No	Vibrio parahaemolyticus				12	PREVIOUSLY FROZEN	FARM RAISED	SHRIMP (SH)	CA	Southeastern Asia	NONE	PTO	=	4			<=	2	=	0.12					=	1					=	16			<=	4					<=	1
19CA12SH04	19CA12SH04-V1	SP19V00584	V	Y	Yes	Y	No	Vibrio parahaemolyticus				12	PREVIOUSLY FROZEN	FARM RAISED	SHRIMP (SH)	CA	Southeastern Asia	NONE	PU	=	32			<=	2	<=	0.015					=	4					=	16			<=	4					<=	1
19CA12SH06	19CA12SH06-V1	SP19V00587	V	Y	Yes	Y	No	Vibrio parahaemolyticus				12	FRESH	FARM RAISED	SHRIMP (SH)	CA	South Asia	NONE	HOSO	=	16			<=	2	=	0.12					=	1					=	16			<=	4					=	2
SC1119SH1	19SC11SH01-V	SP19V00590	V	Y	Yes	Y	No	Vibrio parahaemolyticus				11	FROZEN	FARM RAISED	SHRIMP (SH)	SC	Southeastern Asia	NO ABX EVER	SOH	=	16			<=	2	=	0.12					=	1					=	16			<=	4					=	2
SC1119SH2	19SC11SH02-V	SP19V00591	V	Y	Yes	Y	No	Vibrio parahaemolyticus				11	FROZEN	FARM RAISED	SHRIMP (SH)	SC	South Asia	NONE	PTO	=	16			<=	2	=	0.06					=	1					=	16			<=	4					=	2
SC1119SH5	19SC11SH05-V	SP19V00592	V	Y	Yes	Y	No	Vibrio parahaemolyticus				11	FROZEN	FARM RAISED	SHRIMP (SH)	SC	Southeastern Asia	NONE		=	16			<=	2	=	0.25					=	2					=	16			<=	4					=	2
19SD12SH01	19SD12SH01-V1	SP19V00609	V	Y	Yes	Y	No	Vibrio parahaemolyticus				12	FROZEN	FARM RAISED	SHRIMP (SH)	SD	Southeastern Asia	NONE	SOH	=	16			<=	2	=	0.12					=	1					=	16			<=	4					=	2
19MO12SH01	19MO12SH01-V1	SP19V00618	V	Y	Yes	Y	No	Vibrio parahaemolyticus				12	FROZEN	FARM RAISED	SHRIMP (SH)	MO	Southeastern Asia	NONE	SOH	=	16			<=	2	=	0.12					=	1					=	16			<=	4					=	2
19MO12SH02	19MO12SH02-V	SP19V00620	V	Y	Yes	Y	No	Vibrio parahaemolyticus				12	FROZEN	FARM RAISED	SHRIMP (SH)	MO	South Asia	NONE	SOH	=	32			<=	2	<=	0.015					=	1					=	16			<=	4					=	2
19MO12SH06	19MO12SH06-V1	SP19V00624	V	Y	Yes	Y	No	Vibrio parahaemolyticus				12	FROZEN	FARM RAISED	SHRIMP (SH)	MO	Southeastern Asia	NONE	SOH	=	16			<=	2	=	0.12					=	2					=	16			<=	4					=	2
19NY09SH02	19NY09SH02-V1	SP19V00636	V	Y	Yes	Y	No	Vibrio cholerae				9	FROZEN	FARM RAISED	SHRIMP (SH)	NY	Southeastern Asia	NONE	SOH	=	2			<=	2	<=	0.015					=	1					=	32			<=	4					=	4
19NY10SH01	19NY10SH01-V1	SP19V00642	V	Y	Yes	Y	No	Vibrio cholerae				10	FROZEN	FARM RAISED	SHRIMP (SH)	NY	Latin America and Caribbean	ORGANIC		=	2			<=	2	=	1					=	0.5					=	8			<=	4					=	4
19NY11SA03	19NY11SA03-V1	SP19V00648	V	Y	Yes	Y	No	Vibrio cholerae				11	PREVIOUSLY FROZEN	UNKNOWN	SALMON (SA)	NY	UNKNOWN	NONE	STEAK	=	2			<=	2	<=	0.015					=	1					=	16			<=	4					=	4
19GA11SH02	19GA11SH02-V01	SP19V00658	V	Y	Yes	Y	No	Vibrio parahaemolyticus				11	FRESH	UNKNOWN	SHRIMP (SH)	GA	North America	NONE	OTHER	=	16			<=	2	=	0.06					=	1					=	16			<=	4					=	2
19GA11SH04	19GA11SH04-V01	SP19V00659	V	Y	Yes	Y	No	Vibrio parahaemolyticus				11	PREVIOUSLY FROZEN	UNKNOWN	SHRIMP (SH)	GA	UNKNOWN	NONE	OTHER	=	16			<=	2	=	0.12					=	1					=	16			<=	4					=	2
19KS11SH01	19KS11SH01-V1	SP19V00675	V	Y	Yes	Y	No	Vibrio parahaemolyticus				11	PREVIOUSLY FROZEN	FARM RAISED	SHRIMP (SH)	KS	Southeastern Asia	NONE	HOSO	=	32			<=	2	=	0.25					=	1					=	16			<=	4					=	2
19KS11SH03	19KS11SH03-V1	SP19V00677	V	Y	Yes	Y	No	Vibrio parahaemolyticus				11	PREVIOUSLY FROZEN	FARM RAISED	SHRIMP (SH)	KS	Southeastern Asia	NONE	HOSO	=	16			<=	2	=	0.12					=	1					=	16			=	16					=	2
19KS11SH05	19KS11SH05-V1	SP19V00678	V	Y	Yes	Y	No	Vibrio parahaemolyticus				11	PREVIOUSLY FROZEN	FARM RAISED	SHRIMP (SH)	KS	Southeastern Asia	NONE	HOSO	=	16			<=	2	=	0.12					=	1					=	16			<=	4					=	2
19KS11SH06	19KS11SH06-V1	SP19V00679	V	Y	Yes	Y	No	Vibrio parahaemolyticus				11	PREVIOUSLY FROZEN	FARM RAISED	SHRIMP (SH)	KS	Southeastern Asia	NONE	HOSO	=	16			<=	2	=	0.12					=	1					=	16			<=	4					=	2
19KS11SH07	19KS11SH07-V1	SP19V00680	V	Y	Yes	Y	No	Vibrio parahaemolyticus				11	PREVIOUSLY FROZEN	FARM RAISED	SHRIMP (SH)	KS	South Asia	NONE	HOSO	=	16			<=	2	=	0.12					=	1					=	16			<=	4					=	2
19KS12SA02	19KS12SA02-V1	SP19V00681	V	Y	Yes	Y	No	Vibrio cholerae				12	FRESH	FARM RAISED	SALMON (SA)	KS	Latin America and Caribbean	NONE	FILLET	=	16			<=	2	<=	0.015					<=	0.25					<=	2			<=	4					=	16
19KS12SH01	19KS12SH01-V1	SP19V00686	V	Y	Yes	Y	No	Vibrio parahaemolyticus				12	PREVIOUSLY FROZEN	FARM RAISED	SHRIMP (SH)	KS	South Asia	NONE	HOSO	=	16			<=	2	=	0.12					=	1					=	16			<=	4					=	2
19KS12SH02	19KS12SH02-V2	SP19V00688	V	Y	Yes	Y	No	Vibrio parahaemolyticus				12	PREVIOUSLY FROZEN	FARM RAISED	SHRIMP (SH)	KS	South Asia	NONE	HOSO	=	32			<=	2	=	0.12					=	1					=	16			<=	4					=	2
19KS12SH03	19KS12SH03-V1	SP19V00689	V	Y	Yes	Y	No	Vibrio parahaemolyticus				12	PREVIOUSLY FROZEN	FARM RAISED	SHRIMP (SH)	KS	Southeastern Asia	NONE	HOSO	=	16			<=	2	=	0.06					=	1					=	16			<=	4					=	2
19KS12SH04	19KS12SH04-V2	SP19V00691	V	Y	Yes	Y	No	Vibrio parahaemolyticus				12	PREVIOUSLY FROZEN	FARM RAISED	SHRIMP (SH)	KS	Southeastern Asia	NONE	HOSO	=	16			<=	2	=	0.06					=	1					=	16			<=	4					=	2
19KS12SH05	19KS12SH05-V1	SP19V00692	V	Y	Yes	Y	No	Vibrio parahaemolyticus				12	PREVIOUSLY FROZEN	FARM RAISED	SHRIMP (SH)	KS	Southeastern Asia	NONE	HOSO	=	16			<=	2	=	0.12					=	1					=	16			<=	4					=	2
19KS12SH06	19KS12SH06-V1	SP19V00694	V	Y	Yes	Y	No	Vibrio parahaemolyticus				12	PREVIOUSLY FROZEN	FARM RAISED	SHRIMP (SH)	KS	Southeastern Asia	NONE	HOSO	=	32			<=	2	=	0.12					=	1					=	8			<=	4					=	2
19KS12SH08	19KS12SH08-V2	SP19V00696	V	Y	Yes	Y	No	Vibrio parahaemolyticus				12	PREVIOUSLY FROZEN	FARM RAISED	SHRIMP (SH)	KS	Southeastern Asia	NONE	HOSO	=	32			<=	2	=	0.12					=	1					=	16			<=	4					=	2
19GA08TI02	19GA08TI02-V02	SP19V00725	V	Y	Yes	Y	Yes	Vibrio metschnikovii	-	none		8	FRESH	FARM RAISED	TILAPIA (TI)	GA	Latin America and Caribbean	NONE	OTHER	=	32			<=	2	<=	0.015					=	2									<=	4					<=	1
SC1219-SH1	19SC12SH01-V	SP19V00757	V	Y	Yes	Y	No	Vibrio parahaemolyticus				12	FROZEN	FARM RAISED	SHRIMP (SH)	SC	Southeastern Asia	NONE	SOH	=	32			<=	2	=	0.25					=	1					=	16			<=	4					=	2
SC1219-SH2	19SC12SH02-V	SP19V00758	V	Y	Yes	Y	No	Vibrio parahaemolyticus				12	FROZEN	FARM RAISED	SHRIMP (SH)	SC	Southeastern Asia	NONE		=	16			<=	2	=	0.12					=	1					=	8			<=	4					=	2
SC1219-SH6	19SC12SH06-V	SP19V00760	V	Y	Yes	Y	No	Vibrio parahaemolyticus				12	PREVIOUSLY FROZEN	FARM RAISED	SHRIMP (SH)	SC	South Asia	NONE	SOH	=	16			<=	2	=	0.12					=	1					=	16			<=	4					=	2
19CA01SA03	19CA01SA03-A1	SP19A00003	A	Y	Yes	Y	No	Aeromonas/caviae/hydrophila/sobria				1	FRESH	FARM RAISED	SALMON (SA)	CA	Latin America and Caribbean	NONE	FILLET	=	32			<=	2	<=	0.015					<=	0.25					=	8			<=	4					=	2
19SC03SH04	19SC03SH04-A	SP19A00137	A	Y	Yes	Y	No	Aeromonas hydrophila/caviae				3	FROZEN	WILD	SHRIMP (SH)	SC	North America	NONE	SOH	=	16			<=	2	=	0.03					=	1					=	8			<=	4					=	4
19CA04SH06	19CA04SH06-A1	SP19A00151	A	Y	Yes	Y	No	Aeromonas hydrophila/caviae				4	PREVIOUSLY FROZEN	FARM RAISED	SHRIMP (SH)	CA	South Asia	NONE	HOSO	=	8			=	8	=	0.03					=	0.5					=	32			<=	4					>	32
19KS03SA04	19KS03SA04-A1	SP19A00156	A	Y	Yes	Y	Yes	Aeromonas hydrophila/caviae/sobria	Aeromonas	cphA1		3	FRESH	FARM RAISED	SALMON (SA)	KS	Latin America and Caribbean	NONE	FILLET	=	2			<=	2	<=	0.015					<=	0.25									<=	4					<=	1
19KS04SA08	19KS04SA08-A1	SP19A00169	A	Y	Yes	Y	No	Aeromonas hydrophila/caviae				4	FRESH	FARM RAISED	SALMON (SA)	KS	Latin America and Caribbean	NONE		=	2			<=	2	<=	0.015					=	0.5					=	16			<=	4					=	2
19PA02SA01	19PA02SA01-A	SP19A00199	A	Y	Yes	Y	No	Aeromonas sobria				1	FROZEN	WILD	SALMON (SA)	PA	UNKNOWN	NONE	FILLET	=	8			<=	2	<=	0.015					<=	0.25					<=	2			<=	4					=	4
19MO05SH03	19MO05SH03-A	SP19A00218	A	Y	Yes	Y	No	Aeromonas hydrophila/caviae				5	FROZEN	FARM RAISED	SHRIMP (SH)	MO	South Asia		SOH	=	2			<=	2	<=	0.015					=	0.5					=	8			<=	4					=	2
19KS05SA06	19KS05SA06-A1	SP19A00276	A	Y	Yes	Y	No	Aeromonas hydrophila/caviae				5	FRESH	FARM RAISED	SALMON (SA)	KS	Latin America and Caribbean		FILLET	=	4			<=	2	<=	0.015					<=	0.25					<=	2			<=	4					=	4
19MO06SA01	19MO06SA01-A	SP19A00281	A	Y	Yes	Y	No	Aeromonas hydrophila/caviae				6	FROZEN	FARM RAISED	SALMON (SA)	MO	Latin America and Caribbean		FILLET	=	16			=	8	<=	0.015					=	2					=	8			<=	4					=	16
19KS11TI08	19KS11TI08-A1	SP19A00772	A	Y	Yes	Y	No	Aeromonas hydrophila/caviae/sobria				11	FRESH	FARM RAISED	TILAPIA (TI)	KS	Latin America and Caribbean	NONE	FILLET	=	8			=	8	<=	0.015					<=	0.25					=	64			<=	4					=	16
19CA01SA06	19CA01SA06-SE2	SP19ST00003	ST	Y	Yes	Y	No	Staphylococcus vitulinus				1	FRESH	FARM RAISED	SALMON (SA)	CA	Northern and Western Europe	NO ABX EVER	FILLET	<=	0.25	<=	4	=	8	=	0.5	<=	0.25	<=	0.25	<=	16	=	2	=	16	<=	64	<=	0.5	<=	1	=	0.12	=	1
19CA01SA07	19CA01SA07-SE2	SP19ST00004	ST	Y	Yes	Y	Yes	Staphylococcus vitulinus	-	none		1	FRESH	FARM RAISED	SALMON (SA)	CA	North America	NONE	FILLET	<=	0.25	=	8	=	8	=	0.5	<=	0.25	<=	0.25	<=	16	=	2	=	8	<=	64	<=	0.5	=	2	=	0.06	=	1
19CA01SH02	19CA01SH02-SE1	SP19ST00006	ST	Y	Yes	Y	No	Staphylococcus sciuri				1	PREVIOUSLY FROZEN	FARM RAISED	SHRIMP (SH)	CA	Latin America and Caribbean	NONE	HOSO	<=	0.25	<=	4	=	4	=	0.5	=	1	<=	0.25	<=	16	=	1	=	16	<=	64	=	2	<=	1	=	0.06	=	1
19CA01SH04	19CA01SH04-SE1	SP19ST00008	ST	Y	Yes	Y	No	Staphylococcus sciuri				1		WILD	SHRIMP (SH)	CA	North America	NONE	SOH	<=	0.25	<=	4	=	4	=	0.25	=	1	<=	0.25	<=	16	=	1	=	16	<=	64	=	2	<=	1	=	0.12	=	1
19CA01SH06	19CA01SH06-SE2	SP19ST00010	ST	Y	Yes	Y	No	Staphylococcus vitulinus				1	PREVIOUSLY FROZEN	FARM RAISED	SHRIMP (SH)	CA	Northern and Western Europe	NONE	PD	<=	0.25	=	8	=	4	<=	0.12	=	0.5	<=	0.25	<=	16	=	1	=	8	<=	64	<=	0.5	<=	1	=	0.06	=	1
19CA01SH08	19CA01SH08-SE2	SP19ST00011	ST	Y	Yes	Y	No	Staphylococcus sciuri				1	FROZEN	FARM RAISED	SHRIMP (SH)	CA	Southeastern Asia	NONE	PD	<=	0.25	<=	4	=	4	=	0.25	=	1	<=	0.25	<=	16	=	1	=	16	<=	64	<=	0.5	<=	1	=	0.06	=	0.5
19MO01SA01	19MO01SA01-SE1	SP19ST00012	ST	Y	Yes	Y	No	Staphylococcus lentus				1	FROZEN	WILD	SALMON (SA)	MO	North America		FILLET	<=	0.25	<=	4	=	4	<=	0.12	=	0.5	=	0.5	<=	16	<=	0.5	=	16	<=	64	=	2	<=	1	=	0.12	<=	0.25
19MO01SA03	19MO01SA03-SE1	SP19ST00014	ST	Y	Yes	Y	No	Staphylococcus sciuri				1	FROZEN	WILD	SALMON (SA)	MO	North America		FILLET	<=	0.25	<=	4	=	4	=	0.25	=	2	<=	0.25	<=	16	=	1	=	16	<=	64	=	2	<=	1	=	0.06	=	1
19MO01SA08	19MO01SA08-SE1	SP19ST00015	ST	Y	Yes	Y	No	Staphylococcus sciuri				1	FROZEN	WILD	SALMON (SA)	MO	East Asia		FILLET	<=	0.25	=	8	=	4	=	0.25	=	2	<=	0.25	<=	16	=	1	=	16	<=	64	=	2	<=	1	=	0.12	=	1
19MO01SH01	19MO01SH01-SE1	SP19ST00017	ST	Y	Yes	Y	No	Staphylococcus sciuri				1	FROZEN	FARM RAISED	SHRIMP (SH)	MO	Southeastern Asia		SOH	<=	0.25	=	8	=	8	=	0.5	=	2	<=	0.25	<=	16	=	2	=	16	<=	64	=	2	<=	1	=	0.12	=	1
19MO01SH07	19MO01SH07-SE1	SP19ST00018	ST	Y	Yes	Y	No	Staphylococcus warneri/hominis				1	FROZEN	FARM RAISED	SHRIMP (SH)	MO	Southeastern Asia		PTO	<=	0.25	<=	4	=	4	<=	0.12	<=	0.25	<=	0.25	<=	16	=	1	=	8	<=	64	<=	0.5	<=	1	=	0.12	=	0.5
19CA02SA07	19CA02SA07-ST1	SP19ST00020	ST	Y	Yes	Y	No	Staphylococcus warneri				2	PREVIOUSLY FROZEN	WILD	SALMON (SA)	CA	North America	NONE	FILLET	<=	0.25	<=	4	=	4	=	0.5	=	1	<=	0.25	<=	16	=	1	=	16	<=	64	<=	0.5	<=	1	=	0.12	=	1
19CA02SA08	19CA02SA08-ST1	SP19ST00021	ST	Y	Yes	Y	Yes	Staphylococcus saprophyticus	-	fusD tet(K)		2	FRESH	FARM RAISED	SALMON (SA)	CA	Latin America and Caribbean	NONE	FILLET	<=	0.25	=	16	=	8	=	0.25	=	1	<=	0.25	<=	16	=	2	=	16	<=	64	=	1	>	32	=	0.25	=	1
19SC01SA07	19SC01SA07-ST	SP19ST00027	ST	Y	Yes	Y	No	Staphylococcus sciuri				1	FROZEN	WILD	SALMON (SA)	SC	East Asia		FILLET	<=	0.25	<=	4	=	4	=	0.5	=	2	<=	0.25	<=	16	=	2	=	16	<=	64	=	2	<=	1	=	0.12	=	1
19SC01SA08	19SC01SA08-ST	SP19ST00028	ST	Y	Yes	Y	No	Staphylococcus warneri				1	FROZEN	WILD	SALMON (SA)	SC	North America		FILLET	<=	0.25	<=	4	=	4	=	0.25	<=	0.25	<=	0.25	<=	16	=	1	=	8	<=	64	<=	0.5	<=	1	=	0.06	=	0.5
19SC01SH06	19SC01SH06-ST	SP19ST00029	ST	Y	Yes	Y	No	Staphylococcus warneri				1	FROZEN	FARM RAISED	SHRIMP (SH)	SC	Southeastern Asia		SOH	<=	0.25	<=	4	=	4	<=	0.12	<=	0.25	<=	0.25	<=	16	=	1	=	8	<=	64	<=	0.5	<=	1	=	0.06	=	0.5
19SC01SH08	19SC01SH08-ST	SP19ST00030	ST	Y	Yes	Y	No	Staphylococcus sciuri				1	FROZEN	FARM RAISED	SHRIMP (SH)	SC	Southeastern Asia		PD	<=	0.25	<=	4	=	4	=	0.5	<=	0.25	<=	0.25	<=	16	=	2	=	16	<=	64	=	2	<=	1	=	0.12	=	1
19SC02SA03	19SC02SA03-ST	SP19ST00031	ST	Y	Yes	Y	No	Staphylococcus lentus				2	FROZEN	WILD	SALMON (SA)	SC	Eastern Europe	NONE	FILLET	<=	0.25	=	8	=	8	=	0.25	<=	0.25	<=	0.25	<=	16	=	2	=	8	<=	64	=	2	<=	1	=	0.12	=	1
19SC02SA05	19SC02SA05-ST	SP19ST00032	ST	Y	Yes	Y	No	Staphylococcus sciuri				2	FROZEN	WILD	SALMON (SA)	SC	East Asia	NONE	FILLET	<=	0.25	<=	4	=	4	=	0.25	=	2	<=	0.25	<=	16	=	2	=	16	<=	64	=	2	<=	1	=	0.12	=	2
19SC02SA06	19SC02SA06-ST	SP19ST00033	ST	Y	Yes	Y	No	Staphylococcus sciuri				1	FROZEN	WILD	SALMON (SA)	SC	East Asia	NONE	FILLET	<=	0.25	<=	4	=	4	=	0.25	=	2	<=	0.25	<=	16	=	1	=	16	<=	64	=	2	<=	1	=	0.06	=	1
19SC02SH03	19SC02SH03-ST	SP19ST00034	ST	Y	Yes	Y	No	Staphylococcus sciuri				2	FROZEN	FARM RAISED	SHRIMP (SH)	SC	Southeastern Asia	NONE	PD	<=	0.25	<=	4	=	4	=	1	=	1	<=	0.25	<=	16	=	2	=	16	<=	64	=	2	<=	1	=	0.25	=	0.5
19MO02SA05	19MO02SA05-ST1	SP19ST00035	ST	Y	Yes	Y	No	Staphylococcus vitulinus				2	FROZEN	FARM RAISED	SALMON (SA)	MO	Latin America and Caribbean		FILLET	<=	0.25	=	8	=	4	=	0.25	=	0.5	<=	0.25	<=	16	<=	0.5	=	16	<=	64	<=	0.5	<=	1	=	0.12	=	1
19MO02SA06	19MO02SA06-ST1	SP19ST00036	ST	Y	Yes	Y	No	Staphylococcus sciuri				2	FROZEN	WILD	SALMON (SA)	MO	East Asia		FILLET	<=	0.25	<=	4	=	8	=	0.25	=	1	<=	0.25	<=	16	=	2	=	16	<=	64	=	2	<=	1	=	0.12	=	2
19MO02SH05	19MO02SH05-ST1	SP19ST00037	ST	Y	Yes	Y	No	Staphylococcus sciuri				2	FROZEN	FARM RAISED	SHRIMP (SH)	MO	Southeastern Asia	NO ABX EVER	PTO	<=	0.25	<=	4	=	4	=	0.5	=	2	<=	0.25	<=	16	=	1	=	8	<=	64	=	2	<=	1	=	0.06	=	1
19CA03SA07	19CA03SA07-ST1	SP19ST00040	ST	Y	Yes	Y	No	Staphylococcus vitulinus				3	FRESH	FARM RAISED	SALMON (SA)	CA	Latin America and Caribbean	NONE	FILLET	<=	0.25	<=	4	=	8	=	0.5	=	0.5	<=	0.25	<=	16	=	1	=	8	<=	64	<=	0.5	<=	1	=	0.12	=	1
19CA03SA08	19CA03SA08-ST1	SP19ST00041	ST	Y	Yes	Y	No	Staphylococcus sciuri				3	FROZEN	FARM RAISED	SALMON (SA)	CA	East Asia	NONE	FILLET	<=	0.25	<=	4	=	8	=	0.25	=	2	=	0.5	<=	16	=	2	=	16	<=	64	=	2	<=	1	=	0.12	=	1
19CA03SH03	19CA03SH03-ST1	SP19ST00043	ST	Y	Yes	Y	No	Staphylococcus sciuri				3	PREVIOUSLY FROZEN	FARM RAISED	SHRIMP (SH)	CA	South Asia	NONE	SOH	<=	0.25	<=	4	=	4	=	0.5	=	2	<=	0.25	<=	16	=	2	=	16	<=	64	=	2	<=	1	=	0.06	=	1
19CA03SH04	19CA03SH04-ST1	SP19ST00044	ST	Y	Yes	Y	No	Staphylococcus warneri				3	FRESH	FARM RAISED	SHRIMP (SH)	CA	Latin America and Caribbean	NONE	HOSO	<=	0.25	<=	4	=	4	<=	0.12	<=	0.25	<=	0.25	<=	16	=	1	=	32	<=	64	<=	0.5	<=	1	=	0.03	<=	0.25
19CA03SH05	19CA03SH05-ST1	SP19ST00045	ST	Y	Yes	Y	No	Staphylococcus sciuri				3	FROZEN	FARM RAISED	SHRIMP (SH)	CA	Southeastern Asia	NONE	SOH	<=	0.25	<=	4	=	4	=	0.5	<=	0.25	<=	0.25	<=	16	=	2	=	16	<=	64	=	2	<=	1	=	0.12	=	1
19CA03SH08	19CA03SH08-ST1	SP19ST00048	ST	Y	Yes	Y	No	Staphylococcus sciuri				3	PREVIOUSLY FROZEN	FARM RAISED	SHRIMP (SH)	CA	Southeastern Asia	NONE	SOH	<=	0.25	<=	4	=	4	=	1	=	1	<=	0.25	<=	16	=	2	=	32	<=	64	=	2	<=	1	=	0.12	=	1
19KS01SH02	19KS01SH02-ST1	SP19ST00050	ST	Y	Yes	Y	Yes	Staphylococcus sciuri	-	sal(A) tet(K) mecA1		1	FROZEN	UNKNOWN	SHRIMP (SH)	KS	Southeastern Asia	NONE		<=	0.25	<=	4	=	4	=	0.5	=	2	<=	0.25	<=	16	=	1	=	16	<=	64	<=	0.5	<=	1	=	0.25	=	1
19KS01SH03	19KS01SH03-ST1	SP19ST00051	ST	Y	Yes	Y	No	Staphylococcus sciuri				1	FROZEN	UNKNOWN	SHRIMP (SH)	KS	UNKNOWN			<=	0.25	<=	4	=	4	=	0.5	=	2	<=	0.25	<=	16	=	2	=	16	<=	64	=	2	<=	1	=	0.06	=	1
19KS01SH04	19KS01SH04-ST1	SP19ST00052	ST	Y	Yes	Y	No	Staphylococcus sciuri				1	FROZEN	UNKNOWN	SHRIMP (SH)	KS	UNKNOWN			<=	0.25	<=	4	=	4	=	0.25	=	2	<=	0.25	<=	16	=	1	=	16	<=	64	<=	0.5	<=	1	=	0.12	=	1
19KS01SH07	19KS01SH07-ST1	SP19ST00054	ST	Y	Yes	Y	No	Staphylococcus sciuri				1	FROZEN	WILD	SHRIMP (SH)	KS	UNKNOWN	NONE		<=	0.25	<=	4	=	4	=	0.5	=	2	<=	0.25	<=	16	=	1	=	16	<=	64	=	2	<=	1	=	0.06	=	1
19KS01SH08	19KS01SH08-ST1	SP19ST00055	ST	Y	Yes	Y	No	Staphylococcus sciuri				1	FROZEN	UNKNOWN	SHRIMP (SH)	KS	UNKNOWN	NONE		<=	0.25	<=	4	=	4	=	0.25	=	2	<=	0.25	<=	16	=	1	=	16	<=	64	=	2	<=	1	=	0.06	=	1
19KS02SA06	19KS02SA06-ST1	SP19ST00056	ST	Y	Yes	Y	No	Staphylococcus vitulinus				2	FRESH	FARM RAISED	SALMON (SA)	KS	Latin America and Caribbean	NONE	FILLET	<=	0.25	=	8	=	8	<=	0.12	=	0.5	<=	0.25	<=	16	=	2	=	8	<=	64	=	1	<=	1	=	0.12	=	1
19KS02SA08	19KS02SA08-ST1	SP19ST00057	ST	Y	Yes	Y	No	Staphylococcus warneri/Kocuria kristinae				2	FRESH	FARM RAISED	SALMON (SA)	KS	Latin America and Caribbean	NONE	FILLET	<=	0.25	<=	4	=	4	<=	0.12	<=	0.25	<=	0.25	<=	16	=	1	=	8	<=	64	<=	0.5	<=	1	=	0.06	<=	0.25
19MO03SA01	19MO03SA01-ST1	SP19ST00061	ST	Y	Yes	Y	No	Staphylococcus sciuri				3	FROZEN	WILD	SALMON (SA)	MO	East Asia		FILLET	<=	0.25	<=	4	=	4	=	0.5	=	2	<=	0.25	<=	16	=	1	=	16	<=	64	=	2	<=	1	=	0.12	=	1
19MO03SA02	19MO03SA02-ST1	SP19ST00062	ST	Y	Yes	Y	No	Staphylococcus sciuri				3	FROZEN	WILD	SALMON (SA)	MO	East Asia		FILLET	<=	0.25	<=	4	=	4	=	0.5	=	1	<=	0.25	<=	16	=	1	=	16	<=	64	=	2	<=	1	=	0.06	=	1
19MO03SA04	19MO03SA04-ST1	SP19ST00064	ST	Y	Yes	Y	No	Staphylococcus vitulinus				3	FRESH	FARM RAISED	SALMON (SA)	MO	Latin America and Caribbean		FILLET	<=	0.25	=	8	=	8	<=	0.12	=	0.5	<=	0.25	<=	16	=	2	=	8	<=	64	<=	0.5	<=	1	=	0.12	=	1
19MO03SA05	19MO03SA05-ST1	SP19ST00065	ST	Y	Yes	Y	No	Staphylococcus sciuri				3	FROZEN	WILD	SALMON (SA)	MO	Eastern Europe		FILLET	<=	0.25	<=	4	=	4	=	0.5	=	2	<=	0.25	<=	16	=	1	=	16	<=	64	=	1	<=	1	=	0.25	=	1
19SD01SA04	19SD01SA04-ST1	SP19ST00068	ST	Y	Yes	Y	No	Staphylococcus sciuri				1	FROZEN	WILD	SALMON (SA)	SD	East Asia		FILLET	<=	0.25	<=	4	=	4	=	0.5	=	1	<=	0.25	<=	16	=	1	=	16	<=	64	=	2	<=	1	=	0.12	=	1
19SD02SA06	19SD02SA06-ST1	SP19ST00072	ST	Y	Yes	Y	No	Staphylococcus sciuri				2	FROZEN	WILD	SALMON (SA)	SD	East Asia		FILLET	<=	0.25	=	8	=	4	=	0.5	=	2	<=	0.25	<=	16	=	1	=	16	<=	64	=	2	<=	1	=	0.06	=	1
19SD02SA07	19SD02SA07-ST1	SP19ST00073	ST	Y	Yes	Y	No	Staphylococcus sciuri				2	FROZEN	WILD	SALMON (SA)	SD	East Asia		FILLET	<=	0.25	<=	4	=	4	=	0.25	=	1	<=	0.25	<=	16	=	1	=	16	<=	64	=	1	<=	1	=	0.06	=	1
19SD02SA08	19SD02SA08-ST1	SP19ST00074	ST	Y	Yes	Y	No	Staphylococcus sciuri				2	FROZEN	WILD	SALMON (SA)	SD	East Asia		FILLET	<=	0.25	<=	4	=	4	=	0.25	=	2	<=	0.25	<=	16	=	1	=	16	<=	64	=	2	<=	1	=	0.12	=	1
19SD02SH08	19SD02SH08-ST1	SP19ST00076	ST	Y	Yes	Y	No	Staphylococcus sciuri				2	FROZEN	WILD	SHRIMP (SH)	SD	North America		SOH	<=	0.25	<=	4	=	4	=	0.5	=	2	<=	0.25	<=	16	=	2	=	16	<=	64	=	2	<=	1	=	0.06	=	1
19SD03SA01	19SD03SA01-ST1	SP19ST00077	ST	Y	Yes	Y	No	Staphylococcus warneri				3	FRESH	FARM RAISED	SALMON (SA)	SD	North America		FILLET	<=	0.25	<=	4	=	4	=	0.25	=	0.5	<=	0.25	<=	16	<=	0.5	=	16	<=	64	=	1	<=	1	=	0.12	=	0.5
19SD03SA06	19SD03SA06-ST1	SP19ST00078	ST	Y	Yes	Y	No	Staphylococcus sciuri				3	FROZEN	WILD	SALMON (SA)	SD	East Asia		FILLET	<=	0.25	<=	4	=	4	=	0.5	=	2	<=	0.25	<=	16	=	1	=	16	<=	64	=	2	<=	1	=	0.12	=	1
19SD03SH02	19SD03SH02-ST1	SP19ST00079	ST	Y	Yes	Y	No	Staphylococcus sciuri				3	FROZEN	WILD	SHRIMP (SH)	SD	Latin America and Caribbean		SOH	<=	0.25	<=	4	=	8	=	0.25	=	2	<=	0.25	<=	16	=	2	=	16	<=	64	=	2	<=	1	=	0.12	=	1
19SD03SH07	19SD03SH07-ST1	SP19ST00080	ST	Y	Yes	Y	No	Staphylococcus sciuri				3	FROZEN	WILD	SHRIMP (SH)	SD	North America		PTO	<=	0.25	<=	4	=	4	=	0.5	=	2	<=	0.25	<=	16	=	1	=	16	<=	64	=	2	<=	1	=	0.12	=	1
19SD03SH08	19SD03SH08-ST1	SP19ST00081	ST	Y	Yes	Y	No	Staphylococcus sciuri				3	FROZEN	WILD	SHRIMP (SH)	SD	North America		SOH	<=	0.25	<=	4	=	4	=	0.25	=	2	<=	0.25	<=	16	=	1	=	16	<=	64	=	1	<=	1	=	0.12	=	1
19NY01SH05	19NY01SH05-SE1	SP19ST00089	ST	Y	Yes	Y	No	Staphylococcus aureus				1	FROZEN	WILD	SHRIMP (SH)	NY	Latin America and Caribbean	NONE	SOH	<=	0.25	<=	4	=	4	<=	0.12	<=	0.25	<=	0.25	<=	16	=	1	=	8	<=	64	<=	0.5	<=	1	=	0.03	<=	0.25
19NY02SA01	19NY02SA01-ST1	SP19ST00091	ST	Y	Yes	Y	No	Staphylococcus sciuri				2	FROZEN	WILD	SALMON (SA)	NY	Eastern Europe	NONE	FILLET	<=	0.25	<=	4	=	8	=	0.25	=	2	<=	0.25	<=	16	=	2	=	16	<=	64	=	2	<=	1	=	0.12	=	1
19NY02SA03	19NY02SA03-ST1	SP19ST00092	ST	Y	Yes	Y	No	Staphylococcus sciuri				2	FROZEN	UNKNOWN	SALMON (SA)	NY	East Asia	NONE	FILLET	<=	0.25	=	8	=	8	=	0.5	=	2	<=	0.25	<=	16	=	2	=	16	<=	64	=	2	<=	1	=	0.06	=	1
19NY02SA06	19NY02SA06-ST1	SP19ST00093	ST	Y	Yes	Y	No	Staphylococcus lentus				2	FROZEN	FARM RAISED	SALMON (SA)	NY	Latin America and Caribbean	NONE	FILLET	<=	0.25	<=	4	=	4	=	0.25	=	1	<=	0.25	<=	16	=	1	=	8	<=	64	=	2	<=	1	=	0.03	<=	0.25
19NY02SH02	19NY02SH02-ST1	SP19ST00097	ST	Y	Yes	Y	No	Staphylococcus sciuri				2	FROZEN	FARM RAISED	SHRIMP (SH)	NY	South Asia	NONE	SOH	<=	0.25	<=	4	=	4	=	0.5	<=	0.25	<=	0.25	<=	16	=	1	=	16	<=	64	=	2	<=	1	=	0.06	=	0.5
19NY02SH03	19NY02SH03-ST1	SP19ST00098	ST	Y	Yes	Y	No	Staphylococcus aureus				2	FROZEN	FARM RAISED	SHRIMP (SH)	NY	Southeastern Asia	NONE	SOH	<=	0.25	<=	4	=	4	<=	0.12	=	0.5	<=	0.25	<=	16	=	1	=	8	<=	64	<=	0.5	<=	1	=	0.03	<=	0.25
19NY02SH04	19NY02SH04-ST1	SP19ST00099	ST	Y	Yes	Y	No	Staphylococcus sciuri				2	FROZEN	WILD	SHRIMP (SH)	NY	North America	NONE	PTO	<=	0.25	=	8	=	8	=	0.5	=	2	<=	0.25	<=	16	=	2	=	16	<=	64	=	2	<=	1	=	0.25	=	1
19NY02SH06	19NY02SH06-ST1	SP19ST00101	ST	Y	Yes	Y	No	Staphylococcus sciuri				2	FROZEN	FARM RAISED	SHRIMP (SH)	NY	South Asia	NONE	SOH	<=	0.25	<=	4	=	4	=	0.5	=	2	<=	0.25	<=	16	=	1	=	16	<=	64	=	1	<=	1	=	0.12	=	1
19NY02SH07	19NY02SH07-ST1	SP19ST00102	ST	Y	Yes	Y	No	Staphylococcus sciuri				2	FROZEN	WILD	SHRIMP (SH)	NY	North America	NONE	PTO	<=	0.25	<=	4	=	4	=	1	=	2	<=	0.25	<=	16	=	1	=	16	<=	64	=	2	<=	1	=	0.06	=	1
19NY02SH08	19NY02SH08-ST1	SP19ST00103	ST	Y	Yes	Y	No	Staphylococcus sciuri				2	FROZEN	FARM RAISED	SHRIMP (SH)	NY	Southeastern Asia	NONE	PTO	<=	0.25	=	8	=	8	=	0.5	=	2	=	0.5	<=	16	=	2	=	16	<=	64	=	2	<=	1	=	0.12	=	2
19NY03SA02	19NY03SA02-ST1	SP19ST00105	ST	Y	Yes	Y	No	Staphylococcus warneri				3	PREVIOUSLY FROZEN	FARM RAISED	SALMON (SA)	NY	UNKNOWN	NONE	STEAK	<=	0.25	<=	4	=	4	<=	0.12	<=	0.25	<=	0.25	<=	16	=	1	=	8	<=	64	<=	0.5	<=	1	=	0.06	=	0.5
19NY03SA04	19NY03SA04-ST1	SP19ST00107	ST	Y	Yes	Y	No	Staphylococcus aureus				3	PREVIOUSLY FROZEN	UNKNOWN	SALMON (SA)	NY	UNKNOWN	NONE	FILLET	<=	0.25	<=	4	=	4	<=	0.12	<=	0.25	<=	0.25	<=	16	=	1	=	4	<=	64	<=	0.5	<=	1	=	0.12	<=	0.25
19NY03SA08	19NY03SA08-ST1	SP19ST00110	ST	Y	Yes	Y	No	Staphylococcus warneri				3	PREVIOUSLY FROZEN	FARM RAISED	SALMON (SA)	NY	UNKNOWN	NONE	FILLET	<=	0.25	<=	4	=	4	=	0.25	=	0.5	<=	0.25	<=	16	=	1	=	8	<=	64	<=	0.5	<=	1	=	0.06	=	1
19NY03SH01	19NY03SH01-ST1	SP19ST00111	ST	Y	Yes	Y	No	Staphylococcus sciuri				3	FROZEN	FARM RAISED	SHRIMP (SH)	NY	South Asia	NONE	SOH	<=	0.25	<=	4	=	8	=	0.5	=	2	<=	0.25	<=	16	=	2	=	16	<=	64	=	2	<=	1	=	0.12	=	0.5
19NY03SH04	19NY03SH04-ST1	SP19ST00113	ST	Y	Yes	Y	No	Staphylococcus sciuri				3	PREVIOUSLY FROZEN	UNKNOWN	SHRIMP (SH)	NY	UNKNOWN	NONE	SOH	<=	0.25	=	8	=	8	=	0.5	=	2	<=	0.25	<=	16	=	2	=	16	<=	64	=	2	<=	1	=	0.06	=	1
19NY03SH05	19NY03SH05-ST1	SP19ST00114	ST	Y	Yes	Y	No	Staphylococcus sciuri				3	PREVIOUSLY FROZEN	UNKNOWN	SHRIMP (SH)	NY	Southeastern Asia	NONE	SOH	<=	0.25	<=	4	=	4	=	0.25	<=	0.25	<=	0.25	<=	16	=	1	=	8	<=	64	=	2	<=	1	=	0.06	=	0.5
19NY03SH06	19NY03SH06-ST1	SP19ST00115	ST	Y	Yes	Y	No	Staphylococcus sciuri				3	PREVIOUSLY FROZEN	FARM RAISED	SHRIMP (SH)	NY	Southeastern Asia	NONE	SOH	<=	0.25	<=	4	=	4	=	1	<=	0.25	<=	0.25	<=	16	=	2	=	16	<=	64	=	2	<=	1	=	0.12	=	0.5
19SC03SA07	19SC03SA07-ST	SP19ST00118	ST	Y	Yes	Y	No	Staphylococcus warneri				3	FRESH	UNKNOWN	SALMON (SA)	SC	UNKNOWN	NONE	FILLET	<=	0.25	<=	4	=	4	=	0.25	=	0.5	=	0.5	<=	16	=	1	=	16	<=	64	=	1	<=	1	=	0.06	=	1
19SC03SH02	19SC03SH02-ST	SP19ST00120	ST	Y	Yes	Y	No	Staphylococcus sciuri				3	FROZEN	WILD	SHRIMP (SH)	SC	North America	NONE	SOH	<=	0.25	<=	4	=	4	=	0.5	=	1	<=	0.25	<=	16	=	1	=	16	<=	64	=	2	<=	1	=	0.12	=	1
19SC03SH06	19SC03SH06-ST	SP19ST00121	ST	Y	Yes	Y	No	Staphylococcus sciuri				3	FROZEN	WILD	SHRIMP (SH)	SC	North America		SOH	<=	0.25	<=	4	=	4	=	0.25	=	1	<=	0.25	<=	16	=	1	=	16	<=	64	=	2	<=	1	=	0.12	=	1
19SC03SH07	19SC03SH07-ST	SP19ST00122	ST	Y	Yes	Y	No	Staphylococcus sciuri				3	FROZEN	FARM RAISED	SHRIMP (SH)	SC	Southeastern Asia		PTO	<=	0.25	<=	4	=	4	=	0.5	=	1	<=	0.25	<=	16	=	1	=	16	<=	64	=	2	<=	1	=	0.06	=	1
19SC03SH08	19SC03SH08-ST	SP19ST00123	ST	Y	Yes	Y	No	Staphylococcus sciuri				3	FROZEN	WILD	SHRIMP (SH)	SC	North America		PTO	<=	0.25	=	8	=	8	=	0.25	=	2	<=	0.25	<=	16	=	2	=	16	<=	64	=	2	<=	1	=	0.12	=	1
19CA04SA01	19CA04SA01-ST1	SP19ST00124	ST	Y	Yes	Y	No	Staphylococcus vitulinus				4	FRESH	FARM RAISED	SALMON (SA)	CA	Latin America and Caribbean	NONE	FILLET	<=	0.25	=	8	=	8	<=	0.12	<=	0.25	<=	0.25	<=	16	=	2	=	4	<=	64	<=	0.5	<=	1	=	0.06	=	1
19CA04SA02	19CA04SA02-ST1	SP19ST00125	ST	Y	Yes	Y	No	Staphylococcus equorum				4	PREVIOUSLY FROZEN	WILD	SALMON (SA)	CA	North America	NONE	FILLET	<=	0.25	=	16	=	8	<=	0.12	<=	0.25	=	0.5	<=	16	=	2	<=	2	<=	64	=	1	<=	1	=	0.12	=	0.5
19CA04SA04	19CA04SA04-ST1	SP19ST00127	ST	Y	Yes	Y	No	Staphylococcus vitulinus				4	FRESH	FARM RAISED	SALMON (SA)	CA	Northern and Western Europe	NONE	FILLET	<=	0.25	<=	4	=	8	=	0.5	=	0.5	<=	0.25	<=	16	=	1	=	8	<=	64	<=	0.5	<=	1	=	0.06	=	1
19CA04SA05	19CA04SA05-ST1	SP19ST00128	ST	Y	Yes	Y	No	Staphylococcus vitulinus				4	PREVIOUSLY FROZEN	WILD	SALMON (SA)	CA	North America	NONE	FILLET	<=	0.25	<=	4	=	4	=	0.5	<=	0.25	<=	0.25	<=	16	=	1	=	8	<=	64	<=	0.5	<=	1	=	0.12	=	1
19CA04SH02	19CA04SH02-ST1	SP19ST00132	ST	Y	Yes	Y	No	Staphylococcus warneri				4	FROZEN	FARM RAISED	SHRIMP (SH)	CA	South Asia	NONE	SOH	<=	0.25	<=	4	=	4	<=	0.12	<=	0.25	<=	0.25	<=	16	=	1	=	8	<=	64	<=	0.5	<=	1	=	0.12	<=	0.25
19CA04SH04	19CA04SH04-ST1	SP19ST00134	ST	Y	Yes	Y	No	Staphylococcus warneri				4	PREVIOUSLY FROZEN	FARM RAISED	SHRIMP (SH)	CA	Southeastern Asia	NONE	SOH	<=	0.25	<=	4	=	4	<=	0.12	<=	0.25	<=	0.25	<=	16	=	1	=	8	<=	64	<=	0.5	<=	1	=	0.12	=	0.5
19CA04SH07	19CA04SH07-ST1	SP19ST00136	ST	Y	Yes	Y	No	Staphylococcus warneri				4	PREVIOUSLY FROZEN	FARM RAISED	SHRIMP (SH)	CA	Latin America and Caribbean	NONE	HOSO	<=	0.25	<=	4	=	4	<=	0.12	<=	0.25	<=	0.25	<=	16	=	1	=	8	<=	64	<=	0.5	<=	1	=	0.12	<=	0.25
19KS03SA01	19KS03SA01-ST1	SP19ST00138	ST	Y	Yes	Y	No	Staphylococcus warneri/Kocuria kristinae				3	FRESH	UNKNOWN	SALMON (SA)	KS	Latin America and Caribbean	NONE	FILLET	<=	0.25	<=	4	=	4	<=	0.12	<=	0.25	<=	0.25	<=	16	=	1	=	8	<=	64	<=	0.5	<=	1	=	0.25	=	0.5
19KS03SA06	19KS03SA06-ST1	SP19ST00139	ST	Y	Yes	Y	No	Staphylococcus vitulinus				3	FRESH	FARM RAISED	SALMON (SA)	KS	UNKNOWN		FILLET	<=	0.25	<=	4	=	4	<=	0.12	=	0.5	=	0.5	<=	16	=	1	=	8	<=	64	=	1	<=	1	=	0.06	=	1
19KS03SH01	19KS03SH01-ST1	SP19ST00140	ST	Y	Yes	Y	No	Staphylococcus warneri/Kocuria kristinae				3	PREVIOUSLY FROZEN	FARM RAISED	SHRIMP (SH)	KS	Southeastern Asia	NONE		<=	0.25	<=	4	=	4	<=	0.12	<=	0.25	<=	0.25	<=	16	=	1	=	8	<=	64	<=	0.5	<=	1	=	0.12	<=	0.25
19KS03SH03	19KS03SH03-ST1	SP19ST00142	ST	Y	Yes	Y	No	Staphylococcus sciuri				3	PREVIOUSLY FROZEN	FARM RAISED	SHRIMP (SH)	KS	South Asia	NONE		<=	0.25	<=	4	=	4	<=	0.12	<=	0.25	<=	0.25	<=	16	=	1	=	16	<=	64	<=	0.5	<=	1	=	0.12	<=	0.25
19KS03SH05	19KS03SH05-ST1	SP19ST00143	ST	Y	Yes	Y	No	Staphylococcus sciuri				3	PREVIOUSLY FROZEN	FARM RAISED	SHRIMP (SH)	KS	Southeastern Asia	NONE		<=	0.25	<=	4	=	4	=	0.5	=	1	<=	0.25	<=	16	=	1	=	16	<=	64	=	2	<=	1	=	0.06	=	0.5
19KS03SH06	19KS03SH06-ST1	SP19ST00144	ST	Y	Yes	Y	No	Staphylococcus warneri				3	PREVIOUSLY FROZEN	FARM RAISED	SHRIMP (SH)	KS	Southeastern Asia	NONE		<=	0.25	<=	4	=	4	=	1	=	2	<=	0.25	<=	16	=	2	=	16	<=	64	=	2	<=	1	=	0.06	=	1
19KS04SH06	19KS04SH06-ST2	SP19ST00146	ST	Y	Yes	Y	No	Staphylococcus sciuri				4	PREVIOUSLY FROZEN	FARM RAISED	SHRIMP (SH)	KS	South Asia	NONE		<=	0.25	<=	4	=	4	=	0.5	<=	0.25	<=	0.25	<=	16	=	1	=	16	<=	64	=	2	<=	1	=	0.25	=	1
19MO04SA02	19MO04SA02-ST1	SP19ST00147	ST	Y	Yes	Y	No	Staphylococcus aureus				4	FROZEN	WILD	SALMON (SA)	MO	North America		FILLET	<=	0.25	<=	4	=	8	=	0.25	=	0.5	<=	0.25	<=	16	=	2	=	16	<=	64	<=	0.5	<=	1	=	0.25	=	1
19MO04SH05	19MO04SH05-ST1	SP19ST00148	ST	Y	Yes	Y	No	Staphylococcus sciuri				4	FROZEN	WILD	SHRIMP (SH)	MO	North America		SOH	<=	0.25	<=	4	=	8	=	0.5	=	1	<=	0.25	<=	16	=	2	=	16	<=	64	=	2	<=	1	=	0.25	=	1
19GA03SA03	19GA03SA3-ST1	SP19ST00149	ST	Y	Yes	Y	No	Staphylococcus sciuri				3	PREVIOUSLY FROZEN	WILD	SALMON (SA)	GA	North America		FILLET	<=	0.25	<=	4	=	4	=	0.5	=	1	<=	0.25	<=	16	=	1	=	16	<=	64	=	1	<=	1	=	0.06	=	1
19GA03SA04	19GA03SA4-ST1	SP19ST00150	ST	Y	Yes	Y	No	Staphylococcus sciuri				3	FROZEN	WILD	SALMON (SA)	GA	North America		FILLET	<=	0.25	<=	4	=	4	=	0.5	=	1	<=	0.25	<=	16	=	1	=	16	<=	64	=	1	<=	1	=	0.06	=	1
19GA03SA05	19GA03SA5-ST1	SP19ST00151	ST	Y	Yes	Y	No	Staphylococcus vitulinus				3	FRESH	FARM RAISED	SALMON (SA)	GA	Latin America and Caribbean		FILLET	<=	0.25	<=	4	=	4	=	0.5	<=	0.25	<=	0.25	<=	16	=	1	=	8	<=	64	=	1	<=	1	=	0.12	=	1
19GA03SA08	19GA03SA8-ST1	SP19ST00152	ST	Y	Yes	Y	No	Staphylococcus sciuri				3		WILD	SALMON (SA)	GA	UNKNOWN		FILLET	<=	0.25	=	8	=	8	=	0.5	=	2	<=	0.25	<=	16	=	2	=	16	<=	64	=	1	<=	1	=	0.12	=	1
19GA03SH01	19GA03SH1-ST1	SP19ST00153	ST	Y	Yes	Y	No	Staphylococcus aureus				3	FROZEN	WILD	SHRIMP (SH)	GA	North America		PD	<=	0.25	<=	4	=	4	<=	0.12	<=	0.25	<=	0.25	<=	16	=	1	=	4	<=	64	<=	0.5	<=	1	=	0.06	<=	0.25
19NY04SA02	19NY04SA02-ST1	SP19ST00161	ST	Y	Yes	Y	No	Staphylococcus warneri/Kocuria kristinae				4	FROZEN	WILD	SALMON (SA)	NY	North America	NONE	FILLET	<=	0.25	<=	4	=	4	<=	0.12	<=	0.25	<=	0.25	<=	16	=	1	=	8	<=	64	<=	0.5	<=	1	=	0.06	=	0.5
19NY04SA03	19NY04SA03-ST1	SP19ST00162	ST	Y	Yes	Y	No	Staphylococcus warneri/Kocuria kristinae				4	FROZEN	WILD	SALMON (SA)	NY	North America	NONE	STEAK	<=	0.25	<=	4	=	4	<=	0.12	<=	0.25	<=	0.25	<=	16	=	1	=	8	<=	64	<=	0.5	<=	1	=	0.25	=	0.5
19NY04SA04	19NY04SA04-ST1	SP19ST00163	ST	Y	Yes	Y	No	Staphylococcus vitulinus				4	PREVIOUSLY FROZEN	FARM RAISED	SALMON (SA)	NY	North America	NONE	STEAK	<=	0.25	<=	4	=	8	=	0.25	<=	0.25	<=	0.25	<=	16	=	2	=	8	<=	64	<=	0.5	<=	1	=	0.06	=	1
19NY04SA06	19NY04SA06-ST1	SP19ST00165	ST	Y	Yes	Y	No	Staphylococcus sciuri				4	FROZEN	WILD	SALMON (SA)	NY	Latin America and Caribbean	NONE	FILLET	<=	0.25	<=	4	=	4	=	0.5	=	1	<=	0.25	<=	16	=	1	=	16	<=	64	=	2	<=	1	=	0.12	=	1
19NY04SA07	19NY04SA07-ST1	SP19ST00166	ST	Y	Yes	Y	No	Staphylococcus sciuri				4	FROZEN	FARM RAISED	SALMON (SA)	NY	Latin America and Caribbean	NONE	FILLET	<=	0.25	=	8	=	8	=	0.25	<=	0.25	<=	0.25	<=	16	=	1	=	16	<=	64	=	2	<=	1	=	0.12	=	2
19NY04SH01	19NY04SH01-ST1	SP19ST00168	ST	Y	Yes	Y	No	Staphylococcus aureus				4	PREVIOUSLY FROZEN	FARM RAISED	SHRIMP (SH)	NY	Southeastern Asia	NONE	PTO	<=	0.25	<=	4	=	4	<=	0.12	<=	0.25	<=	0.25	<=	16	=	1	=	8	<=	64	<=	0.5	<=	1	=	0.06	<=	0.25
19NY04SH02	19NY04SH02-ST1	SP19ST00169	ST	Y	Yes	Y	No	Staphylococcus sciuri				4	FROZEN	FARM RAISED	SHRIMP (SH)	NY	South Asia	NONE	PTO	<=	0.25	<=	4	=	4	=	0.5	=	1	<=	0.25	<=	16	=	1	=	16	<=	64	=	2	<=	1	=	0.12	=	1
19NY04SH05	19NY04SH05-ST1	SP19ST00171	ST	Y	Yes	Y	No	Staphylococcus warneri				4	FROZEN	FARM RAISED	SHRIMP (SH)	NY	Southeastern Asia	NONE	SOH	<=	0.25	<=	4	=	4	<=	0.12	<=	0.25	<=	0.25	<=	16	=	1	=	8	<=	64	<=	0.5	<=	1	=	0.06	=	0.5
19NY04SH07	19NY04SH07-ST1	SP19ST00173	ST	Y	Yes	Y	No	Staphylococcus alactolyticus				4	FROZEN	WILD	SHRIMP (SH)	NY	Latin America and Caribbean	NONE	SOH	<=	0.25	=	8	=	4	=	0.5	=	1	<=	0.25	<=	16	=	2	=	16	<=	64	=	1	<=	1	=	0.12	=	0.5
19NY04SH08	19NY04SH08-ST1	SP19ST00174	ST	Y	Yes	Y	No	Staphylococcus sciuri				4	FROZEN	WILD	SHRIMP (SH)	NY	North America	NONE	SOH	<=	0.25	<=	4	=	4	<=	0.12	<=	0.25	<=	0.25	<=	16	=	1	=	8	<=	64	<=	0.5	<=	1	=	0.12	<=	0.25
19MO05SA05	19MO05SA05-ST	SP19ST00175	ST	Y	Yes	Y	No	Staphylococcus aureus				5	FROZEN	WILD	SALMON (SA)	MO	Eastern Europe		FILLET	<=	0.25	<=	4	=	4	=	0.5	<=	0.25	<=	0.25	<=	16	=	1	=	8	<=	64	=	2	<=	1	=	0.06	=	1
19MO05SH01	19MO05SH01-ST	SP19ST00176	ST	Y	Yes	Y	No	Staphylococcus vitulinus				5	FROZEN	WILD	SHRIMP (SH)	MO	North America		SOH	<=	0.25	<=	4	=	4	<=	0.12	<=	0.25	<=	0.25	<=	16	=	1	=	8	<=	64	<=	0.5	<=	1	=	0.06	<=	0.25
19CA05SA05	19CA05SA05-ST1	SP19ST00179	ST	Y	Yes	Y	No	Staphylococcus vitulinus				5	FRESH	FARM RAISED	SALMON (SA)	CA	North America	NONE	FILLET	<=	0.25	<=	4	=	4	<=	0.12	<=	0.25	<=	0.25	<=	16	=	1	=	8	<=	64	<=	0.5	<=	1	=	0.12	=	1
19CA05SA06	19CA05SA06-ST1	SP19ST00180	ST	Y	Yes	Y	No	Staphylococcus sciuri				5	PREVIOUSLY FROZEN	WILD	SALMON (SA)	CA	North America	NONE	FILLET	<=	0.25	<=	4	=	4	=	0.25	=	2	<=	0.25	<=	16	=	1	=	16	<=	64	=	2	<=	1	=	0.06	=	1
19CA05SA07	19CA05SA07-ST1	SP19ST00181	ST	Y	Yes	Y	No	Staphylococcus vitulinus				5	FRESH	FARM RAISED	SALMON (SA)	CA	Latin America and Caribbean	ANTIBIOTIC FREE	FILLET	<=	0.25	=	8	=	4	<=	0.12	<=	0.25	<=	0.25	<=	16	=	1	=	8	<=	64	=	1	<=	1	=	0.12	=	1
19CA05SA08	19CA05SA08-ST1	SP19ST00182	ST	Y	Yes	Y	No	Staphylococcus vitulinus				5	FROZEN	WILD	SALMON (SA)	CA	East Asia	NONE	FILLET	<=	0.25	<=	4	=	8	=	0.25	=	1	<=	0.25	<=	16	=	2	=	16	<=	64	=	2	<=	1	=	0.06	=	1
19CA05SH08	19CA05SH08-ST1	SP19ST00189	ST	Y	Yes	Y	No	Staphylococcus chromogenes				5	FROZEN	FARM RAISED	SHRIMP (SH)	CA	Southeastern Asia	NONE	SOH	<=	0.25	<=	4	=	4	=	0.25	=	1	<=	0.25	<=	16	=	1	=	16	<=	64	=	2	<=	1	=	0.06	=	1
19SC04SA02	19SC04SA02-ST	SP19ST00190	ST	Y	Yes	Y	No	Staphylococcus sciuri				4	FROZEN	WILD	SALMON (SA)	SC	East Asia	NONE	FILLET	<=	0.25	<=	4	=	4	=	0.25	=	1	<=	0.25	<=	16	=	1	=	16	<=	64	=	2	<=	1	=	0.06	=	1
19SC04SA07	19SC04SA07-ST	SP19ST00191	ST	Y	Yes	Y	No	Staphylococcus sciuri				4	PREVIOUSLY FROZEN	FARM RAISED	SALMON (SA)	SC	Latin America and Caribbean		FILLET	<=	0.25	<=	4	=	4	<=	0.12	<=	0.25	<=	0.25	<=	16	=	1	=	8	<=	64	=	1	<=	1	=	0.25	=	0.5
19SC04SH02	19SC04SH02-ST	SP19ST00193	ST	Y	Yes	Y	No	Staphylococcus sciuri				4	FROZEN	WILD	SHRIMP (SH)	SC	North America		SOH	<=	0.25	<=	4	=	4	=	0.25	=	1	<=	0.25	<=	16	=	2	=	16	<=	64	=	1	<=	1	=	0.12	=	1
19SC04SH04	19SC04SH04-ST	SP19ST00194	ST	Y	Yes	Y	No	Staphylococcus sciuri				4	FROZEN	FARM RAISED	SHRIMP (SH)	SC	Southeastern Asia		PTO	<=	0.25	<=	4	=	4	=	0.25	=	1	<=	0.25	<=	16	=	2	=	16	<=	64	=	2	<=	1	=	0.12	=	0.5
19SC04SH05	19SC04SH05-ST	SP19ST00195	ST	Y	Yes	Y	No	Staphylococcus sciuri				4	FROZEN	FARM RAISED	SHRIMP (SH)	SC	Southeastern Asia	NONE	PTO	<=	0.25	=	8	=	4	=	0.5	<=	0.25	<=	0.25	<=	16	=	2	=	16	<=	64	=	2	<=	1	=	0.06	=	1
19SC04SH08	19SC04SH08-ST	SP19ST00196	ST	Y	Yes	Y	No	Staphylococcus sciuri				4	FROZEN	FARM RAISED	SHRIMP (SH)	SC	Latin America and Caribbean	ORGANIC	PTO	<=	0.25	=	8	=	8	=	0.25	=	0.5	<=	0.25	<=	16	=	2	=	16	<=	64	<=	0.5	<=	1	=	0.12	=	1
19CA06SA02	19CA06SA02-ST1	SP19ST00197	ST	Y	Yes	Y	No	Staphylococcus aureus				6	PREVIOUSLY FROZEN	WILD	SALMON (SA)	CA	North America	NONE	FILLET	<=	0.25	=	8	=	4	<=	0.12	<=	0.25	<=	0.25	<=	16	=	1	=	8	<=	64	=	1	<=	1	=	0.06	=	1
19CA06SA05	19CA06SA05-ST1	SP19ST00199	ST	Y	Yes	Y	No	Staphylococcus vitulinus				6	FROZEN	WILD	SALMON (SA)	CA	North America	NONE	FILLET	<=	0.25	=	8	=	4	<=	0.12	<=	0.25	<=	0.25	<=	16	=	2	=	8	<=	64	<=	0.5	<=	1	=	0.06	=	1
19CA06SH02	19CA06SH02-ST1	SP19ST00202	ST	Y	Yes	Y	No	Staphylococcus sciuri				6	FROZEN	FARM RAISED	SHRIMP (SH)	CA	Southeastern Asia	NONE	SOH	<=	0.25	<=	4	=	4	<=	0.12	<=	0.25	<=	0.25	<=	16	=	1	=	8	<=	64	<=	0.5	<=	1	=	0.03	<=	0.25
19CA06SH04	19CA06SH04-ST1	SP19ST00204	ST	Y	Yes	Y	No	Staphylococcus sciuri				6	FROZEN	WILD	SHRIMP (SH)	CA	North America	NONE	HOSO	<=	0.25	<=	4	=	4	<=	0.12	<=	0.25	<=	0.25	<=	16	=	1	=	8	<=	64	<=	0.5	<=	1	=	0.03	<=	0.25
19CA06SH05	19CA06SH05-ST1	SP19ST00205	ST	Y	Yes	Y	No	Staphylococcus vitulinus				6	PREVIOUSLY FROZEN	FARM RAISED	SHRIMP (SH)	CA	Southeastern Asia	NONE	SOH	<=	0.25	<=	4	=	4	=	0.25	=	1	<=	0.25	<=	16	=	1	=	16	<=	64	=	2	<=	1	=	0.12	=	1
19GA04SA01	19GA04SA01-ST01	SP19ST00208	ST	Y	Yes	Y	No	Staphylococcus vitulinus				4	FROZEN	WILD	SALMON (SA)	GA	UNKNOWN		FILLET	<=	0.25	<=	4	=	4	=	0.5	=	1	<=	0.25	<=	16	=	1	=	16	<=	64	=	2	<=	1	=	0.06	=	1
19SC05SA01	19SC05SA01-ST	SP19ST00212	ST	Y	Yes	Y	Yes	Staphylococcus sciuri	-	sal(A) mecA1		5	FROZEN	WILD	SALMON (SA)	SC	Eastern Europe	NONE	FILLET	<=	0.25	<=	4	=	4	=	0.5	=	2	<=	0.25	<=	16	=	1	=	16	<=	64	<=	0.5	<=	1	=	0.06	=	1
19SC05SA06	19SC05SA06-ST	SP19ST00214	ST	Y	Yes	Y	No	Staphylococcus pseudintermedius				5	FROZEN	WILD	SALMON (SA)	SC	Eastern Europe	NONE	FILLET	<=	0.25	<=	4	=	4	=	0.25	=	1	<=	0.25	<=	16	=	1	=	16	<=	64	=	1	<=	1	=	0.12	=	1
19SC05SA07	19SC05SA07-ST	SP19ST00215	ST	Y	Yes	Y	No	Staphylococcus sciuri				5	FROZEN	WILD	SALMON (SA)	SC	East Asia	NONE	FILLET	<=	0.25	<=	4	=	4	=	0.5	=	2	<=	0.25	<=	16	=	1	=	16	<=	64	=	2	<=	1	=	0.12	=	2
19SC05SH01	19SC05SH01-ST	SP19ST00216	ST	Y	Yes	Y	No	Staphylococcus sciuri				5	FROZEN	WILD	SHRIMP (SH)	SC	North America	NONE	PD	<=	0.25	<=	4	=	4	=	0.25	=	2	<=	0.25	<=	16	=	1	=	16	<=	64	=	1	<=	1	=	0.12	=	1
19SC05SH08	19SC05SH08-ST	SP19ST00218	ST	Y	Yes	Y	No	Staphylococcus sciuri				5		FARM RAISED	SHRIMP (SH)	SC	Southeastern Asia		PD	<=	0.25	<=	4	=	4	=	0.25	<=	0.25	<=	0.25	<=	16	=	1	=	16	<=	64	=	2	<=	1	=	0.06	=	1
19KS05SH01	19KS05SH01-ST1	SP19ST00219	ST	Y	Yes	Y	No	Staphylococcus sciuri				5	PREVIOUSLY FROZEN	FARM RAISED	SHRIMP (SH)	KS	Southeastern Asia			<=	0.25	=	8	=	4	=	0.5	=	1	<=	0.25	<=	16	=	2	=	16	<=	64	=	2	<=	1	=	0.12	=	1
19KS05SH02	19KS05SH02-ST1	SP19ST00220	ST	Y	Yes	Y	No	Staphylococcus sciuri				5	PREVIOUSLY FROZEN	FARM RAISED	SHRIMP (SH)	KS	Southeastern Asia			<=	0.25	<=	4	=	8	=	0.5	<=	0.25	<=	0.25	<=	16	=	2	=	16	<=	64	=	2	<=	1	=	0.12	=	1
19KS05SH07	19KS05SH07-ST1	SP19ST00222	ST	Y	Yes	Y	No	Staphylococcus sciuri				5	PREVIOUSLY FROZEN	FARM RAISED	SHRIMP (SH)	KS	Southeastern Asia			<=	0.25	<=	4	=	4	=	0.5	<=	0.25	<=	0.25	<=	16	=	1	=	16	<=	64	=	2	<=	1	=	0.06	=	0.5
19CA08TI04	19CA08TI04-ST1	SP19ST00299	ST	Y	Yes	Y	No	Staphylococcus sciuri				8	PREVIOUSLY FROZEN	FARM RAISED	TILAPIA (TI)	CA	Latin America and Caribbean	NONE	FILLET	<=	0.25	=	8	=	8	=	0.5	=	2	<=	0.25	<=	16	=	2	=	16	<=	64	=	2	<=	1	=	0.12	=	1
19CA08TI06	19CA08TI06-ST1	SP19ST00300	ST	Y	Yes	Y	No	Staphylococcus sciuri				8	FROZEN	FARM RAISED	TILAPIA (TI)	CA	East Asia	NONE	FILLET	<=	0.25	=	8	=	4	=	0.5	=	2	<=	0.25	<=	16	=	1	=	16	<=	64	=	2	<=	1	=	0.06	=	1
19CA08TI07	19CA08TI07-ST1	SP19ST00301	ST	Y	Yes	Y	No	Staphylococcus sciuri				8	FROZEN	FARM RAISED	TILAPIA (TI)	CA	Southeastern Asia	NONE	FILLET	<=	0.25	<=	4	=	4	=	0.5	=	1	<=	0.25	<=	16	=	1	=	16	<=	64	=	2	<=	1	=	0.03	=	1
19CA08TI08	19CA08TI08-ST1	SP19ST00302	ST	Y	Yes	Y	No	Staphylococcus sciuri				8	FROZEN	FARM RAISED	TILAPIA (TI)	CA	East Asia	NONE	FILLET	<=	0.25	<=	4	=	4	=	0.25	=	2	<=	0.25	<=	16	=	1	=	8	<=	64	=	1	<=	1	=	0.12	=	1
19SD08TI01	19SD08TI01-ST1	SP19ST00306	ST	Y	Yes	Y	No	Staphylococcus sciuri				8	FROZEN	FARM RAISED	TILAPIA (TI)	SD	East Asia	NONE	FILLET	<=	0.25	<=	4	=	4	=	0.5	=	2	<=	0.25	<=	16	=	1	=	16	<=	64	=	2	<=	1	=	0.12	=	0.5
SC0819-TL2	19SC08TL02-ST	SP19ST00334	ST	Y	Yes	Y	No	Staphylococcus sciuri				8	FROZEN	FARM RAISED	TILAPIA (TI)	SC	East Asia	NONE	FILLET	<=	0.25	<=	4	=	4	=	0.25	=	1	<=	0.25	<=	16	=	1	=	16	<=	64	=	2	<=	1	=	0.12	=	0.5
SC0819-TL3	19SC08TL03-ST	SP19ST00335	ST	Y	Yes	Y	No	Staphylococcus sciuri				8	FROZEN	FARM RAISED	TILAPIA (TI)	SC	East Asia	NONE	FILLET	<=	0.25	<=	4	=	4	=	0.5	=	2	<=	0.25	<=	16	=	1	=	16	<=	64	=	1	<=	1	=	0.06	=	1
SC0819-TL8	19SC08TL08-ST	SP19ST00337	ST	Y	Yes	Y	No	Staphylococcus sciuri				8	FROZEN	FARM RAISED	TILAPIA (TI)	SC	East Asia	NONE	FILLET	<=	0.25	<=	4	=	4	=	0.25	=	2	<=	0.25	<=	16	=	1	=	16	<=	64	<=	0.5	<=	1	=	0.06	=	2
19CA09TI02	19CA09TI02-ST1	SP19ST00346	ST	Y	Yes	Y	No	Staphylococcus sciuri				9	PREVIOUSLY FROZEN	FARM RAISED	TILAPIA (TI)	CA	East Asia	NONE	FILLET	<=	0.25	<=	4	=	4	=	0.25	=	2	<=	0.25	<=	16	=	1	=	16	<=	64	=	1	<=	1	=	0.06	=	1
19CA09TI03	19CA09TI03-ST1	SP19ST00347	ST	Y	Yes	Y	No	Staphylococcus sciuri				9	FROZEN	UNKNOWN	TILAPIA (TI)	CA	UNKNOWN	NONE	FILLET	<=	0.25	<=	4	=	8	=	0.25	=	2	<=	0.25	<=	16	=	2	=	16	<=	64	=	2	<=	1	=	0.06	=	1
19CA09TI04	19CA09TI04-ST1	SP19ST00348	ST	Y	Yes	Y	No	Staphylococcus aureus				9	FROZEN	UNKNOWN	TILAPIA (TI)	CA	UNKNOWN	NONE	FILLET	<=	0.25	<=	4	=	4	<=	0.12	<=	0.25	<=	0.25	<=	16	=	1	=	4	<=	64	<=	0.5	<=	1	=	0.03	<=	0.25
19CA09TI05	19CA09TI05-ST1	SP19ST00349	ST	Y	Yes	Y	No	Staphylococcus sciuri				9	PREVIOUSLY FROZEN	FARM RAISED	TILAPIA (TI)	CA	Latin America and Caribbean	NONE	FILLET	<=	0.25	=	8	=	8	=	0.5	=	2	=	0.5	<=	16	=	2	=	16	<=	64	=	2	<=	1	=	0.12	=	2
19MO09TI02	19MO09TI02-ST	SP19ST00359	ST	Y	Yes	Y	No	Staphylococcus sciuri				9	FRESH	FARM RAISED	TILAPIA (TI)	MO	Latin America and Caribbean	NONE	FILLET	<=	0.25	<=	4	=	64	=	0.5	=	2	<=	0.25	<=	16	=	2	=	16	<=	64	=	1	>	32	=	0.25	=	0.5
19MO09TI03	19MO09TI03-ST	SP19ST00360	ST	Y	Yes	Y	No	Staphylococcus sciuri				9	FRESH	FARM RAISED	TILAPIA (TI)	MO	Latin America and Caribbean	NONE	FILLET	<=	0.25	<=	4	=	8	=	0.25	=	2	<=	0.25	<=	16	=	1	=	16	<=	64	=	2	<=	1	=	0.06	=	1
19MO09TI04	19MO09TI04-ST	SP19ST00361	ST	Y	Yes	Y	No	Staphylococcus sciuri				9	FROZEN	FARM RAISED	TILAPIA (TI)	MO	East Asia	NONE	FILLET	<=	0.25	<=	4	=	4	=	0.5	=	1	<=	0.25	<=	16	=	2	=	16	<=	64	=	2	<=	1	=	0.06	=	1
19MO09TI05	19MO09TI05-ST	SP19ST00362	ST	Y	Yes	Y	No	Staphylococcus sciuri				9	FROZEN	FARM RAISED	TILAPIA (TI)	MO	East Asia	NONE	FILLET	<=	0.25	<=	4	=	4	=	0.5	=	1	<=	0.25	<=	16	=	2	=	16	<=	64	=	1	=	32	=	0.06	=	1
19MO09TI06	19MO09TI06-ST	SP19ST00363	ST	Y	Yes	Y	No	Staphylococcus sciuri				9	FRESH	FARM RAISED	TILAPIA (TI)	MO	Latin America and Caribbean	NONE	FILLET	<=	0.25	<=	4	=	4	=	0.25	=	2	<=	0.25	<=	16	=	2	=	16	<=	64	=	2	<=	1	=	0.06	=	1
19MO09TI08	19MO09TI08-ST	SP19ST00364	ST	Y	Yes	Y	No	Staphylococcus sciuri				9	FROZEN	FARM RAISED	TILAPIA (TI)	MO	East Asia	NONE	FILLET	<=	0.25	<=	4	=	4	=	0.25	=	2	<=	0.25	<=	16	=	1	=	16	<=	64	=	2	<=	1	=	0.06	=	1
19MO09TI09	19MO09TI09-ST	SP19ST00365	ST	Y	Yes	Y	No	Staphylococcus sciuri				9	FROZEN	FARM RAISED	TILAPIA (TI)	MO	East Asia	NONE	FILLET	<=	0.25	=	8	=	8	=	0.25	=	2	<=	0.25	<=	16	=	2	=	16	<=	64	=	1	<=	1	=	0.06	=	2
19MO09TI10	19MO09TI10-ST	SP19ST00366	ST	Y	Yes	Y	No	Staphylococcus aureus				9	FROZEN	FARM RAISED	TILAPIA (TI)	MO	East Asia	NONE	FILLET	<=	0.25	<=	4	=	4	<=	0.12	<=	0.25	<=	0.25	<=	16	=	1	=	8	<=	64	<=	0.5	<=	1	=	0.03	<=	0.25
SC0919-TL3	19SC09TL03-ST	SP19ST00384	ST	Y	Yes	Y	No	Staphylococcus sciuri				9	FROZEN	FARM RAISED	TILAPIA (TI)	SC	East Asia	NONE	FILLET	<=	0.25	<=	4	=	4	=	0.5	=	2	<=	0.25	<=	16	<=	0.5	=	16	<=	64	=	1	=	32	=	0.12	=	2
SC0919-TL4	19SC09TL04-ST	SP19ST00385	ST	Y	Yes	Y	No	Staphylococcus sciuri				9	FROZEN	FARM RAISED	TILAPIA (TI)	SC	Latin America and Caribbean	NONE	FILLET	<=	0.25	=	8	=	4	=	0.25	=	4	<=	0.25	<=	16	=	1	=	16	<=	64	=	2	<=	1	=	0.06	=	1
SC0919-TL6	19SC09TL06-ST	SP19ST00386	ST	Y	Yes	Y	No	Staphylococcus sciuri				9	FROZEN	FARM RAISED	TILAPIA (TI)	SC	East Asia	NONE	FILLET	<=	0.25	<=	4	=	4	=	0.25	=	2	<=	0.25	<=	16	=	1	=	16	<=	64	=	1	<=	1	=	0.12	=	1
19CA10TI01	19CA10TI01-ST1	SP19ST00393	ST	Y	Yes	Y	No	Staphylococcus haemolyticus				10	FROZEN	FARM RAISED	TILAPIA (TI)	CA	East Asia	NONE	FILLET	<=	0.25	<=	4	=	4	=	0.25	<=	0.25	<=	0.25	<=	16	=	1	=	8	<=	64	<=	0.5	<=	1	=	0.06	<=	0.25
19CA10TI03	19CA10TI03-ST1	SP19ST00394	ST	Y	Yes	Y	No	Staphylococcus sciuri				10	FROZEN	FARM RAISED	TILAPIA (TI)	CA	Southeastern Asia	NONE	FILLET	<=	0.25	<=	4	=	4	=	0.25	=	1	<=	0.25	<=	16	=	1	=	16	<=	64	=	1	<=	1	=	0.12	=	1
19CA10TI04	19CA10TI04-ST1	SP19ST00395	ST	Y	Yes	Y	No	Staphylococcus sciuri				10	FROZEN	FARM RAISED	TILAPIA (TI)	CA	Southeastern Asia	NONE	FILLET	<=	0.25	<=	4	=	4	=	0.25	=	2	<=	0.25	<=	16	=	1	=	16	<=	64	=	1	<=	1	=	0.06	=	1
19CA10TI05	19CA10TI05-ST1	SP19ST00396	ST	Y	Yes	Y	No	Staphylococcus sciuri				10	FROZEN	FARM RAISED	TILAPIA (TI)	CA	East Asia	NONE	FILLET	<=	0.25	<=	4	=	4	=	0.25	=	1	<=	0.25	<=	16	=	1	=	16	<=	64	=	2	<=	1	=	0.06	=	0.5
19SD10TI03	19SD10TI03-ST1	SP19ST00399	ST	Y	Yes	Y	No	Staphylococcus sciuri				10	FROZEN	FARM RAISED	TILAPIA (TI)	SD	East Asia	NONE	FILLET	<=	0.25	<=	4	=	4	=	0.25	=	2	<=	0.25	<=	16	=	1	=	16	<=	64	=	2	<=	1	=	0.12	=	1
19SD10TI04	19SD10TI04-ST1	SP19ST00400	ST	Y	Yes	Y	No	Staphylococcus sciuri				10	FROZEN	FARM RAISED	TILAPIA (TI)	SD	East Asia	NONE	FILLET	<=	0.25	<=	4	=	4	=	0.25	=	2	<=	0.25	<=	16	=	1	=	16	<=	64	<=	0.5	<=	1	=	0.12	=	1
19SD10TI05	19SD10TI05-ST1	SP19ST00401	ST	Y	Yes	Y	No	Staphylococcus sciuri				10	FROZEN	FARM RAISED	TILAPIA (TI)	SD	East Asia	NONE	FILLET	<=	0.25	<=	4	=	4	=	0.25	=	1	<=	0.25	<=	16	=	2	=	16	<=	64	=	1	<=	1	=	0.06	=	0.5
19MO10TI01	19MO10TI01-ST	SP19ST00419	ST	Y	Yes	Y	No	Staphylococcus sciuri				10	FROZEN	FARM RAISED	TILAPIA (TI)	MO	East Asia	NONE	FILLET	<=	0.25	<=	4	=	4	=	0.25	=	2	<=	0.25	<=	16	=	1	=	16	<=	64	=	1	<=	1	=	0.06	=	0.5
19MO10TI02	19MO10TI02-ST	SP19ST00420	ST	Y	Yes	Y	No	Staphylococcus sciuri				10	FROZEN	FARM RAISED	TILAPIA (TI)	MO	East Asia	NONE	FILLET	<=	0.25	<=	4	=	4	=	0.25	=	1	<=	0.25	<=	16	=	1	=	16	<=	64	=	2	<=	1	=	0.12	=	0.5
19MO10TI03	19MO10TI03-ST	SP19ST00421	ST	Y	Yes	Y	No	Staphylococcus sciuri				10	FROZEN	FARM RAISED	TILAPIA (TI)	MO	East Asia	NONE	FILLET	<=	0.25	<=	4	=	4	=	0.25	=	2	<=	0.25	<=	16	=	1	=	16	<=	64	=	1	<=	1	=	0.12	=	1
19MO10TI04	19MO10TI04-ST	SP19ST00422	ST	Y	Yes	Y	No	Staphylococcus sciuri				10	FROZEN	FARM RAISED	TILAPIA (TI)	MO	East Asia	NONE	FILLET	<=	0.25	<=	4	=	4	=	0.5	=	2	<=	0.25	<=	16	=	2	=	16	<=	64	=	2	<=	1	=	0.06	=	1
19MO10TI06	19MO10TI06-ST	SP19ST00423	ST	Y	Yes	Y	No	Staphylococcus sciuri				10	FROZEN	FARM RAISED	TILAPIA (TI)	MO	East Asia	NONE	FILLET	<=	0.25	<=	4	=	4	=	0.5	=	1	<=	0.25	<=	16	=	1	=	16	<=	64	=	1	<=	1	=	0.06	=	1
19MO10TI08	19MO10TI08-ST	SP19ST00424	ST	Y	Yes	Y	No	Staphylococcus sciuri				10	FROZEN	FARM RAISED	TILAPIA (TI)	MO	East Asia	NONE	FILLET	<=	0.25	<=	4	=	4	=	0.5	=	1	<=	0.25	<=	16	=	1	=	16	<=	64	=	2	<=	1	=	0.06	=	1
19KS10TI03	19KS10TI03-ST1	SP19ST00431	ST	Y	Yes	Y	No	Staphylococcus sciuri				10	FRESH	FARM RAISED	TILAPIA (TI)	KS	Latin America and Caribbean	NONE	FILLET	<=	0.25	<=	4	=	8	=	0.5	=	2	<=	0.25	<=	16	=	2	=	16	<=	64	=	1	<=	1	=	0.06	=	1
19CA11TI02	19CA11TI02-ST1	SP19ST00479	ST	Y	Yes	Y	No	Staphylococcus sciuri				11	FROZEN	FARM RAISED	TILAPIA (TI)	CA	Southeastern Asia	NONE	FILLET	<=	0.25	=	8	=	4	=	0.25	=	2	<=	0.25	<=	16	=	2	=	16	<=	64	=	2	<=	1	=	0.12	=	1
19CA11TI06	19CA11TI06-ST1	SP19ST00480	ST	Y	Yes	Y	No	Staphylococcus sciuri				11	PREVIOUSLY FROZEN	FARM RAISED	TILAPIA (TI)	CA	East Asia	NONE	FILLET	<=	0.25	<=	4	=	4	=	0.5	=	2	<=	0.25	<=	16	=	2	=	16	<=	64	=	2	<=	1	=	0.12	=	1
SC1019-TI2	19SC10TI02-ST	SP19ST00495	ST	Y	Yes	Y	No	Staphylococcus sciuri				10	FROZEN	FARM RAISED	TILAPIA (TI)	SC	East Asia	NONE	FILLET	<=	0.25	<=	4	=	4	=	0.25	=	2	<=	0.25	<=	16	=	1	=	16	<=	64	=	1	<=	1	=	0.12	=	1
SC1019-TI3	19SC10TI03-ST	SP19ST00496	ST	Y	Yes	Y	No	Staphylococcus sciuri				10	FROZEN	FARM RAISED	TILAPIA (TI)	SC	East Asia	NONE	FILLET	<=	0.25	<=	4	=	4	=	0.5	=	2	<=	0.25	<=	16	=	1	=	16	<=	64	=	1	>	32	=	0.12	=	1
SC1019-TI6	19SC10TI06-ST	SP19ST00498	ST	Y	Yes	Y	No	Staphylococcus sciuri				10	FROZEN	FARM RAISED	TILAPIA (TI)	SC	East Asia	NONE	FILLET	<=	0.25	<=	4	=	4	=	0.5	=	2	<=	0.25	<=	16	=	1	=	16	<=	64	=	1	<=	1	=	0.06	=	1
SC1019-TI8	19SC10TI08-ST	SP19ST00499	ST	Y	Yes	Y	No	Staphylococcus sciuri				10	FRESH	FARM RAISED	TILAPIA (TI)	SC	Latin America and Caribbean	NONE	FILLET	<=	0.25	<=	4	=	4	=	0.25	=	2	<=	0.25	<=	16	=	1	=	16	<=	64	<=	0.5	<=	1	=	0.06	=	0.5
19SD11TI07	19SD11TI07-ST1	SP19ST00504	ST	Y	Yes	Y	No	Staphylococcus sciuri				11	FROZEN	FARM RAISED	TILAPIA (TI)	SD	East Asia	NONE	FILLET	<=	0.25	<=	4	=	4	=	0.25	=	2	<=	0.25	<=	16	=	1	=	16	<=	64	=	1	<=	1	=	0.12	=	1
19CA12TI01	19CA12TI01-ST1	SP19ST00509	ST	Y	Yes	Y	No	Staphylococcus sciuri				12	FROZEN	FARM RAISED	TILAPIA (TI)	CA	Southeastern Asia	NONE	FILLET	<=	0.25	<=	4	=	4	=	0.5	=	2	<=	0.25	<=	16	=	1	=	16	<=	64	=	2	<=	1	=	0.06	=	1
19CA12TI03	19CA12TI03-ST1	SP19ST00510	ST	Y	Yes	Y	No	Staphylococcus sciuri				12	PREVIOUSLY FROZEN	FARM RAISED	TILAPIA (TI)	CA	East Asia	NONE	FILLET	<=	0.25	<=	4	=	4	=	0.25	=	1	<=	0.25	<=	16	=	2	=	16	<=	64	=	2	<=	1	=	0.06	=	1
19CA12TI05	19CA12TI05-ST1	SP19ST00511	ST	Y	Yes	Y	No	Staphylococcus sciuri				12		FARM RAISED	TILAPIA (TI)	CA	East Asia	NONE	FILLET	<=	0.25	=	8	=	8	=	0.25	=	2	=	0.5	<=	16	=	2	=	16	<=	64	=	2	<=	1	=	0.06	=	2
19SD12TI01	19SD12TI01-ST1	SP19ST00519	ST	Y	Yes	Y	No	Staphylococcus sciuri				12	FROZEN	FARM RAISED	TILAPIA (TI)	SD	East Asia	NONE	FILLET	<=	0.25	=	8	=	8	=	0.25	=	2	<=	0.25	<=	16	=	2	=	16	<=	64	=	1	<=	1	=	0.06	=	1
19SD12TI03	19SD12TI03-ST1	SP19ST00520	ST	Y	Yes	Y	No	Staphylococcus sciuri				12	FROZEN	FARM RAISED	TILAPIA (TI)	SD	East Asia	NONE	FILLET	<=	0.25	<=	4	=	4	=	0.25	=	2	<=	0.25	<=	16	=	1	=	16	<=	64	=	2	<=	1	=	0.06	=	1
19SD12TI05	19SD12TI05-ST1	SP19ST00521	ST	Y	Yes	Y	No	Staphylococcus sciuri				12	FROZEN	FARM RAISED	TILAPIA (TI)	SD	Latin America and Caribbean	NONE	FILLET	<=	0.25	=	8	=	4	=	0.25	=	2	<=	0.25	<=	16	=	2	=	16	<=	64	=	2	<=	1	=	0.06	=	1
19MO12TI01	19MO12TI01-ST	SP19ST00528	ST	Y	Yes	Y	No	Staphylococcus sciuri				12	FROZEN	FARM RAISED	TILAPIA (TI)	MO	East Asia	NONE	FILLET	<=	0.25	=	8	=	4	=	0.25	=	2	<=	0.25	<=	16	=	2	=	16	<=	64	=	2	<=	1	=	0.06	=	1
19MO12TI02	19MO12TI02-ST	SP19ST00529	ST	Y	Yes	Y	No	Staphylococcus sciuri				12	FROZEN	FARM RAISED	TILAPIA (TI)	MO	East Asia	NONE	FILLET	<=	0.25	<=	4	=	4	=	0.25	=	2	<=	0.25	<=	16	=	1	=	16	<=	64	=	2	<=	1	=	0.12	=	1
19MO12TI04	19MO12TI04-ST	SP19ST00530	ST	Y	Yes	Y	No	Staphylococcus sciuri				12	FROZEN	FARM RAISED	TILAPIA (TI)	MO	East Asia	NONE	FILLET	<=	0.25	=	8	=	4	=	0.25	=	2	<=	0.25	<=	16	=	1	=	16	<=	64	=	2	<=	1	=	0.06	=	1
19MO12TI05	19MO12TI05-ST	SP19ST00531	ST	Y	Yes	Y	No	Staphylococcus sciuri				12	FRESH	FARM RAISED	TILAPIA (TI)	MO	Latin America and Caribbean	NONE	FILLET	<=	0.25	<=	4	=	4	=	0.25	=	2	<=	0.25	<=	16	=	2	=	16	<=	64	=	2	<=	1	=	0.06	=	1
19MO12TI07	19MO12TI07-ST	SP19ST00532	ST	Y	Yes	Y	No	Staphylococcus sciuri				12	FROZEN	FARM RAISED	TILAPIA (TI)	MO	East Asia	NONE	FILLET	<=	0.25	<=	4	=	4	=	0.5	<=	0.25	<=	0.25	<=	16	=	2	=	16	<=	64	=	2	<=	1	=	0.06	=	1
19MO12TI08	19MO12TI08-ST	SP19ST00533	ST	Y	Yes	Y	No	Staphylococcus aureus				12	FRESH	FARM RAISED	TILAPIA (TI)	MO	Latin America and Caribbean	NONE	FILLET	<=	0.25	=	16	=	8	=	0.25	=	1	<=	0.25	<=	16	=	1	=	16	<=	64	<=	0.5	<=	1	=	0.06	=	1
19MO12TI09	19MO12TI09-ST	SP19ST00534	ST	Y	Yes	Y	No	Staphylococcus sciuri				12	FROZEN	FARM RAISED	TILAPIA (TI)	MO	East Asia	NONE	FILLET	<=	0.25	<=	4	=	4	=	0.25	=	2	<=	0.25	<=	16	=	1	=	16	<=	64	<=	0.5	<=	1	=	0.12	=	1
19KS12TI06	19KS12TI06-ST1	SP19ST00609	ST	Y	Yes	Y	No	Staphylococcus saprophyticus				12	FRESH	FARM RAISED	TILAPIA (TI)	KS	Latin America and Caribbean	NONE	FILLET	<=	0.25	=	16	=	4	=	0.25	=	1	<=	0.25	<=	16	=	1	=	16	<=	64	=	1	<=	1	=	0.12	=	1
SC1219-TL3	19SC12TI03-S	SP19ST00641	ST	Y	Yes	Y	No	Staphylococcus sciuri				12	FROZEN	FARM RAISED	TILAPIA (TI)	SC	East Asia	NONE	FILLET	<=	0.25	<=	4	=	4	=	0.25	=	2	<=	0.25	<=	16	=	1	=	16	<=	64	=	1	<=	1	=	0.06	=	1
SC1219-TL4	19SC12TI04-S	SP19ST00642	ST	Y	Yes	Y	No	Staphylococcus sciuri				12	FROZEN	FARM RAISED	TILAPIA (TI)	SC	East Asia	NONE	FILLET	<=	0.25	<=	4	=	4	=	0.25	=	2	<=	0.25	<=	16	=	1	=	16	<=	64	=	1	<=	1	=	0.12	=	1
SC1219-TL5	19SC12TI05-S	SP19ST00643	ST	Y	Yes	Y	No	Staphylococcus sciuri				12	FROZEN	FARM RAISED	TILAPIA (TI)	SC	Latin America and Caribbean	NONE	FILLET	<=	0.25	<=	4	=	4	=	0.25	=	2	<=	0.25	<=	16	=	1	=	16	<=	64	=	2	<=	1	=	0.06	=	1
SC1219-TL8	19SC12TI08-S	SP19ST00644	ST	Y	Yes	Y	No	Staphylococcus sciuri				12	FROZEN	FARM RAISED	TILAPIA (TI)	SC	East Asia	NONE	FILLET	<=	0.25	<=	4	=	4	=	0.5	=	2	<=	0.25	<=	16	=	1	=	16	<=	64	=	1	<=	1	=	0.06	=	1
19KS02SH05	19KS02SH05-E1	SP19E00064	E	Y	Yes	Y	No	Enterococcus gallinarum				2	PREVIOUSLY FROZEN	FARM RAISED	SHRIMP (SH)	KS	Southeastern Asia	NONE		<=	0.25	<=	4	=	4	=	0.5	=	1	=	2	<=	16	=	1	=	16	<=	64	=	4	>	32	=	0.12	=	0.5
19SD03SA01	19SD03SA01-E1	SP19E00073	E	Y	Yes	Y	No	Enterococcus faecalis				3	FRESH	FARM RAISED	SALMON (SA)	SD	North America		FILLET	<=	0.25	<=	4	=	16	=	1	=	2	<=	0.25	<=	16	=	2	=	16	=	128	=	16	>	32	=	0.25	=	1
19NY03SA08	19NY03SA08-E1	SP19E00116	E	Y	Yes	Y	No	Enterococcus avium				3	PREVIOUSLY FROZEN	FARM RAISED	SALMON (SA)	NY	UNKNOWN	NONE	FILLET	<=	0.25	<=	4	<=	2	=	0.5	=	2	<=	0.25	<=	16	<=	0.5	=	16	<=	64	=	2	<=	1	=	0.12	=	0.5
19NY03SH05	19NY03SH05-E1	SP19E00118	E	Y	Yes	Y	No	Enterococcus faecalis				3	PREVIOUSLY FROZEN	UNKNOWN	SHRIMP (SH)	NY	Southeastern Asia	NONE	SOH	<=	0.25	<=	4	=	4	=	0.5	=	2	=	2	<=	16	=	1	=	64	<=	64	=	4	<=	1	=	0.12	=	0.5
19CA04SA02	19CA04SA02-E1	SP19E00123	E	Y	Yes	Y	No	Enterococcus faecium				4	PREVIOUSLY FROZEN	WILD	SALMON (SA)	CA	North America	NONE	FILLET	<=	0.25	<=	4	=	4	<=	0.12	<=	0.25	<=	0.25	<=	16	=	1	=	16	<=	64	<=	0.5	<=	1	=	0.06	=	0.5
19MO04SH03	19MO04SH03-E1	SP19E00173	E	Y	Yes	Y	No	Enterococcus faecalis				4	FROZEN	FARM RAISED	SHRIMP (SH)	MO	Southeastern Asia		SOH	<=	0.25	<=	4	=	32	=	2	=	0.5	=	0.5	<=	16	=	1	=	32	<=	64	=	2	<=	1	=	0.06	=	2
19MO05SA03	19MO05SA03-E	SP19E00217	E	Y	Yes	Y	No	Enterococcus faecalis				5	FROZEN	WILD	SALMON (SA)	MO	North America			<=	0.25	<=	4	=	8	=	2	<=	0.25	<=	0.25	<=	16	<=	0.5	=	32	<=	64	=	1	<=	1	=	0.12	=	2
19CA05SA01	19CA05SA01-E2	SP19E00238	E	Y	Yes	Y	No	Enterococcus faecalis				5	PREVIOUSLY FROZEN	WILD	SALMON (SA)	CA	North America	NONE	FILLET	<=	0.25	<=	4	=	4	<=	0.12	<=	0.25	<=	0.25	<=	16	=	1	=	8	<=	64	<=	0.5	<=	1	=	0.12	=	1
19CA05SA06	19CA05SA06-E2	SP19E00245	E	Y	Yes	Y	No	Enterococcus faecalis				5	PREVIOUSLY FROZEN	WILD	SALMON (SA)	CA	North America	NONE	FILLET	<=	0.25	<=	4	=	4	<=	0.12	=	1	<=	0.25	<=	16	=	1	=	16	<=	64	<=	0.5	<=	1	=	0.25	=	1
19CA05SA07	19CA05SA07-E2	SP19E00247	E	Y	Yes	Y	No	Enterococcus avium				5	FRESH	FARM RAISED	SALMON (SA)	CA	Latin America and Caribbean	ANTIBIOTIC FREE	FILLET	<=	0.25	=	8	=	4	<=	0.12	=	1	<=	0.25	<=	16	=	1	=	16	<=	64	<=	0.5	<=	1	=	0.25	=	1
19CA05SH01	19CA05SH01-E2	SP19E00251	E	Y	Yes	Y	No	Enterococcus faecalis				5	PREVIOUSLY FROZEN	UNKNOWN	SHRIMP (SH)	CA	Latin America and Caribbean	NONE	SOH	<=	0.25	<=	4	=	4	<=	0.12	<=	0.25	<=	0.25	<=	16	=	1	=	8	<=	64	<=	0.5	<=	1	=	0.12	=	0.5
19CA06SA01	19CA06SA01-E1	SP19E00286	E	Y	Yes	Y	No	Enterococcus faecalis				6	FRESH	FARM RAISED	SALMON (SA)	CA	Latin America and Caribbean	NONE	FILLET	<=	0.25	<=	4	=	4	=	1	=	1	=	2	<=	16	=	2	=	8	<=	64	=	4	<=	1	=	0.12	=	2
19CA06SA04	19CA06SA04-E2	SP19E00290	E	Y	Yes	Y	No	Enterococcus casseliflavus				6	FROZEN	WILD	SALMON (SA)	CA	North America	NONE	FILLET	<=	0.25	<=	4	=	4	=	0.5	=	0.5	<=	0.25	<=	16	<=	0.5	<=	2	<=	64	<=	0.5	<=	1	=	0.12	<=	0.25
19CA06SA05	19CA06SA05-E2	SP19E00292	E	Y	Yes	Y	No	Enterococcus raffinosus				6	FROZEN	WILD	SALMON (SA)	CA	North America	NONE	FILLET	<=	0.25	<=	4	<=	2	<=	0.12	<=	0.25	<=	0.25	<=	16	=	1	=	8	<=	64	<=	0.5	<=	1	=	0.25	<=	0.25
19GA04SH03	19GA04SH03-E01	SP19E00320	E	Y	Yes	Y	No	Enterococcus avium				4	FROZEN	FARM RAISED	SHRIMP (SH)	GA	South Asia		PD	<=	0.25	<=	4	=	8	=	1	=	2	=	1	<=	16	=	2	=	8	<=	64	=	16	<=	1	=	0.12	=	1
19GA04SH06	19GA04SH06-E01	SP19E00323	E	Y	Yes	Y	No	Enterococcus faecalis				4	PREVIOUSLY FROZEN	UNKNOWN	SHRIMP (SH)	GA	UNKNOWN			<=	0.25	<=	4	<=	2	=	0.25	=	1	=	1	<=	16	=	1	=	32	<=	64	=	2	<=	1	=	0.06	=	0.5
19KS05SH03	19KS05SH03-E1	SP19E00336	E	Y	Yes	Y	No	Enterococcus faecium				5	PREVIOUSLY FROZEN	FARM RAISED	SHRIMP (SH)	KS	South Asia			<=	0.25	<=	4	=	4	=	1	=	4	=	2	<=	16	=	1	=	64	<=	64	=	4	<=	1	=	0.12	=	2
19NY05SH01	19NY05SH01-E1	SP19E00362	E	Y	Yes	Y	No	Enterococcus faecalis				5	FROZEN	FARM RAISED	SHRIMP (SH)	NY	Southeastern Asia	NONE	PTO	<=	0.25	<=	4	=	4	=	0.25	<=	0.25	<=	0.25	<=	16	=	1	=	4	<=	64	<=	0.5	<=	1	=	0.06	=	0.5
19CA07SH01	19CA07SH01-E1	SP19E00373	E	Y	Yes	Y	No	Enterococcus faecalis				7	FROZEN	FARM RAISED	SHRIMP (SH)	CA	Southeastern Asia	NONE	SOH	<=	0.25	=	8	=	4	<=	0.12	=	0.5	<=	0.25	<=	16	=	1	=	4	<=	64	=	1	<=	1	=	0.12	=	2
19CA08TI04	19CA08TI04-E1	SP19E00490	E	Y	Yes	Y	No	Enterococcus durans/Enterococcus faecalis/Enterococcus faecium				8	PREVIOUSLY FROZEN	FARM RAISED	TILAPIA (TI)	CA	Latin America and Caribbean	NONE	FILLET	<=	0.25	<=	4	=	4	=	0.25	=	2	=	1	<=	16	=	1	=	64	<=	64	=	2	<=	1	=	0.03	=	0.5
19SD09TI02	19SD09TI02-E1	SP19E00652	E	Y	Yes	Y	No	Enterococcus durans/faecalis/faecium				9	FROZEN	FARM RAISED	TILAPIA (TI)	SD	East Asia	NONE	FILLET	<=	0.25	<=	4	=	4	=	0.5	=	2	=	1	<=	16	=	1	=	32	<=	64	=	4	<=	1	=	0.03	=	0.5
19PA08SA02	19PA08SA02-E	SP19E00742	E	Y	Yes	Y	No	Enterococcus durans				8	FRESH	FARM RAISED	SALMON (SA)	PA	Latin America and Caribbean	NONE	OTH	<=	0.25	<=	4	=	4	=	0.25	<=	0.25	<=	0.25	<=	16	=	1	=	8	<=	64	=	1	<=	1	=	0.06	=	1
19SD12TI03	19SD12TI03-E1	SP19E00934	E	Y	Yes	Y	No	Enterococcus durans/faecalis/faecium				12	FROZEN	FARM RAISED	TILAPIA (TI)	SD	East Asia	NONE	FILLET	<=	0.25	<=	4	=	4	=	0.5	=	2	=	1	<=	16	=	1	=	64	<=	64	=	4	>	32	=	0.06	=	0.5
19GA08TI01	19GA08TI01-E	SP19E01077	E	Y	Yes	Y	No	Enterococcus faecalis				8	FROZEN	FARM RAISED	TILAPIA (TI)	GA	East Asia	NONE	OTHER	<=	0.25	<=	4	=	4	=	0.5	=	1	=	1	<=	16	=	1	=	64	<=	64	=	4	<=	1	=	0.12	=	0.5
19CA03SA01	19CA03SA01-V1	SP19V00049	V	Y	Yes	Y	Yes	Vibrio metschnikovii	-	qnrVC6		3	FRESH	FARM RAISED	SALMON (SA)	CA	North America	NONE	FILLET	<=	1			<=	2	=	0.03					=	2									<=	4					<=	1
19CA03SA02	19CA03SA02-V1	SP19V00050	V	Y	Yes	Y	No	Vibrio fluvialis				3	FRESH	FARM RAISED	SALMON (SA)	CA	North America	NONE	STEAK	<=	1			<=	2	<=	0.015					=	1					=	16			<=	4					<=	1
19NY03SH07	19NY03SH07-V2	SP19V00137	V	Y	Yes	Y	Yes	Vibrio cholerae	Vibrio cholerae	qnrVC		3	FROZEN	WILD	SHRIMP (SH)	NY	Latin America and Caribbean	NONE	PD	<=	1			<=	2	=	1					=	0.5									<=	4					=	4
19KS04SA01	19KS04SA01-V1	SP19V00162	V	Y	Yes	Y	No	Vibrio metschnikovii				4	FRESH	FARM RAISED	SALMON (SA)	KS	Latin America and Caribbean	NONE	FILLET	<=	1			<=	2	<=	0.015					=	2					=	16			<=	4					<=	1
19PA02SA06	19PA02SA06-V	SP19V00185	V	Y	Yes	Y	No	Vibrio metschnikovii				2	FRESH	FARM RAISED	SALMON (SA)	PA	Latin America and Caribbean		FILLET	<=	1			<=	2	<=	0.015					=	8					=	32			<=	4					<=	1
19CA06SH01	19CA06SH01-V1	SP19V00235	V	Y	Yes	Y	No	Vibrio parahaemolyticus				6	PREVIOUSLY FROZEN	FARM RAISED	SHRIMP (SH)	CA	Southeastern Asia	NONE	SOH	<=	1			=	4	=	1					=	16					>	64			<=	4					<=	1
19SD08TI06	19SD08TP06-V1	SP19V00357	V	Y	Yes	Y	No	Vibrio fluvialis				8	FRESH	FARM RAISED	TILAPIA (TI)	SD	Latin America and Caribbean	NONE	FILLET	<=	1			<=	2	<=	0.015					=	2					<=	2			<=	4					<=	1
19CA09TI03	19CA09TI03-V1	SP19V00412	V	Y	Yes	Y	No	Vibrio fluvialis				9	FROZEN	UNKNOWN	TILAPIA (TI)	CA	UNKNOWN	NONE	FILLET	<=	1			<=	2	=	0.03					=	4					=	32			<=	4					<=	1
19NY09SH05	19NY09SH05-V1	SP19V00639	V	Y	Yes	Y	No	Vibrio cholerae				9	FROZEN	FARM RAISED	SHRIMP (SH)	NY	South Asia	NONE	SOH	<=	1			<=	2	=	0.03					<=	0.25					=	8			<=	4					=	4
19GA11TI02	19GA11TI02-V01	SP19V00663	V	Y	Yes	Y	No	Vibrio metschnikovii				11	FRESH	UNKNOWN	TILAPIA (TI)	GA	UNKNOWN	NONE	FILLET	<=	1			<=	2	<=	0.015					=	2					=	16			<=	4					<=	1
19GA11TI05	19GA11TI05-V01	SP19V00664	V	Y	Yes	Y	No	Vibrio metschnikovii				11	FRESH	FARM RAISED	TILAPIA (TI)	GA	Latin America and Caribbean	NONE	FILLET	<=	1			<=	2	<=	0.015					=	2					=	16			<=	4					<=	1
19GA12TI06	19GA12TI06-V01	SP19V00750	V	Y	Yes	Y	No	Vibrio metschnikovii				12	FRESH	FARM RAISED	TILAPIA (TI)	GA	Latin America and Caribbean	NONE	FILLET	<=	1			<=	2	<=	0.015					=	1					=	16			<=	4					<=	1
19NY12SH01	19NY12SH01-V1	SP19V00753	V	Y	Yes	Y	No	Vibrio cholerae				12	FROZEN	FARM RAISED	SHRIMP (SH)	NY	Southeastern Asia	NONE	SOH	<=	1			<=	2	<=	0.015					=	0.5					=	8			<=	4					=	4
19SC02SH04	19SC02SH04-S1	SP19S00001	S	Y	Yes	Y	Yes	Salmonella spp	Salmonella enterica	none		2	FROZEN	FARM RAISED	SHRIMP (SH)	SC	South Asia	NONE	SOH	<=	1			=	4	<=	0.015					<=	0.25									<=	4					<=	1
19PA09SA02	19PA09SA02-S	SP19S00011	S	Y	Yes	Y	Yes	Salmonella spp	Salmonella enterica	none		9	FRESH	FARM RAISED	SALMON (SA)	PA	UNKNOWN	NONE	FILLET	<=	2			=	8	=	0.03					=	0.5									<=	4					<=	1
19NY07SH06	19NY07SH06-S1	SP19S00012	S	Y	Yes	Y	Yes	Salmonella spp	Salmonella enterica	none		7	FROZEN	WILD	SHRIMP (SH)	NY	Southeastern Asia	NONE	HOSO	<=	1			=	4	<=	0.015					<=	0.25									<=	4					<=	1
19CA03SA07	19CA03SA07-A1	SP19A00065	A	Y	Yes	Y	Yes	Aeromonas hydrophila/caviae/sobria	Aeromonas	cphA1		3	FRESH	FARM RAISED	SALMON (SA)	CA	Latin America and Caribbean	NONE	FILLET	<=	1			<=	2	<=	0.015					=	1									<=	4					<=	1
19CA09TI07	19CA09TI07-A1	SP19A00453	A	Y	Yes	Y	No	Aeromonas hydrophila/caviae				9	FRESH	FARM RAISED	TILAPIA (TI)	CA	Latin America and Caribbean	NONE	FILLET	<=	1			<=	2	<=	0.015					=	1					<=	2			<=	4					=	8
19CA01SA01	19CA01SA01-CARB1	SP19M00001	CARB	N	No	Y	No	Pseudomonas fluorescens/luteola				1	FRESH	FARM RAISED	SALMON (SA)	CA	Latin America and Caribbean	NONE	FILLET
19CA01SA01	19CA01SA01-CARB2	SP19M00002	CARB	N	No	Y	No	Serratia fonticola				1	FRESH	FARM RAISED	SALMON (SA)	CA	Latin America and Caribbean	NONE	FILLET
19CA01SA02	19CA01SA02-CARB1	SP19M00003	CARB	N	No	Y	No	Serratia liquefaciens group				1	FRESH	UNKNOWN	SALMON (SA)	CA	UNKNOWN	NONE	FILLET
19CA01SA02	19CA01SA02-CARB2	SP19M00004	CARB	N	No	Y	No	Serratia liquefaciens group				1	FRESH	UNKNOWN	SALMON (SA)	CA	UNKNOWN	NONE	FILLET
19CA01SA02	19CA01SA02-CARB3	SP19M00005	CARB	N	No	Y	No	Escherichia coli				1	FRESH	UNKNOWN	SALMON (SA)	CA	UNKNOWN	NONE	FILLET
19CA01SA03	19CA01SA03-CARB1	SP19M00006	CARB	N	No	Y	No	Acinetobacter baumannii complex				1	FRESH	FARM RAISED	SALMON (SA)	CA	Latin America and Caribbean	NONE	FILLET
19CA01SA03	19CA01SA03-CARB2	SP19M00007	CARB	N	No	Y	No	Serratia fonticola				1	FRESH	FARM RAISED	SALMON (SA)	CA	Latin America and Caribbean	NONE	FILLET
19CA01SA03	19CA01SA03-CARB3	SP19M00008	CARB	N	No	Y	No	Serratia fonticola				1	FRESH	FARM RAISED	SALMON (SA)	CA	Latin America and Caribbean	NONE	FILLET
19CA01SA04	19CA01SA04-CARB1	SP19M00009	CARB	N	No	Y	No	Pseudomonas fluorescens				1	FROZEN	WILD	SALMON (SA)	CA	East Asia	NONE	FILLET
19CA01SA05	19CA01SA05-CARB1	SP19M00010	CARB	N	No	Y	No	Pseudomonas fluorescens				1	PREVIOUSLY FROZEN	WILD	SALMON (SA)	CA	North America	NONE	FILLET
19CA01SA05	19CA01SA05-CARB2	SP19M00011	CARB	N	No	Y	No	Serratia liquefaciens group				1	PREVIOUSLY FROZEN	WILD	SALMON (SA)	CA	North America	NONE	FILLET
19CA01SA05	19CA01SA05-CARB3	SP19M00012	CARB	N	No	Y	No	Serratia liquefaciens group				1	PREVIOUSLY FROZEN	WILD	SALMON (SA)	CA	North America	NONE	FILLET
19CA01SA06	19CA01SA06-CARB1	SP19M00013	CARB	N	No	Y	No	Pseudomonas putida				1	FRESH	FARM RAISED	SALMON (SA)	CA	Northern and Western Europe	NO ABX EVER	FILLET
19CA01SA06	19CA01SA06-CARB2	SP19M00014	CARB	N	No	Y	No	Pseudomonas fluorescens				1	FRESH	FARM RAISED	SALMON (SA)	CA	Northern and Western Europe	NO ABX EVER	FILLET
19CA01SA06	19CA01SA06-CARB3	SP19M00015	CARB	N	No	Y	No	Serratia liquefaciens group				1	FRESH	FARM RAISED	SALMON (SA)	CA	Northern and Western Europe	NO ABX EVER	FILLET
19CA01SA06	19CA01SA06-CARB4	SP19M00016	CARB	N	No	Y	No	Proteus hauseri				1	FRESH	FARM RAISED	SALMON (SA)	CA	Northern and Western Europe	NO ABX EVER	FILLET
19CA01SA07	19CA01SA07-CARB1	SP19M00017	CARB	N	No	Y	No	Pseudomonas putida				1	FRESH	FARM RAISED	SALMON (SA)	CA	North America	NONE	FILLET
19CA01SA07	19CA01SA07-CARB2	SP19M00018	CARB	N	No	Y	No	Pseudomonas putida				1	FRESH	FARM RAISED	SALMON (SA)	CA	North America	NONE	FILLET
19CA01SA07	19CA01SA07-CARB3	SP19M00019	CARB	N	No	Y	No	Pseudomonas putida				1	FRESH	FARM RAISED	SALMON (SA)	CA	North America	NONE	FILLET
19CA01SA08	19CA01SA08-CARB1	SP19M00020	CARB	N	No	Y	No	Pseudomonas aeruginosa/fluorescens				1	FROZEN	WILD	SALMON (SA)	CA	North America	NONE	FILLET
19CA01SA08	19CA01SA08-CARB2	SP19M00021	CARB	N	No	Y	Yes	Shewanella algae	-	blaOXA qnrA3		1	FROZEN	WILD	SALMON (SA)	CA	North America	NONE	FILLET
19CA01SH01	19CA01SH01-CARB1	SP19M00022	CARB	N	No	Y	No	Stenotrophomonas maltophilia				1	FRESH	FARM RAISED	SHRIMP (SH)	CA	Latin America and Caribbean	NONE	SOH
19CA01SH01	19CA01SH01-CARB2	SP19M00023	CARB	N	No	Y	No	Sphingomonas paucimobilis				1	FRESH	FARM RAISED	SHRIMP (SH)	CA	Latin America and Caribbean	NONE	SOH
19CA01SH01	19CA01SH01-CARB3	SP19M00024	CARB	N	No	Y	No	Aeromonas hydrophila/caviae				1	FRESH	FARM RAISED	SHRIMP (SH)	CA	Latin America and Caribbean	NONE	SOH
19CA01SH02	19CA01SH02-CARB1	SP19M00025	CARB	N	No	Y	No	Unidentified Organism				1	PREVIOUSLY FROZEN	FARM RAISED	SHRIMP (SH)	CA	Latin America and Caribbean	NONE	HOSO
19CA01SH03	19CA01SH03-CARB1	SP19M00026	CARB	N	No	Y	No	Stenotrophomonas maltophilia				1	PREVIOUSLY FROZEN	FARM RAISED	SHRIMP (SH)	CA	South Asia	NONE	SOH
19CA01SH03	19CA01SH03-CARB2	SP19M00027	CARB	N	No	Y	No	Proteus vulgaris				1	PREVIOUSLY FROZEN	FARM RAISED	SHRIMP (SH)	CA	South Asia	NONE	SOH
19CA01SH03	19CA01SH03-CARB3	SP19M00028	CARB	N	No	Y	No					1	PREVIOUSLY FROZEN	FARM RAISED	SHRIMP (SH)	CA	South Asia	NONE	SOH
19CA01SH04	19CA01SH04-CARB1	SP19M00029	CARB	N	No	Y	No	Acinetobacter baumannii complex				1		WILD	SHRIMP (SH)	CA	North America	NONE	SOH
19CA01SH04	19CA01SH04-CARB2	SP19M00030	CARB	N	No	Y	No	Unidentified Organism				1		WILD	SHRIMP (SH)	CA	North America	NONE	SOH
19CA01SH05	19CA01SH05-CARB1	SP19M00031	CARB	N	No	Y	No	Acinetobacter baumannii complex				1	FROZEN	FARM RAISED	SHRIMP (SH)	CA	Southeastern Asia	NONE	PD
19CA01SH05	19CA01SH05-CARB2	SP19M00032	CARB	N	No	Y	No	Shewanella algae				1	FROZEN	FARM RAISED	SHRIMP (SH)	CA	Southeastern Asia	NONE	PD
19CA01SH06	19CA01SH06-CARB1	SP19M00033	CARB	N	No	Y	No	Pseudomonas putida				1	PREVIOUSLY FROZEN	FARM RAISED	SHRIMP (SH)	CA	Northern and Western Europe	NONE	PD
19CA01SH06	19CA01SH06-CARB2	SP19M00034	CARB	N	No	Y	No	Pseudomonas fluorescens				1	PREVIOUSLY FROZEN	FARM RAISED	SHRIMP (SH)	CA	Northern and Western Europe	NONE	PD
19CA01SH06	19CA01SH06-CARB3	SP19M00035	CARB	N	No	Y	No	Vibrio cholerae				1	PREVIOUSLY FROZEN	FARM RAISED	SHRIMP (SH)	CA	Northern and Western Europe	NONE	PD
19CA01SH07	19CA01SH07-CARB1	SP19M00036	CARB	N	No	Y	No	Stenotrophomonas maltophilia				1		FARM RAISED	SHRIMP (SH)	CA	South Asia	NONE	PD
19CA01SH07	19CA01SH07-CARB2	SP19M00037	CARB	N	No	Y	No	Aeromonas hydrophila/caviae				1		FARM RAISED	SHRIMP (SH)	CA	South Asia	NONE	PD
19CA01SH07	19CA01SH07-CARB3	SP19M00038	CARB	N	No	Y	No	Aeromonas sobria/Pantoea spp				1		FARM RAISED	SHRIMP (SH)	CA	South Asia	NONE	PD
19CA01SH08	19CA01SH08-CARB1	SP19M00039	CARB	N	No	Y	No	Pseudomonas fluroescens				1	FROZEN	FARM RAISED	SHRIMP (SH)	CA	Southeastern Asia	NONE	PD
19CA01SH08	19CA01SH08-CARB2	SP19M00040	CARB	N	No	Y	No	Pseudomonas fluorescens/putida				1	FROZEN	FARM RAISED	SHRIMP (SH)	CA	Southeastern Asia	NONE	PD
19CA01SH08	19CA01SH08-CARB3	SP19M00041	CARB	N	No	Y	No	Vibrio cholerae				1	FROZEN	FARM RAISED	SHRIMP (SH)	CA	Southeastern Asia	NONE	PD
19MO01SA01	19MO01SA01-CARB1	SP19M00042	CARB	N	No	Y	Yes	Pseudomonas aeruginosa/putida	Pseudomonas putida	none		1	FROZEN	WILD	SALMON (SA)	MO	North America		FILLET
19MO01SA02	19MO01SA02-CARB1	SP19M00043	CARB	N	No	Y	Yes	Acinetobacter baumannii complex	Acinetobacter baumannii	ant(3'')-IIa blaOXA-402 blaADC-169		1	FROZEN	WILD	SALMON (SA)	MO	North America		FILLET
19MO01SA03	19MO01SA03-CARB1	SP19M00044	CARB	N	No	Y	Yes	Very good Id Burkholderia cepacia group	-	blaRSC1		1	FROZEN	WILD	SALMON (SA)	MO	North America		FILLET
19MO01SA04	19MO01SA04-CARB1	SP19M00045	CARB	N	No	Y	Yes	Pseudomonas fluorescens/Acinetobacter lwoffii	-	none		1	FROZEN	WILD	SALMON (SA)	MO	North America		FILLET
19MO01SA04	19MO01SA04-CARB2	SP19M00046	CARB	N	No	Y	Yes	Pseudomonas fluorescens	Pseudomonas fluorescens	none		1	FROZEN	WILD	SALMON (SA)	MO	North America		FILLET
19MO01SA05	19MO01SA05-CARB1	SP19M00047	CARB	N	No	Y	Yes	Pseudomonas fluorescens	Pseudomonas fluorescens	none		1	FRESH	FARM RAISED	SALMON (SA)	MO	Latin America and Caribbean		FILLET
19MO01SA05	19MO01SA05-CARB2	SP19M00048	CARB	N	No	Y	Yes	Pseudomonas fluorescens	Pseudomonas fluorescens	none		1	FRESH	FARM RAISED	SALMON (SA)	MO	Latin America and Caribbean		FILLET
19MO01SA06	19MO01SA06-CARB1	SP19M00049	CARB	N	No	Y	Yes	Pseudomonas fluorescens	Pseudomonas putida	none		1	FROZEN	WILD	SALMON (SA)	MO	North America		FILLET
19MO01SA06	19MO01SA06-CARB2	SP19M00050	CARB	N	No	Y	Yes	Pseudomonas fluorescens	Pseudomonas putida	none		1	FROZEN	WILD	SALMON (SA)	MO	North America		FILLET
19MO01SA07	19MO01SA07-CARB1	SP19M00051	CARB	N	No	Y	Yes	Pseudomonas putida	Pseudomonas putida	none		1	FROZEN	WILD	SALMON (SA)	MO	North America		FILLET
19MO01SA08	19MO01SA08-CARB1	SP19M00052	CARB	N	No	Y	Yes	Acinetobacter baumannii complex	Acinetobacter baumannii	blaOXA-417 blaADC-12 ant(3'')-IIa		1	FROZEN	WILD	SALMON (SA)	MO	East Asia		FILLET
19MO01SH01	19MO01SH01-CARB1	SP19M00053	CARB	N	No	Y	Yes	Pseudomonas aeruginosa/fluorescens/putida	Pseudomonas putida	none		1	FROZEN	FARM RAISED	SHRIMP (SH)	MO	Southeastern Asia		SOH
19MO01SH01	19MO01SH01-CARB2	SP19M00054	CARB	N	No	Y	Yes	Stenotrophomonas maltophilia	Stenotrophomonas maltophilia	aac(6') blaL1 aph(3')-IIc		1	FROZEN	FARM RAISED	SHRIMP (SH)	MO	Southeastern Asia		SOH
19MO01SH02	19MO01SH02-CARB1	SP19M00055	CARB	N	No	Y	Yes	Pseudomonas putida	-	none		1	FROZEN	FARM RAISED	SHRIMP (SH)	MO	Southeastern Asia		SOH
19MO01SH03	19MO01SH03-CARB1	SP19M00056	CARB	N	No	Y	Yes	Pseudomonas putida	-	none		1	FROZEN	FARM RAISED	SHRIMP (SH)	MO	South Asia		SOH
19MO01SH03	19MO01SH03-CARB2	SP19M00057	CARB	N	No	Y	Yes	Acinetobacter hydrophila/cavia	Aeromonas	cphA		1	FROZEN	FARM RAISED	SHRIMP (SH)	MO	South Asia		SOH
19MO01SH04	19MO01SH04-CARB1	SP19M00058	CARB	N	No	Y	Yes	Acinetobacter baumannii complex	Acinetobacter baumannii	aph(3'')-Ib aph(6)-Id blaADC-43 sul2 mph(E) msr(E) blaOXA-820 blaNDM-1 ble tet(39)		1	FROZEN	FARM RAISED	SHRIMP (SH)	MO	Southeastern Asia		SOH
19MO01SH05	19MO01SH05-CARB1	SP19M00059	CARB	N	No	Y	Yes	Chryseobacterium spp	-	blaIND		1	FROZEN	FARM RAISED	SHRIMP (SH)	MO	Southeastern Asia		SOH
19MO01SH06	19MO01SH06-CARB1	SP19M00060	CARB	N	No	Y	Yes	Pseudomonas putida	Pseudomonas putida	none		1	FROZEN	FARM RAISED	SHRIMP (SH)	MO	Southeastern Asia		SOH
19MO01SH06	19MO01SH06-CARB2	SP19M00061	CARB	N	No	Y	Yes	Acinetobacter baumannii complex	Acinetobacter baumannii	blaOXA blaADC		1	FROZEN	FARM RAISED	SHRIMP (SH)	MO	Southeastern Asia		SOH
19MO01SH07	19MO01SH07-CARB1	SP19M00062	CARB	N	No	Y	Yes	Acinetobacter baumannii complex	Acinetobacter baumannii	ant(3'')-IIa blaADC-165 blaOXA-51		1	FROZEN	FARM RAISED	SHRIMP (SH)	MO	Southeastern Asia		PTO
19MO01SH08	19MO01SH08-CARB1	SP19M00063	CARB	N	No	Y	Yes	Pseudomonas putida	Pseudomonas putida	none		1	FROZEN	FARM RAISED	SHRIMP (SH)	MO	South Asia		PTO
19MO01SH08	19MO01SH08-CARB2	SP19M00064	CARB	N	No	Y	Yes	Stenotrophomonas maltophilia	Stenotrophomonas maltophilia	blaL1 aph(6)		1	FROZEN	FARM RAISED	SHRIMP (SH)	MO	South Asia		PTO
19SC01SA01	19SC01SA01-CARB1	SP19M00097	CARB	N	No	Y	Yes	Pseudomonas putida	Pseudomonas putida	none		1	FROZEN	WILD	SALMON (SA)	SC	East Asia		FILLET
19SC01SA01	19SC01SA01-CARB2	SP19M00098	CARB	N	No	Y	Yes	Pseudomonas putida	Pseudomonas putida	none		1	FROZEN	WILD	SALMON (SA)	SC	East Asia		FILLET
19SC01SA02	19SC01SA02-CARB1	SP19M00099	CARB	N	No	Y	Yes	Pseudomonas putida	Pseudomonas putida	none		1	FROZEN	WILD	SALMON (SA)	SC	East Asia		FILLET
19SC01SA03	19SC01SA03-CARB1	SP19M00100	CARB	N	No	Y	Yes	Pseudomonas putida	Pseudomonas putida	none		1	FROZEN	WILD	SALMON (SA)	SC	East Asia		FILLET
19SC01SA03	19SC01SA03-CARB2	SP19M00101	CARB	N	No	Y	Yes	Delftia acidovorans	-	tetA(D) aph(6)-Id aph(3'')-Ib sul2 aac(6')-IIa catB aadA1 dfrA16		1	FROZEN	WILD	SALMON (SA)	SC	East Asia		FILLET
19SC01SA04	19SC01SA04-CARB1	SP19M00102	CARB	N	No	Y	Yes	Pseudomonas putida	Pseudomonas putida	none		1	FROZEN	WILD	SALMON (SA)	SC	Eastern Europe		FILLET
19SC01SA05	19SC01SA05-CARB1	SP19M00103	CARB	N	No	Y	Yes	Pseudomonas fluorescens	Pseudomonas fluorescens	none		1	FRESH	FARM RAISED	SALMON (SA)	SC	Latin America and Caribbean		FILLET
19SC01SA06	19SC01SA06-CARB1	SP19M00104	CARB	N	No	Y	Yes	Pseudomonas fluorescens/putida	-	none		1	FRESH	FARM RAISED	SALMON (SA)	SC	Latin America and Caribbean		FILLET
19SC01SA07	19SC01SA07-CARB1	SP19M00105	CARB	N	No	Y	Yes	Pseudomonas fluorescens/putida	Pseudomonas putida	none		1	FROZEN	WILD	SALMON (SA)	SC	East Asia		FILLET
19SC01SA07	19SC01SA07-CARB2	SP19M00106	CARB	N	No	Y	Yes	Pseudomonas fluorescens/putida	Pseudomonas putida	none		1	FROZEN	WILD	SALMON (SA)	SC	East Asia		FILLET
19SC01SH01	19SC01SH01-CARB1	SP19M00107	CARB	N	No	Y	Yes	Pseudomonas putida	-	none		1	FROZEN	FARM RAISED	SHRIMP (SH)	SC	Southeastern Asia		PTO
19SC01SH01	19SC01SH01-CARB2	SP19M00108	CARB	N	No	Y	Yes	Sphingomonas paucimobilis	-	none		1	FROZEN	FARM RAISED	SHRIMP (SH)	SC	Southeastern Asia		PTO
19SC01SH01	19SC01SH01-CARB3	SP19M00109	CARB	N	No	Y	Yes	Stenotrophomonas maltophilia	Stenotrophomonas maltophilia	blaL1 aph(3')-IIc aph(6)		1	FROZEN	FARM RAISED	SHRIMP (SH)	SC	Southeastern Asia		PTO
19SC01SH02	19SC01SH02-CARB1	SP19M00110	CARB	N	No	Y	Yes	Pseudomonas putida	Pseudomonas putida	none		1	FROZEN	FARM RAISED	SHRIMP (SH)	SC	Southeastern Asia		PTO
19SC01SH02	19SC01SH02-CARB2	SP19M00111	CARB	N	No	Y	Yes	Stenotrophomonas maltophilia	Stenotrophomonas maltophilia	aph(6) blaL1		1	FROZEN	FARM RAISED	SHRIMP (SH)	SC	Southeastern Asia		PTO
19SC01SH03	19SC01SH03-CARB1	SP19M00112	CARB	N	No	Y	Yes	Pseudomonas putida	-	none		1	FROZEN	FARM RAISED	SHRIMP (SH)	SC	Southeastern Asia		SOH
19SC01SH03	19SC01SH03-CARB2	SP19M00113	CARB	N	No	Y	Yes	Stenotrophomonas maltophilia	Stenotrophomonas maltophilia	blaL2 aph(6) aph(3')-IIc blaL1		1	FROZEN	FARM RAISED	SHRIMP (SH)	SC	Southeastern Asia		SOH
19SC01SH04	19SC01SH04-CARB1	SP19M00114	CARB	N	No	Y	Yes	Stenotrophomonas maltophilia	Stenotrophomonas maltophilia	aph(3')-IIc blaL1 aph(6)		1	FROZEN	FARM RAISED	SHRIMP (SH)	SC	Southeastern Asia		PTO
19SC01SH06	19SC01SH06-CARB1	SP19M00115	CARB	N	No	Y	Yes	Pseudomonas aeruginosa/fluorescens/putida	Pseudomonas putida	none		1	FROZEN	FARM RAISED	SHRIMP (SH)	SC	Southeastern Asia		SOH
19SC01SH07	19SC01SH07-CARB1	SP19M00116	CARB	N	No	Y	Yes	Stenotrophomonas maltophilia	Stenotrophomonas maltophilia	blaL1 aph(6) aph(3')-IIc		1	FROZEN	FARM RAISED	SHRIMP (SH)	SC	Southeastern Asia		PTO
19SC01SH07	19SC01SH07-CARB2	SP19M00117	CARB	N	No	Y	Yes	Sphingomonas paucimobilis	-	none		1	FROZEN	FARM RAISED	SHRIMP (SH)	SC	Southeastern Asia		PTO
19SC01SH08	19SC01SH08-CARB1	SP19M00118	CARB	N	No	Y	Yes	Stenotrophomonas maltophilia	Stenotrophomonas maltophilia	blaL1 aph(6) aph(3')-IIc		1	FROZEN	FARM RAISED	SHRIMP (SH)	SC	Southeastern Asia		PD
19SC02SA01	19SC02SA01-CARB1	SP19M00119	CARB	N	No	Y	No	Pseudomonas putida				2	FROZEN	WILD	SALMON (SA)	SC	North America	NONE	FILLET
19SC02SA02	19SC02SA02-CARB1	SP19M00120	CARB	N	No	Y	No	Pseudomonas putida				2	FRESH	FARM RAISED	SALMON (SA)	SC	Latin America and Caribbean	NONE	FILLET
19SC02SA03	19SC02SA03-CARB1	SP19M00121	CARB	N	No	Y	Yes	Acinetobacter baumannii complex	Acinetobacter baumannii	blaOXA sul2 blaADC		2	FROZEN	WILD	SALMON (SA)	SC	Eastern Europe	NONE	FILLET
19SC02SA03	19SC02SA03-CARB2	SP19M00122	CARB	N	No	Y	Yes	Acinetobacter baumannii complex	Acinetobacter baumannii	blaADC blaOXA sul2		2	FROZEN	WILD	SALMON (SA)	SC	Eastern Europe	NONE	FILLET
19SC02SA04	19SC02SA04-CARB1	SP19M00123	CARB	N	No	Y	Yes	Unidentified Organism	Pseudomonas fluorescens	none		2	FRESH	FARM RAISED	SALMON (SA)	SC	Latin America and Caribbean	NONE	FILLET
19SC02SA05	19SC02SA05-CARB1	SP19M00124	CARB	N	No	Y	Yes	Acinetobacter baumannii complex	Acinetobacter baumannii	blaADC-76 tet(B) ant(3'')-IIa sul2 blaOXA-68		2	FROZEN	WILD	SALMON (SA)	SC	East Asia	NONE	FILLET
19SC02SA06	19SC02SA06-CARB1	SP19M00125	CARB	N	No	Y	No	Pseudomonas putida				1	FROZEN	WILD	SALMON (SA)	SC	East Asia	NONE	FILLET
19SC02SA07	19SC02SA07-CARB1	SP19M00126	CARB	N	No	Y	No	Pseudomonas putida				1	FROZEN	WILD	SALMON (SA)	SC	East Asia	NONE	FILLET
19SC02SA07	19SC02SA07-CARB2	SP19M00127	CARB	N	No	Y	Yes	Unidentified Organism	-	none		1	FROZEN	WILD	SALMON (SA)	SC	East Asia	NONE	FILLET
19SC02SA08	19SC02SA08-CARB1	SP19M00128	CARB	N	No	Y	No	Pseudomonas putida				1	FROZEN	WILD	SALMON (SA)	SC	North America	NONE	FILLET
19SC02SH01	19SC02SH01-CARB1	SP19M00129	CARB	N	No	Y	No	Stentrophomonas maltophilia				2	FROZEN	WILD	SHRIMP (SH)	SC	North America	NONE	SOH
19SC02SH01	19SC02SH01-CARB2	SP19M00130	CARB	N	No	Y	No	Pseudomonas fluorescens				2	FROZEN	WILD	SHRIMP (SH)	SC	North America	NONE	SOH
19SC02SH02	19SC02SH02-CARB1	SP19M00131	CARB	N	No	Y	No	Pseudomonas putida				2	FROZEN	FARM RAISED	SHRIMP (SH)	SC	Southeastern Asia	NONE	SOH
19SC02SH02	19SC02SH02-CARB2	SP19M00132	CARB	N	No	Y	Yes	Serratia liquefaciens group	-	ampC		2	FROZEN	FARM RAISED	SHRIMP (SH)	SC	Southeastern Asia	NONE	SOH
19SC02SH02	19SC02SH02-CARB3	SP19M00133	CARB	N	No	Y	No	Pseudomonas aeruginosa				2	FROZEN	FARM RAISED	SHRIMP (SH)	SC	Southeastern Asia	NONE	SOH
19SC02SH03	19SC02SH03-CARB1	SP19M00134	CARB	N	No	Y	No	Stenotrophomonas maltophilia				2	FROZEN	FARM RAISED	SHRIMP (SH)	SC	Southeastern Asia	NONE	PD
19SC02SH03	19SC02SH03-CARB2	SP19M00135	CARB	N	No	Y	No	Stenotrophomonas maltophilia				2	FROZEN	FARM RAISED	SHRIMP (SH)	SC	Southeastern Asia	NONE	PD
19SC02SH04	19SC02SH04-CARB1	SP19M00136	CARB	N	No	Y	Yes	Pseudomonas aeruginosa	Pseudomonas putida	none		2	FROZEN	FARM RAISED	SHRIMP (SH)	SC	South Asia	NONE	SOH
19SC02SH04	19SC02SH04-CARB2	SP19M00137	CARB	N	No	Y	No	Stenotrophomonas maltophilia				2	FROZEN	FARM RAISED	SHRIMP (SH)	SC	South Asia	NONE	SOH
19SC02SH06	19SC02SH06-CARB1	SP19M00138	CARB	N	No	Y	No	Stenotrophomonas maltophilia				2	FROZEN	WILD	SHRIMP (SH)	SC	North America	NONE	SOH
19SC02SH06	19SC02SH06-CARB2	SP19M00139	CARB	N	No	Y	No					2	FROZEN	WILD	SHRIMP (SH)	SC	North America	NONE	SOH
19SC02SH07	19SC02SH07-CARB1	SP19M00140	CARB	N	No	Y	Yes	Pseudomonas aeruginosa	Pseudomonas putida	none		2	FROZEN	WILD	SHRIMP (SH)	SC	North America	NONE	PD
19SC02SH08	19SC02SH08-CARB1	SP19M00141	CARB	N	No	Y	No	Stenotrophomonas maltophilia				2	FROZEN	FARM RAISED	SHRIMP (SH)	SC	Southeastern Asia	NONE	FILLET
19MO02SA01	19MO02SA01-CARB1	SP19M00142	CARB	N	No	Y	Yes	Serratia fonticola	-	blaFONA		2	FROZEN	WILD	SALMON (SA)	MO	North America		FILLET
19MO02SA01	19MO02SA01-CARB2	SP19M00143	CARB	N	No	Y	Yes	Citrobacter freundii	Citrobacter freundii	blaGIL		2	FROZEN	WILD	SALMON (SA)	MO	North America		FILLET
19MO02SA02	19MO02SA02-CARB1	SP19M00144	CARB	N	No	Y	Yes	Citrobacter braakii	Citrobacter freundii	blaCMY		2	FROZEN	WILD	SALMON (SA)	MO	North America		FILLET
19MO02SA02	19MO02SA02-CARB2	SP19M00145	CARB	N	No	Y	Yes	Serratia liquefaciens group	-	ampC		2	FROZEN	WILD	SALMON (SA)	MO	North America		FILLET
19MO02SA03	19MO02SA03-CARB1	SP19M00146	CARB	N	No	Y	No	Proteus penneri				2	FROZEN	WILD	SALMON (SA)	MO	US PLUS 'OTHERS'		FILLET
19MO02SA03	19MO02SA03-CARB2	SP19M00147	CARB	N	No	Y	Yes	Citrobacter braakii	Citrobacter freundii	blaCMY		2	FROZEN	WILD	SALMON (SA)	MO	US PLUS 'OTHERS'		FILLET
19MO02SA04	19MO02SA04-CARB1	SP19M00148	CARB	N	No	Y	No	Stenotrophomonas maltophilia				2	FROZEN	WILD	SALMON (SA)	MO	North America		FILLET
19MO02SA04	19MO02SA04-CARB2	SP19M00149	CARB	N	No	Y	No					2	FROZEN	WILD	SALMON (SA)	MO	North America		FILLET
19MO02SA05	19MO02SA05-CARB1	SP19M00150	CARB	N	No	Y	Yes	Pseudomonas aeruginosa	Pseudomonas putida	none		2	FROZEN	FARM RAISED	SALMON (SA)	MO	Latin America and Caribbean		FILLET
19MO02SA05	19MO02SA05-CARB2	SP19M00151	CARB	N	No	Y	No	Stenotrophomonas maltophilia				2	FROZEN	FARM RAISED	SALMON (SA)	MO	Latin America and Caribbean		FILLET
19MO02SA05	19MO02SA05-CARB3	SP19M00152	CARB	N	No	Y	Yes	Serratia fonticola	-	blaFONA		2	FROZEN	FARM RAISED	SALMON (SA)	MO	Latin America and Caribbean		FILLET
19MO02SH01	19MO02SH01-CARB1	SP19M00153	CARB	N	No	Y	Yes	Citrobacter freundii	Citrobacter freundii	blaGIL		2	FROZEN	FARM RAISED	SHRIMP (SH)	MO	South Asia		PTO
19MO02SH01	19MO02SH01-CARB2	SP19M00154	CARB	N	No	Y	Yes	Citrobacter braakii	Citrobacter freundii	blaCMY		2	FROZEN	FARM RAISED	SHRIMP (SH)	MO	South Asia		PTO
19MO02SH02	19MO02SH02-CARB1	SP19M00155	CARB	N	No	Y	Yes	Serratia liquefaciens group	-	ampC		2	FROZEN	WILD	SHRIMP (SH)	MO	North America		PTO
19MO02SH02	19MO02SH02-CARB2	SP19M00156	CARB	N	No	Y	No	Proteus penneri				2	FROZEN	WILD	SHRIMP (SH)	MO	North America		PTO
19MO02SH02	19MO02SH02-CARB3	SP19M00157	CARB	N	No	Y	Yes	Citrobacter braakii	Citrobacter freundii	blaCMY		2	FROZEN	WILD	SHRIMP (SH)	MO	North America		PTO
19MO02SH02	19MO02SH02-CARB4	SP19M00158	CARB	N	No	Y	No	Morganella morganii ssp morganii				2	FROZEN	WILD	SHRIMP (SH)	MO	North America		PTO
19MO02SH03	19MO02SH03-CARB1	SP19M00159	CARB	N	No	Y	No	Pseudomonas putida				2	FROZEN	FARM RAISED	SHRIMP (SH)	MO	Southeastern Asia		SOH
19MO02SH03	19MO02SH03-CARB2	SP19M00160	CARB	N	No	Y	No					2	FROZEN	FARM RAISED	SHRIMP (SH)	MO	Southeastern Asia		SOH
19MO02SH03	19MO02SH03-CARB3	SP19M00161	CARB	N	No	Y	Yes	Enterobacter cloacae complex	Enterobacter cloacae	fosA blaACT-16 oqxA oqxB		2	FROZEN	FARM RAISED	SHRIMP (SH)	MO	Southeastern Asia		SOH
19MO02SH04	19MO02SH04-CARB1	SP19M00162	CARB	N	No	Y	No					2	FROZEN	WILD	SHRIMP (SH)	MO	Latin America and Caribbean		PTO
19MO02SH04	19MO02SH04-CARB2	SP19M00163	CARB	N	No	Y	No	Morganella morganii ssp sibonii				2	FROZEN	WILD	SHRIMP (SH)	MO	Latin America and Caribbean		PTO
19MO02SH04	19MO02SH04-CARB3	SP19M00164	CARB	N	No	Y	Yes	Citrobacter freundii	Citrobacter freundii	blaCMY qnrB9		2	FROZEN	WILD	SHRIMP (SH)	MO	Latin America and Caribbean		PTO
19MO02SH05	19MO02SH05-CARB1	SP19M00165	CARB	N	No	Y	Yes	Pantoea spp	Citrobacter freundii	qnrB17 blaCMY		2	FROZEN	FARM RAISED	SHRIMP (SH)	MO	Southeastern Asia	NO ABX EVER	PTO
19MO02SH05	19MO02SH05-CARB2	SP19M00166	CARB	N	No	Y	No	Morganella morganii spp morganii				2	FROZEN	FARM RAISED	SHRIMP (SH)	MO	Southeastern Asia	NO ABX EVER	PTO
19CA03SA01	19CA03SA01-CARB1	SP19M00167	CARB	N	No	Y	No	Unidentified Organism				3	FRESH	FARM RAISED	SALMON (SA)	CA	North America	NONE	FILLET
19CA03SA01	19CA03SA01-CARB2	SP19M00168	CARB	N	No	Y	No	pseudomonas putida				3	FRESH	FARM RAISED	SALMON (SA)	CA	North America	NONE	FILLET
19CA03SA02	19CA03SA02-CARB1	SP19M00169	CARB	N	No	Y	Yes	Serratia liquefaciens group	-	ampC		3	FRESH	FARM RAISED	SALMON (SA)	CA	North America	NONE	STEAK
19CA03SA02	19CA03SA02-CARB2	SP19M00170	CARB	N	No	Y	No	pseudomonas putida				3	FRESH	FARM RAISED	SALMON (SA)	CA	North America	NONE	STEAK
19CA03SA02	19CA03SA02-CARB3	SP19M00171	CARB	N	No	Y	Yes	Serratia liquefaciens group	-	blaFONA ampC		3	FRESH	FARM RAISED	SALMON (SA)	CA	North America	NONE	STEAK
19CA03SA03	19CA03SA03-CARB1	SP19M00172	CARB	N	No	Y	No	Proteus vulgaris				3	FRESH	FARM RAISED	SALMON (SA)	CA	North America	NONE	FILLET
19CA03SA03	19CA03SA03-CARB2	SP19M00173	CARB	N	No	Y	Yes	Pseudomonas aeruginosa	-	none		3	FRESH	FARM RAISED	SALMON (SA)	CA	North America	NONE	FILLET
19CA03SA04	19CA03SA04-CARB1	SP19M00174	CARB	N	No	Y	Yes	Aeromonas veronii	Aeromonas	cphA1 cphA1 cphA1		3	FRESH	FARM RAISED	SALMON (SA)	CA	North America	NONE	FILLET
19CA03SA04	19CA03SA04-CARB2	SP19M00175	CARB	N	No	Y	Yes	Pseudomonas aeruginosa	-	none		3	FRESH	FARM RAISED	SALMON (SA)	CA	North America	NONE	FILLET
19CA03SA05	19CA03SA05-CARB1	SP19M00176	CARB	N	No	Y	Yes	Serratia liquefaciens group	-	ampC		3	PREVIOUSLY FROZEN	WILD	SALMON (SA)	CA	North America	NONE	FILLET
19CA03SA05	19CA03SA05-CARB2	SP19M00177	CARB	N	No	Y	Yes	Serratia fonticola	-	blaFONA		3	PREVIOUSLY FROZEN	WILD	SALMON (SA)	CA	North America	NONE	FILLET
19CA03SA05	19CA03SA05-CARB3	SP19M00178	CARB	N	No	Y	No	Serratia liquefaciens group				3	PREVIOUSLY FROZEN	WILD	SALMON (SA)	CA	North America	NONE	FILLET
19CA03SA05	19CA03SA05-CARB4	SP19M00179	CARB	N	No	Y	Yes	Serratia fonticola	Pseudomonas putida	blaFONA-4		3	PREVIOUSLY FROZEN	WILD	SALMON (SA)	CA	North America	NONE	FILLET
19CA03SA06	19CA03SA06-CARB1	SP19M00180	CARB	N	No	Y	Yes	Serratia liquefaciens group	-	ampC		3	FRESH	FARM RAISED	SALMON (SA)	CA	Latin America and Caribbean	NONE	FILLET
19CA03SA06	19CA03SA06-CARB2	SP19M00181	CARB	N	No	Y	Yes	Serratia liquefaciens group	-	ampC		3	FRESH	FARM RAISED	SALMON (SA)	CA	Latin America and Caribbean	NONE	FILLET
19CA03SA07	19CA03SA07-CARB1	SP19M00182	CARB	N	No	Y	Yes	Serratia liquefaciens group	-	blaFONA-1		3	FRESH	FARM RAISED	SALMON (SA)	CA	Latin America and Caribbean	NONE	FILLET
19CA03SA07	19CA03SA07-CARB2	SP19M00183	CARB	N	No	Y	Yes	Serratia liquefaciens group	-	ampC		3	FRESH	FARM RAISED	SALMON (SA)	CA	Latin America and Caribbean	NONE	FILLET
19CA03SA07	19CA03SA07-CARB3	SP19M00184	CARB	N	No	Y	Yes	Aeromonas hydrophila/caviae	Aeromonas	cphA		3	FRESH	FARM RAISED	SALMON (SA)	CA	Latin America and Caribbean	NONE	FILLET
19CA03SA08	19CA03SA08-CARB1	SP19M00185	CARB	N	No	Y	No	Pseudomonas putida				3	FROZEN	FARM RAISED	SALMON (SA)	CA	East Asia	NONE	FILLET
19CA03SH01	19CA03SH01-CARB1	SP19M00186	CARB	N	No	Y	No	Pseudomonas putida				3	PREVIOUSLY FROZEN	FARM RAISED	SHRIMP (SH)	CA	South Asia	NONE	SOH
19CA03SH02	19CA03SH02-CARB1	SP19M00187	CARB	N	No	Y	Yes	Pseudomonas aeruginosa	-	none		3	PREVIOUSLY FROZEN	FARM RAISED	SHRIMP (SH)	CA	Latin America and Caribbean	NONE	SOH
19CA03SH03	19CA03SH03-CARB1	SP19M00188	CARB	N	No	Y	No	Pseudomonas putida				3	PREVIOUSLY FROZEN	FARM RAISED	SHRIMP (SH)	CA	South Asia	NONE	SOH
19CA03SH04	19CA03SH04-CARB1	SP19M00189	CARB	N	No	Y	No	Pseudomonas putida				3	FRESH	FARM RAISED	SHRIMP (SH)	CA	Latin America and Caribbean	NONE	HOSO
19CA03SH05	19CA03SH05-CARB1	SP19M00190	CARB	N	No	Y	Yes	Pseudomonas aeruginosa	Pseudomonas putida	none		3	FROZEN	FARM RAISED	SHRIMP (SH)	CA	Southeastern Asia	NONE	SOH
19CA03SH06	19CA03SH06-CARB1	SP19M00191	CARB	N	No	Y	No					3	PREVIOUSLY FROZEN	FARM RAISED	SHRIMP (SH)	CA	South Asia	NONE	PTO
19CA03SH07	19CA03SH07-CARB1	SP19M00192	CARB	N	No	Y	Yes	Pseudomonas aeruginosa	-	none		3	FROZEN	WILD	SHRIMP (SH)	CA	North America	NONE	SOH
19CA03SH05	19CA03SH05-CARB1	SP19M00193	CARB	N	No	Y	No	Pseudomonas putida				3	FROZEN	FARM RAISED	SHRIMP (SH)	CA	Southeastern Asia	NONE	SOH
19KS01SA01	19KS01SA01-CARBA1	SP19M00194	CARB	N	No	Y	Yes	Pseudomonas putida	Stenotrophomonas maltophilia	blaL1 aph(3')-IIc aph(6)		1	FRESH	FARM RAISED	SALMON (SA)	KS	Latin America and Caribbean		FILLET
19KS01SA02	19KS01SA02-CARBA1	SP19M00195	CARB	N	No	Y	Yes	Pseudomonas fluorescens	-	none		1	FRESH	UNKNOWN	SALMON (SA)	KS	UNKNOWN		FILLET
19KS01SA03	19KS01SA03-CARBA1	SP19M00196	CARB	N	No	Y	Yes	Pseudomonas fluorescens	Pseudomonas fluorescens	none		1	FROZEN	WILD	SALMON (SA)	KS	North America		FILLET
19KS01SA04	19KS01SA04-CARBA1	SP19M00197	CARB	N	No	Y	Yes	Pseudomonas putida	Pseudomonas putida	none		1	FROZEN	WILD	SALMON (SA)	KS	North America		FILLET
19KS01SH01	19KS01SH01-CARBA1	SP19M00198	CARB	N	No	Y	Yes	Pseudomonas fluorescens	Pseudomonas fluorescens	none		1	FROZEN	UNKNOWN	SHRIMP (SH)	KS	Southeastern Asia	NONE
19KS01SH02	19KS01SH02-CARBA1	SP19M00199	CARB	N	No	Y	Yes	Pseudomonas fluorescens	Pseudomonas fluorescens	none		1	FROZEN	UNKNOWN	SHRIMP (SH)	KS	Southeastern Asia	NONE
19KS01SH03	19KS01SH03-CARBA1	SP19M00200	CARB	N	No	Y	Yes	Stenotrophomonas maltophilia	Stenotrophomonas maltophilia	blaL1 aph(6) blaL2		1	FROZEN	UNKNOWN	SHRIMP (SH)	KS	UNKNOWN
19KS01SH04	19KS01SH04-CARBA1	SP19M00201	CARB	N	No	Y	Yes	Pseudomonas putida	Pseudomonas putida	none		1	FROZEN	UNKNOWN	SHRIMP (SH)	KS	UNKNOWN
19KS02SA01	19KS02SA01-CARBA1	SP19M00202	CARB	N	No	Y	Yes	Serratia fonticola	-	blaFONA		2	FRESH	FARM RAISED	SALMON (SA)	KS	North America	NONE	FILLET
19KS02SA02	19KS02SA02-CARBA1	SP19M00203	CARB	N	No	Y	Yes	Serratia fonticola	-	blaFONA		2	FRESH	FARM RAISED	SALMON (SA)	KS	North America	NONE
19KS02SA03	19KS02SA03-CARBA1	SP19M00204	CARB	N	No	Y	Yes	Serratia fonticola	-	blaFONA		2	FRESH	FARM RAISED	SALMON (SA)	KS	Latin America and Caribbean	NONE	FILLET
19KS02SA04	19KS02SA04-CARBA1	SP19M00205	CARB	N	No	Y	No	Morganella morganii spp morganii				2	FRESH	FARM RAISED	SALMON (SA)	KS	Latin America and Caribbean	NONE
19KS02SA04	19KS02SA04-CARBA2	SP19M00206	CARB	N	No	Y	Yes	Serratia liquefaciens group	-	blaSPR		2	FRESH	FARM RAISED	SALMON (SA)	KS	Latin America and Caribbean	NONE
19KS02SA05	19KS02SA05-CARBA1	SP19M00207	CARB	N	No	Y	Yes	Serratia liquefaciens group	-	ampC		2	FRESH	FARM RAISED	SALMON (SA)	KS	Latin America and Caribbean	NONE	FILLET
19KS02SA05	19KS02SA05-CARBA2	SP19M00208	CARB	N	No	Y	Yes	Serratia fonticola	-	blaFONA		2	FRESH	FARM RAISED	SALMON (SA)	KS	Latin America and Caribbean	NONE	FILLET
19KS02SA06	19KS02SA06-CARBA1	SP19M00209	CARB	N	No	Y	Yes	Serratia fonticola	-	blaFONA		2	FRESH	FARM RAISED	SALMON (SA)	KS	Latin America and Caribbean	NONE	FILLET
19KS02SA07	19KS02SA07-CARBA1	SP19M00210	CARB	N	No	Y	Yes	Vibrio fluvialis	-	none		2	FRESH	UNKNOWN	SALMON (SA)	KS	Latin America and Caribbean		FILLET
19KS02SA07	19KS02SA07-CARBA2	SP19M00211	CARB	N	No	Y	Yes	Serratia fonticola	-	blaFONA		2	FRESH	UNKNOWN	SALMON (SA)	KS	Latin America and Caribbean		FILLET
19KS02SA08	19KS02SA08-CARBA1	SP19M00212	CARB	N	No	Y	Yes	Citrobacter braakii	Citrobacter freundii	blaCMY-70		2	FRESH	FARM RAISED	SALMON (SA)	KS	Latin America and Caribbean	NONE	FILLET
19KS02SA08	19KS02SA08-CARBA2	SP19M00213	CARB	N	No	Y	No	Morganella morganii ssp morganii				2	FRESH	FARM RAISED	SALMON (SA)	KS	Latin America and Caribbean	NONE	FILLET
19KS02SH01	19KS02SH01-CARBA1	SP19M00214	CARB	N	No	Y	Yes	Vibrio metschnikovii	-	tet(B)		2	PREVIOUSLY FROZEN	FARM RAISED	SHRIMP (SH)	KS	Southeastern Asia	NONE
19KS02SH01	19KS02SH01-CARBA2	SP19M00215	CARB	N	No	Y	Yes	Serratia fonticola	-	blaFONA		2	PREVIOUSLY FROZEN	FARM RAISED	SHRIMP (SH)	KS	Southeastern Asia	NONE
19KS02SH01	19KS02SH01-CARBA3	SP19M00216	CARB	N	No	Y	Yes	Vibrio cholerae	Vibrio cholerae	none		2	PREVIOUSLY FROZEN	FARM RAISED	SHRIMP (SH)	KS	Southeastern Asia	NONE
19KS02SH01	19KS02SH01-CARBA4	SP19M00217	CARB	N	No	Y	Yes	Vibrio cholerae	Vibrio cholerae	none		2	PREVIOUSLY FROZEN	FARM RAISED	SHRIMP (SH)	KS	Southeastern Asia	NONE
19KS02SH02	19KS02SH02-CARBA1	SP19M00218	CARB	N	No	Y	Yes	Serratia liquefaciens group	-	ampC		2	PREVIOUSLY FROZEN	FARM RAISED	SHRIMP (SH)	KS	Southeastern Asia	NONE
19KS02SH03	19KS02SH03-CARBA1	SP19M00219	CARB	N	No	Y	Yes	Serratia liquefaciens group	-	ampC		2	PREVIOUSLY FROZEN	FARM RAISED	SHRIMP (SH)	KS	Southeastern Asia	NONE
19KS02SH03	19KS02SH03-CARBA2	SP19M00220	CARB	N	No	Y	No	Morganella morganii spp sibonii				2	PREVIOUSLY FROZEN	FARM RAISED	SHRIMP (SH)	KS	Southeastern Asia	NONE
19KS02SH04	19KS02SH04-CARBA1	SP19M00221	CARB	N	No	Y	No	Morganella morganii ssp sibonii				2	PREVIOUSLY FROZEN	FARM RAISED	SHRIMP (SH)	KS	South Asia	NONE
19KS02SH04	19KS02SH04-CARBA2	SP19M00222	CARB	N	No	Y	Yes	Vibrio metschnikovii	-	none		2	PREVIOUSLY FROZEN	FARM RAISED	SHRIMP (SH)	KS	South Asia	NONE
19KS02SH04	19KS02SH04-CARBA3	SP19M00223	CARB	N	No	Y	Yes	Vibrio vulnificus	Vibrio vulnificus	tet(34)		2	PREVIOUSLY FROZEN	FARM RAISED	SHRIMP (SH)	KS	South Asia	NONE
19MO03SA01	19MO03SA01-CARB1	SP19M00224	CARB	N	No	Y	Yes	Serratia liquefaciens group	-	ampC		3	FROZEN	WILD	SALMON (SA)	MO	East Asia		FILLET
19MO03SA02	19MO03SA02-CARB1	SP19M00225	CARB	N	No	Y	Yes	Enterobacter amnigenus	Cronobacter	oqxB oqxA		3	FROZEN	WILD	SALMON (SA)	MO	East Asia		FILLET
19MO03SA02	19MO03SA02-CARB2	SP19M00226	CARB	N	No	Y	No	Serratia liquefaciens group				3	FROZEN	WILD	SALMON (SA)	MO	East Asia		FILLET
19MO03SA03	19MO03SA03-CARB1	SP19M00227	CARB	N	No	Y	No	Unidentified Organism				3	FRESH	UNKNOWN	SALMON (SA)	MO	Latin America and Caribbean		FILLET
19MO03SA03	19MO03SA03-CARB2	SP19M00228	CARB	N	No	Y	No	Serratia fonticola				3	FRESH	UNKNOWN	SALMON (SA)	MO	Latin America and Caribbean		FILLET
19MO03SA04	19MO03SA04-CARB1	SP19M00229	CARB	N	No	Y	Yes	Aeromonas hydrophila/caviae	Aeromonas	cphA1		3	FRESH	FARM RAISED	SALMON (SA)	MO	Latin America and Caribbean		FILLET
19MO03SA04	19MO03SA04-CARB2	SP19M00230	CARB	N	No	Y	No	Buttiauxela agrestis				3	FRESH	FARM RAISED	SALMON (SA)	MO	Latin America and Caribbean		FILLET
19MO03SA05	19MO03SA05-CARB1	SP19M00231	CARB	N	No	Y	Yes	Vibrio fluvialis	-	dfrA6 qnrVC6		3	FROZEN	WILD	SALMON (SA)	MO	Eastern Europe		FILLET
19MO03SA05	19MO03SA05-CARB2	SP19M00232	CARB	N	No	Y	No	Morganella morganii ssp morganii				3	FROZEN	WILD	SALMON (SA)	MO	Eastern Europe		FILLET
19MO03SA05	19MO03SA05-CARB3	SP19M00233	CARB	N	No	Y	No	Serratia liquefaciens group				3	FROZEN	WILD	SALMON (SA)	MO	Eastern Europe		FILLET
19MO03SA06	19MO03SA06-CARB1	SP19M00234	CARB	N	No	Y	Yes	Serratia liquefaciens group	-	none		3	FROZEN	WILD	SALMON (SA)	MO	North America		FILLET
19MO03SA06	19MO03SA06-CARB2	SP19M00235	CARB	N	No	Y	No	Citrobacter freundii				3	FROZEN	WILD	SALMON (SA)	MO	North America		FILLET
19MO03SH01	19MO03SH01-CARB1	SP19M00236	CARB	N	No	Y	Yes	Vibrio metschnikovii	-	none		3	FROZEN	FARM RAISED	SHRIMP (SH)	MO	Southeastern Asia		SOH
19MO03SH01	19MO03SH01-CARB2	SP19M00237	CARB	N	No	Y	No	Proteus vulgaris				3	FROZEN	FARM RAISED	SHRIMP (SH)	MO	Southeastern Asia		SOH
19MO03SH01	19MO03SH01-CARB3	SP19M00238	CARB	N	No	Y	No	Myroides spp				3	FROZEN	FARM RAISED	SHRIMP (SH)	MO	Southeastern Asia		SOH
19MO03SH02	19MO03SH02-CARB1	SP19M00239	CARB	N	No	Y	No					3	FROZEN	FARM RAISED	SHRIMP (SH)	MO	Southeastern Asia		SOH
19MO03SH02	19MO03SH02-CARB2	SP19M00240	CARB	N	No	Y	Yes	Vibrio parahaemolyticus	Vibrio parahaemolyticus	blaCARB-18 tet(34) tet(35)		3	FROZEN	FARM RAISED	SHRIMP (SH)	MO	Southeastern Asia		SOH
19MO03SH03	19MO03SH03-CARB1	SP19M00241	CARB	N	No	Y	Yes	Vibrio cholerae	Vibrio cholerae	qnrVC4 blaCARB-7		3	FROZEN	FARM RAISED	SHRIMP (SH)	MO	South Asia		SOH
19MO03SH03	19MO03SH03-CARB2	SP19M00242	CARB	N	No	Y	No	Morganella morganii ssp morganii				3	FROZEN	FARM RAISED	SHRIMP (SH)	MO	South Asia		SOH
19MO03SH03	19MO03SH03-CARB3	SP19M00243	CARB	N	No	Y	Yes	Vibrio parahaemolyticus	Vibrio parahaemolyticus	blaCARB-18 tet(34) tet(35)		3	FROZEN	FARM RAISED	SHRIMP (SH)	MO	South Asia		SOH
19MO03SH04	19MO03SH04-CARB1	SP19M00244	CARB	N	No	Y	No	Morganella morganii spp morganii				3	FROZEN	FARM RAISED	SHRIMP (SH)	MO	Southeastern Asia		PTO
19MO03SH04	19MO03SH04-CARB2	SP19M00245	CARB	N	No	Y	No	Enterobacter cloacae complex				3	FROZEN	FARM RAISED	SHRIMP (SH)	MO	Southeastern Asia		PTO
19MO03SH05	19MO03SH05-CARB1	SP19M00246	CARB	N	No	Y	No	Morganella morganii ssp morganii				3	FROZEN	FARM RAISED	SHRIMP (SH)	MO	South Asia		SOH
19MO03SH05	19MO03SH05-CARB2	SP19M00247	CARB	N	No	Y	Yes	Vibrio parahaemolyticus	Vibrio parahaemolyticus	tet(34) tet(35) blaCARB-18		3	FROZEN	FARM RAISED	SHRIMP (SH)	MO	South Asia		SOH
19MO03SH06	19MO03SH06-CARB1	SP19M00248	CARB	N	No	Y	No	Morganella morganii ssp morganii				3	FROZEN	WILD	SHRIMP (SH)	MO	North America		PTO
19MO03SH06	19MO03SH06-CARB2	SP19M00249	CARB	N	No	Y	No	Enterobacter cloacae complex				3	FROZEN	WILD	SHRIMP (SH)	MO	North America		PTO
19SD01SA01	19SD01SA01-CARB1	SP19M00250	CARB	N	No	Y	Yes	Pseudomonas putida	Pseudomonas putida	none		1	FROZEN	WILD	SALMON (SA)	SD	North America		FILLET
19SD01SA03	19SD01SA03-CARB1	SP19M00251	CARB	N	No	Y	Yes	Pseudomonas putida	Pseudomonas putida	aph(3'')-Ib		1	FROZEN	UNKNOWN	SALMON (SA)	SD	East Asia		FILLET
19SD01SA04	19SD01SA04-CARB1	SP19M00252	CARB	N	No	Y	Yes	Pseudomonas putida	-	none		1	FROZEN	WILD	SALMON (SA)	SD	East Asia		FILLET
19SD01SA05	19SD01SA05-CARB1	SP19M00253	CARB	N	No	Y	Yes	Pseudomonas putida	Pseudomonas putida	none		1	FROZEN	WILD	SALMON (SA)	SD	North America		FILLET
19SD01SA07	19SD01SA07-CARB1	SP19M00254	CARB	N	No	Y	Yes	Pseudomonas putida	-	none		1	FROZEN	WILD	SALMON (SA)	SD	North America		FILLET
19SD01SH02	19SD01SH02-CARB1	SP19M00255	CARB	N	No	Y	Yes	Stenotrophomonas maltophilia	Stenotrophomonas maltophilia	aph(3')-IIc aac(6')-Iz blaL1 aph(6)		1	FROZEN	FARM RAISED	SHRIMP (SH)	SD	Southeastern Asia		SOH
19SD01SH03	19SD01SH03-CARB1	SP19M00256	CARB	N	No	Y	Yes	Unidentified Organism	Enterococcus faecalis	lsa(A) dfrE		1	FROZEN	FARM RAISED	SHRIMP (SH)	SD	Southeastern Asia		SOH
19SD01SH04	19SD01SH04-CARB1	SP19M00257	CARB	N	No	Y	Yes	Pseudomonas putida	Pseudomonas putida	none		1	FROZEN	WILD	SHRIMP (SH)	SD	North America		SOH
19SD01SH07	19SD01SH07-CARB1	SP19M00258	CARB	N	No	Y	Yes	Stenotrophomonas maltophilia	Stenotrophomonas maltophilia	aph(3')-IIc aph(6) blaL1		1	FROZEN	FARM RAISED	SHRIMP (SH)	SD	South Asia		PTO
19SD01SH08	19SD01SH08-CARB1	SP19M00259	CARB	N	No	Y	Yes	Stenotrophomonas maltophilia	Stenotrophomonas maltophilia	aph(6) blaL1 aph(3')-IIc		1	FROZEN	FARM RAISED	SHRIMP (SH)	SD	Southeastern Asia		PTO
19SD02SA01	19SD02SA01-CARB1	SP19M00260	CARB	N	No	Y	Yes	Acinetobacter baumannii complex	Acinetobacter baumannii	blaOXA blaADC		2	FROZEN	WILD	SALMON (SA)	SD	North America		FILLET
19SD02SA02	19SD02SA02-CARB1	SP19M00261	CARB	N	No	Y	Yes	Acinetobacter baumannii complex	Acinetobacter baumannii	blaOXA-402 ant(3'')-IIa blaADC-169		2	FROZEN	WILD	SALMON (SA)	SD	North America		FILLET
19SD02SA03	19SD02SA03-CARB1	SP19M00262	CARB	N	No	Y	No	Pseudomonas putida				2	FROZEN	WILD	SALMON (SA)	SD	North America		FILLET
19SD02SA05	19SD02SA05-CARB1	SP19M00263	CARB	N	No	Y	No	Pseudomonas putida				2	FROZEN	WILD	SALMON (SA)	SD	East Asia		FILLET
19SD02SA07	19SD02SA07-CARB1	SP19M00264	CARB	N	No	Y	No	Pseudomonas putida				2	FROZEN	WILD	SALMON (SA)	SD	East Asia		FILLET
19SD02SA08	19SD02SA08-CARB1	SP19M00265	CARB	N	No	Y	No	Stenotrophomonas maltophilia				2	FROZEN	WILD	SALMON (SA)	SD	East Asia		FILLET
19SD02SH01	19SD02SH01-CARB1	SP19M00266	CARB	N	No	Y	No	Unidentified Organism				2	FROZEN	WILD	SHRIMP (SH)	SD	Latin America and Caribbean		SOH
19SD02SH02	19SD02SH02-CARB1	SP19M00267	CARB	N	No	Y	No	Pseudomonas putida				2	FROZEN	WILD	SHRIMP (SH)	SD	North America		SOH
19SD02SH02	19SD02SH02-CARB2	SP19M00268	CARB	N	No	Y	No	Stenotrophomonas maltophilia				2	FROZEN	WILD	SHRIMP (SH)	SD	North America		SOH
19SD02SH03	19SD02SH03-CARB1	SP19M00269	CARB	N	No	Y	No	Stenotrophomonas maltophilia				2	FROZEN	WILD	SHRIMP (SH)	SD	North America		SOH
19SD02SH03	19SD02SH03-CARB1	SP19M00270	CARB	N	No	Y	Yes	Acinetobacter baumannii complex	Acinetobacter baumannii	blaOXA blaADC		2	FROZEN	WILD	SHRIMP (SH)	SD	North America		SOH
19SD02SH05	19SD02SH05-CARB1	SP19M00271	CARB	N	No	Y	Yes	Acinetobacter baumannii complex	Acinetobacter baumannii	blaOXA-402 ant(3'')-IIa blaADC-169		2	FROZEN	FARM RAISED	SHRIMP (SH)	SD	Southeastern Asia		SOH
19SD02SH06	19SD02SH06-CARB1	SP19M00272	CARB	N	No	Y	No	Pseudomonas putida				2	FROZEN	FARM RAISED	SHRIMP (SH)	SD	Southeastern Asia		SOH
19SD02SH07	19SD02SH07-CARB1	SP19M00273	CARB	N	No	Y	No	Pseudomonas putida				2	FROZEN	FARM RAISED	SHRIMP (SH)	SD	Southeastern Asia		SOH
19SD02SH07	19SD02SH07-CARB2	SP19M00274	CARB	N	No	Y	No	Pseudomonas putida				2	FROZEN	FARM RAISED	SHRIMP (SH)	SD	Southeastern Asia		SOH
19SD02SH07	19SD02SH07-CARB3	SP19M00275	CARB	N	No	Y	No	Stenotrophomonas maltophilia				2	FROZEN	FARM RAISED	SHRIMP (SH)	SD	Southeastern Asia		SOH
19SD03SA01	19SD03SA01-CARB1	SP19M00276	CARB	N	No	Y	Yes	Myroides spp	Pseudomonas fluorescens	none		3	FRESH	FARM RAISED	SALMON (SA)	SD	North America		FILLET
19SD03SA01	19SD03SA01-CARB2	SP19M00277	CARB	N	No	Y	No	Pseudomonas putida				3	FRESH	FARM RAISED	SALMON (SA)	SD	North America		FILLET
19SD03SA03	19SD03SA03-CARB1	SP19M00278	CARB	N	No	Y	No	Pseudomonas putida				3	FROZEN	WILD	SALMON (SA)	SD	North America		FILLET
19SD03SA04	19SD03SA04-CARB1	SP19M00279	CARB	N	No	Y	No	Pseudomonas putida				3	FROZEN	WILD	SALMON (SA)	SD	North America		FILLET
19SD03SA06	19SD03SA06-CARB1	SP19M00280	CARB	N	No	Y	No	Stenotrophomonas maltophilia				3	FROZEN	WILD	SALMON (SA)	SD	East Asia		FILLET
19SD03SA07	19SD03SA07-CARB1	SP19M00281	CARB	N	No	Y	Yes	Pseudomonas aeruginosa	Pseudomonas putida	none		3	FROZEN	WILD	SALMON (SA)	SD	North America		FILLET
19SD03SA08	19SD03SA08-CARB1	SP19M00282	CARB	N	No	Y	Yes	Serratia liquefaciens group	-	ampC		3	FRESH	FARM RAISED	SALMON (SA)	SD	Latin America and Caribbean		FILLET
19SD03SA08	19SD03SA08-CARB1	SP19M00283	CARB	N	No	Y	Yes	Aeromonas hydrophila/caviae	Aeromonas	cphA		3	FRESH	FARM RAISED	SALMON (SA)	SD	Latin America and Caribbean		FILLET
19SD03SH02	19SD03SH02-CARB1	SP19M00284	CARB	N	No	Y	No	Pseudomonas putida				3	FROZEN	WILD	SHRIMP (SH)	SD	Latin America and Caribbean		SOH
19SD03SH03	19SD03SH03-CARB1	SP19M00285	CARB	N	No	Y	No	Pseudomonas fluorescens				3	FROZEN	FARM RAISED	SHRIMP (SH)	SD	Southeastern Asia		SOH
19SD03SH03	19SD03SH03-CARB2	SP19M00286	CARB	N	No	Y	No					3	FROZEN	FARM RAISED	SHRIMP (SH)	SD	Southeastern Asia		SOH
19SD03SH04	19SD03SH04-CARB1	SP19M00287	CARB	N	No	Y	No	Stenotrophomonas maltophilia				3	FROZEN	FARM RAISED	SHRIMP (SH)	SD	Southeastern Asia		SOH
19SD03SH04	19SD03SH04-CARB2	SP19M00288	CARB	N	No	Y	No	Shewanella algae				3	FROZEN	FARM RAISED	SHRIMP (SH)	SD	Southeastern Asia		SOH
19SD03SH05	19SD03SH05-CARB1	SP19M00289	CARB	N	No	Y	Yes	Acinetobacter baumannii complex	Acinetobacter baumannii	blaADC blaOXA		3	FROZEN	FARM RAISED	SHRIMP (SH)	SD	Southeastern Asia		SOH
19SD03SH06	19SD03SH06-CARB1	SP19M00290	CARB	N	No	Y	Yes	Acinetobacter baumannii complex	Acinetobacter baumannii	blaADC		3	FROZEN	WILD	SHRIMP (SH)	SD	North America		SOH
19SD03SH07	19SD03SH07-CARB1	SP19M00291	CARB	N	No	Y	No	Stenotrophomonas maltophilia				3	FROZEN	WILD	SHRIMP (SH)	SD	North America		PTO
19SD03SH08	19SD03SH08-CARB1	SP19M00292	CARB	N	No	Y	No	Pseudomonas putida				3	FROZEN	WILD	SHRIMP (SH)	SD	North America		SOH
19NY01SA01	19NY01SA01-CARB2	SP19M00293	CARB	N	No	Y	Yes	Pseudomonas aeruginosa	-	none		1	FROZEN	FARM RAISED	SALMON (SA)	NY	Latin America and Caribbean	NONE	FILLET
19NY01SA02	19NY01SA02-CARB2	SP19M00294	CARB	N	No	Y	No	Unidentified Organism				1	FROZEN	UNKNOWN	SALMON (SA)	NY	North America	NONE	FILLET
19NY01SA03	19NY01SA03-CARB2	SP19M00295	CARB	N	No	Y	Yes	Acinetobacter baumannii complex	Acinetobacter baumannii	ant(3'')-IIa blaOXA-506 blaADC		1	FROZEN	WILD	SALMON (SA)	NY	North America	NONE	FILLET
19NY01SA04	19NY01SA04-CARB1	SP19M00296	CARB	N	No	Y	Yes	Aeromonas hydrophila/caviae	Aeromonas	cphA		1	FROZEN	WILD	SALMON (SA)	NY	East Asia	NONE	FILLET
19NY01SA06	19NY01SA06-CARB2	SP19M00297	CARB	N	No	Y	Yes	Acinetobacter baumannii complex	Acinetobacter baumannii	blaOXA-417 ant(3'')-IIa blaADC-70		1	FROZEN	WILD	SALMON (SA)	NY	East Asia	NONE	FILLET
19NY01SH01	19NY01SH01-CARB2	SP19M00298	CARB	N	No	Y	No	Shewanella algae				1	FROZEN	FARM RAISED	SHRIMP (SH)	NY	Southeastern Asia	NONE	SOH
19NY01SH02	19NY01SH02-CARB2	SP19M00299	CARB	N	No	Y	No					1	FROZEN	FARM RAISED	SHRIMP (SH)	NY	South Asia	NONE	SOH
19NY01SH03	19NY01SH03-CARB2	SP19M00300	CARB	N	No	Y	No	Pseudomonas putida				1	FROZEN	FARM RAISED	SHRIMP (SH)	NY	South Asia	NONE	SOH
19NY01SH04	19NY01SH04-CARB1	SP19M00301	CARB	N	No	Y	Yes	Sphingomonas paucimobilis	-	none		1	FROZEN	FARM RAISED	SHRIMP (SH)	NY	Southeastern Asia	NONE	SOH
19NY01SH04	19NY01SH04-CARB3	SP19M00302	CARB	N	No	Y	Yes	Aeromonas hydrophila/caviae	Aeromonas	mcr-3.3 cphA1 mcr-3.3 cphA1		1	FROZEN	FARM RAISED	SHRIMP (SH)	NY	Southeastern Asia	NONE	SOH
19NY01SH05	19NY01SH05-CARB2	SP19M00303	CARB	N	No	Y	Yes	Acinetobacter baumannii complex	Acinetobacter baumannii	sul2 aph(6)-Id aph(3'')-Ib ant(3'')-IIa blaOXA-64 blaADC-50		1	FROZEN	WILD	SHRIMP (SH)	NY	Latin America and Caribbean	NONE	SOH
19NY01SH05	19NY01SH05-CARB3	SP19M00304	CARB	N	No	Y	No	Stenotrophomonas maltophilia				1	FROZEN	WILD	SHRIMP (SH)	NY	Latin America and Caribbean	NONE	SOH
19NY01SH06	19NY01SH06-CARB2	SP19M00305	CARB	N	No	Y	No	Brevundimonas diminuta/vesicularis				1	FROZEN	UNKNOWN	SHRIMP (SH)	NY	Latin America and Caribbean	NONE	SOH
19NY01SH07	19NY01SH07-CARB2	SP19M00306	CARB	N	No	Y	No	Shewanella putrefaciens				1	FROZEN	FARM RAISED	SHRIMP (SH)	NY	UNKNOWN	NONE	PTO
19NY02SA03	19NY02SA03-CARB2	SP19M00307	CARB	N	No	Y	Yes	Acinetobacter baumannii complex	Acinetobacter baumannii	blaADC blaOXA		2	FROZEN	UNKNOWN	SALMON (SA)	NY	East Asia	NONE	FILLET
19NY02SH02	19NY02SH02-CARB4	SP19M00308	CARB	N	No	Y	No	Stenotrophomonas maltophilia				2	FROZEN	FARM RAISED	SHRIMP (SH)	NY	South Asia	NONE	SOH
19NY02SH04	19NY02SH04-CARB2	SP19M00311	CARB	N	No	Y	Yes	Acinetobacter baumannii complex	Acinetobacter baumannii	blaADC-135 blaOXA-305		2	FROZEN	WILD	SHRIMP (SH)	NY	North America	NONE	PTO
19NY02SH04	19NY02SH04-CARB3	SP19M00312	CARB	N	No	Y	No	Stenotrophomonas maltophilia				2	FROZEN	WILD	SHRIMP (SH)	NY	North America	NONE	PTO
19NY02SH04	19NY02SH04-CARB4	SP19M00313	CARB	N	No	Y	Yes	Acinetobacter baumannii complex	Acinetobacter baumannii	blaADC-135 blaOXA-305		2	FROZEN	WILD	SHRIMP (SH)	NY	North America	NONE	PTO
19NY02SH05	19NY02SH05-CARB2	SP19M00314	CARB	N	No	Y	Yes	Acinetobacter baumannii complex	Acinetobacter baumannii	blaOXA blaADC		2	FROZEN	WILD	SHRIMP (SH)	NY	Latin America and Caribbean	NONE	SOH
19NY02SH07	19NY02SH07-CARB2	SP19M00315	CARB	N	No	Y	No	Stenotrophomonas maltophilia				2	FROZEN	WILD	SHRIMP (SH)	NY	North America	NONE	PTO
19NY02SH07	19NY02SH07-CARB3	SP19M00316	CARB	N	No	Y	No	Stenotrophomonas maltophilia				2	FROZEN	WILD	SHRIMP (SH)	NY	North America	NONE	PTO
19NY02SH08	19NY02SH08-CARB2	SP19M00317	CARB	N	No	Y	No	Pseudomonas stutzeri				2	FROZEN	FARM RAISED	SHRIMP (SH)	NY	Southeastern Asia	NONE	PTO
19NY03SA01	19NY03SA01-CARB2	SP19M00318	CARB	N	No	Y	Yes	Aeromonas hydrophila/caviae	-	blaPOM-1		3	FROZEN	FARM RAISED	SALMON (SA)	NY	Latin America and Caribbean	NONE	FILLET
19NY03SA01	19NY03SA01-CARB4	SP19M00319	CARB	N	No	Y	Yes	Aeromonas hydrophila/caviae	-	blaPOM-1		3	FROZEN	FARM RAISED	SALMON (SA)	NY	Latin America and Caribbean	NONE	FILLET
19NY03SA05	19NY03SA05-CARB3	SP19M00320	CARB	N	No	Y	No	Aeromonas hydrophila/caviae				3	FROZEN	FARM RAISED	SALMON (SA)	NY	Latin America and Caribbean	NONE	FILLET
19NY03SA06	19NY03SA06-CARB3	SP19M00321	CARB	N	No	Y	No	Aeromonas hydrophila/caviae				3	PREVIOUSLY FROZEN	FARM RAISED	SALMON (SA)	NY	Northern and Western Europe	NONE	FILLET
19NY03SA07	19NY03SA07-CARB2	SP19M00322	CARB	N	No	Y	No					3	FROZEN	WILD	SALMON (SA)	NY	North America	NONE	FILLET
19NY03SA08	19NY03SA08-CARB3	SP19M00323	CARB	N	No	Y	Yes	Aeromonas sobria	Aeromonas	cphA1		3	PREVIOUSLY FROZEN	FARM RAISED	SALMON (SA)	NY	UNKNOWN	NONE	FILLET
19NY03SA07	19NY03SA08-CARB6	SP19M00324	CARB	N	No	Y	No	Shewanella algae				3	FROZEN	WILD	SALMON (SA)	NY	North America	NONE	FILLET
19NY03SH01	19NY03SH01-CARB1	SP19M00325	CARB	N	No	Y	Yes	Shewanella algae	-	blaOXA qnrA3		3	FROZEN	FARM RAISED	SHRIMP (SH)	NY	South Asia	NONE	SOH
19NY03SH02	19NY03SH02-CARB1	SP19M00326	CARB	N	No	Y	Yes	Acinetobacter baumannii complex	-	blaOXA qnrA3		3	PREVIOUSLY FROZEN	UNKNOWN	SHRIMP (SH)	NY	UNKNOWN	NONE	SOH
19NY03SH04	19NY03SH04-CARB2	SP19M00327	CARB	N	No	Y	No	Stenotrophomonas maltophilia				3	PREVIOUSLY FROZEN	UNKNOWN	SHRIMP (SH)	NY	UNKNOWN	NONE	SOH
19NY03SH05	19NY03SH05-CARB2	SP19M00328	CARB	N	No	Y	No	Stenotrophomonas maltophilia				3	PREVIOUSLY FROZEN	UNKNOWN	SHRIMP (SH)	NY	Southeastern Asia	NONE	SOH
19NY03SH05	19NY03SH05-CARB3	SP19M00329	CARB	N	No	Y	No	Shewanella algae				3	PREVIOUSLY FROZEN	UNKNOWN	SHRIMP (SH)	NY	Southeastern Asia	NONE	SOH
19NY03SH06	19NY03SH06-CARB1	SP19M00330	CARB	N	No	Y	No	Stenotrophomonas maltophilia				3	PREVIOUSLY FROZEN	FARM RAISED	SHRIMP (SH)	NY	Southeastern Asia	NONE	SOH
19NY03SH06	19NY03SH06-CARB2	SP19M00331	CARB	N	No	Y	No	Yersinia kristensenii				3	PREVIOUSLY FROZEN	FARM RAISED	SHRIMP (SH)	NY	Southeastern Asia	NONE	SOH
19NY03SH07	19NY03SH07-CARB2	SP19M00332	CARB	N	No	Y	No					3	FROZEN	WILD	SHRIMP (SH)	NY	Latin America and Caribbean	NONE	PD
19SC03SA02	19SC03SA02-CARB1	SP19M00333	CARB	N	No	Y	No	Pseudomonas fluorescens				3		FARM RAISED	SALMON (SA)	SC	Latin America and Caribbean	NONE	FILLET
19SC03SA03	19SC03SA03-CARB1	SP19M00334	CARB	N	No	Y	Yes	Serratia liquefaciens group	Pseudomonas fluorescens	none		3	FRESH	FARM RAISED	SALMON (SA)	SC	Latin America and Caribbean	NONE	FILLET
19SC03SA03	19SC03SA03-CARB2	SP19M00335	CARB	N	No	Y	No	Pseudomonas putida				3	FRESH	FARM RAISED	SALMON (SA)	SC	Latin America and Caribbean	NONE	FILLET
19SC03SA04	19SC03SA04-CARB1	SP19M00336	CARB	N	No	Y	No	Pseudomonas putida				3	PREVIOUSLY FROZEN	WILD	SALMON (SA)	SC	North America	NONE	FILLET
19SC03SA04	19SC03SA04-CARB2	SP19M00337	CARB	N	No	Y	No					3	PREVIOUSLY FROZEN	WILD	SALMON (SA)	SC	North America	NONE	FILLET
19SC03SA05	19SC03SA05-CARB1	SP19M00338	CARB	N	No	Y	No					3	FROZEN	WILD	SALMON (SA)	SC	North America	NONE	FILLET
19SC03SA06	19SC03SA06-CARB1	SP19M00339	CARB	N	No	Y	Yes	Serratia fonticola	Pseudomonas putida	none		3	PREVIOUSLY FROZEN	FARM RAISED	SALMON (SA)	SC	Latin America and Caribbean	NONE	FILLET
19SC03SA07	19SC03SA07-CARB1	SP19M00340	CARB	N	No	Y	Yes	Pseudomonas aeruginosa	-	blaFONA		3	FRESH	UNKNOWN	SALMON (SA)	SC	UNKNOWN	NONE	FILLET
19SC03SA07	19SC03SA07-CARB2	SP19M00341	CARB	N	No	Y	No	Pseudomonas aeruginosa				3	FRESH	UNKNOWN	SALMON (SA)	SC	UNKNOWN	NONE	FILLET
19SC03SA08	19SC03SA08-CARB1	SP19M00342	CARB	N	No	Y	No					3	FROZEN	WILD	SALMON (SA)	SC	North America	NONE	FILLET
19SC03SH01	19SC03SH01-CARB1	SP19M00343	CARB	N	No	Y	No	Pseudomonas putida				3	FROZEN	FARM RAISED	SHRIMP (SH)	SC	South Asia	NONE	PD
19SC03SH01	19SC03SH01-CARB2	SP19M00344	CARB	N	No	Y	No	Pseudomonas putida				3	FROZEN	FARM RAISED	SHRIMP (SH)	SC	South Asia	NONE	PD
19SC03SH01	19SC03SH01-CARB3	SP19M00345	CARB	N	No	Y	No	Enterobacter cloacae complex				3	FROZEN	FARM RAISED	SHRIMP (SH)	SC	South Asia	NONE	PD
19SC03SH02	19SC03SH02-CARB1	SP19M00346	CARB	N	No	Y	No	Pseudomonas putida				3	FROZEN	WILD	SHRIMP (SH)	SC	North America	NONE	SOH
19SC03SH02	19SC03SH02-CARB2	SP19M00347	CARB	N	No	Y	No	Stenotrophomonas maltophilia				3	FROZEN	WILD	SHRIMP (SH)	SC	North America	NONE	SOH
19SC03SH03	19SC03SH03-CARB1	SP19M00348	CARB	N	No	Y	No	Pseudomonas putida				3	FROZEN	FARM RAISED	SHRIMP (SH)	SC	Southeastern Asia	NONE	PTO
19SC03SH04	19SC03SH04-CARB1	SP19M00349	CARB	N	No	Y	Yes	Acinetobacter baumannii complex	Pseudomonas putida	none		3	FROZEN	WILD	SHRIMP (SH)	SC	North America	NONE	SOH
19SC03SH04	19SC03SH04-CARB2	SP19M00350	CARB	N	No	Y	Yes	Acinetobacter baumannii complex	-	none		3	FROZEN	WILD	SHRIMP (SH)	SC	North America	NONE	SOH
19SC03SH05	19SC03SH05-CARB1	SP19M00351	CARB	N	No	Y	Yes	Myroides spp	Aeromonas	cphA1		3	FROZEN	FARM RAISED	SHRIMP (SH)	SC	South Asia		PD
19SC03SH06	19SC03SH06-CARB1	SP19M00352	CARB	N	No	Y	No	Pseudomonas putida				3	FROZEN	WILD	SHRIMP (SH)	SC	North America		SOH
19SC03SH07	19SC03SH07-CARB1	SP19M00353	CARB	N	No	Y	No	Stenotrophomonas maltophilia				3	FROZEN	FARM RAISED	SHRIMP (SH)	SC	Southeastern Asia		PTO
19SC03SH08	19SC03SH08-CARB1	SP19M00354	CARB	N	No	Y	No	Pseudomonas putida				3	FROZEN	WILD	SHRIMP (SH)	SC	North America		PTO
19SC03SH08	19SC03SH08-CARB2	SP19M00355	CARB	N	No	Y	No	Chryseobacterium indologenes				3	FROZEN	WILD	SHRIMP (SH)	SC	North America		PTO
19CA04SA01	19CA04SA01-CARB1	SP19M00356	CARB	N	No	Y	No	Pseudomonas fluorescens				4	FRESH	FARM RAISED	SALMON (SA)	CA	Latin America and Caribbean	NONE	FILLET
19CA04SA01	19CA04SA01-CARB2	SP19M00357	CARB	N	No	Y	No	Serratia liquefaciens group				4	FRESH	FARM RAISED	SALMON (SA)	CA	Latin America and Caribbean	NONE	FILLET
19CA04SA01	19CA04SA01-CARB3	SP19M00358	CARB	N	No	Y	Yes	Aeromonas hydrophila/caviae	-	ampC		4	FRESH	FARM RAISED	SALMON (SA)	CA	Latin America and Caribbean	NONE	FILLET
19CA04SA02	19CA04SA02-CARB1	SP19M00359	CARB	N	No	Y	No					4	PREVIOUSLY FROZEN	WILD	SALMON (SA)	CA	North America	NONE	FILLET
19CA04SA02	19CA04SA02-CARB2	SP19M00360	CARB	N	No	Y	No	Pseudomonas putida				4	PREVIOUSLY FROZEN	WILD	SALMON (SA)	CA	North America	NONE	FILLET
19CA04SA02	19CA04SA02-CARB3	SP19M00361	CARB	N	No	Y	Yes	Aeromonas hydrophila/caviae	Aeromonas	cphA1 tet(E)		4	PREVIOUSLY FROZEN	WILD	SALMON (SA)	CA	North America	NONE	FILLET
19CA04SA03	19CA04SA03-CARB1	SP19M00362	CARB	N	No	Y	No	Pseudomonas putida				4	FROZEN	WILD	SALMON (SA)	CA	North America	NONE	FILLET
19CA04SA04	19CA04SA04-CARB1	SP19M00363	CARB	N	No	Y	No	Pseudomonas fluorescens				4	FRESH	FARM RAISED	SALMON (SA)	CA	Northern and Western Europe	NONE	FILLET
19CA04SA04	19CA04SA04-CARB2	SP19M00364	CARB	N	No	Y	No	Serratia liquefaciens group				4	FRESH	FARM RAISED	SALMON (SA)	CA	Northern and Western Europe	NONE	FILLET
19CA04SA05	19CA04SA05-CARB1	SP19M00365	CARB	N	No	Y	Yes	Serratia fonticola	Cronobacter	oqxB oqxA		4	PREVIOUSLY FROZEN	WILD	SALMON (SA)	CA	North America	NONE	FILLET
19CA04SA05	19CA04SA05-CARB2	SP19M00366	CARB	N	No	Y	No					4	PREVIOUSLY FROZEN	WILD	SALMON (SA)	CA	North America	NONE	FILLET
19CA04SA06	19CA04SA06-CARB1	SP19M00367	CARB	N	No	Y	Yes	Serratia liquefaciens group	-	blaFONA		4	FRESH	FARM RAISED	SALMON (SA)	CA	Latin America and Caribbean	NONE	FILLET
19CA04SA06	19CA04SA06-CARB2	SP19M00368	CARB	N	No	Y	Yes	Pseudomonas aeruginosa	-	oqxB		4	FRESH	FARM RAISED	SALMON (SA)	CA	Latin America and Caribbean	NONE	FILLET
19CA04SA06	19CA04SA06-CARB3	SP19M00369	CARB	N	No	Y	Yes	Pseudomonas aeruginosa	Acinetobacter baumannii	blaOXA-821 blaADC-18		4	FRESH	FARM RAISED	SALMON (SA)	CA	Latin America and Caribbean	NONE	FILLET
19CA04SA07	19CA04SA07-CARB1	SP19M00370	CARB	N	No	Y	No	Proteus hauseri				4	FRESH	FARM RAISED	SALMON (SA)	CA	North America	NONE	FILLET
19CA04SA07	19CA04SA07-CARB2	SP19M00371	CARB	N	No	Y	No	Pseudomonas aeruginosa				4	FRESH	FARM RAISED	SALMON (SA)	CA	North America	NONE	FILLET
19CA04SA07	19CA04SA07-CARB3	SP19M00372	CARB	N	No	Y	No	Klebsiella oxytoca				4	FRESH	FARM RAISED	SALMON (SA)	CA	North America	NONE	FILLET
19CA04SA08	19CA04SA08-CARB1	SP19M00373	CARB	N	No	Y	Yes	Serratia rubidaea	Acinetobacter baumannii	blaOXA-500 blaADC-18 ant(3'')-IIa		4	FRESH	FARM RAISED	SALMON (SA)	CA	Latin America and Caribbean	NONE	FILLET
19CA04SA08	19CA04SA08-CARB2	SP19M00374	CARB	N	No	Y	No	Pseudomonas aeruginosa				4	FRESH	FARM RAISED	SALMON (SA)	CA	Latin America and Caribbean	NONE	FILLET
19CA04SA08	19CA04SA08-CARB3	SP19M00375	CARB	N	No	Y	No	Aeromonas hydrophila/caviae				4	FRESH	FARM RAISED	SALMON (SA)	CA	Latin America and Caribbean	NONE	FILLET
19CA04SH01	19CA04SH01-CARB1	SP19M00376	CARB	N	No	Y	No	Pseudomonas putida				4	PREVIOUSLY FROZEN	FARM RAISED	SHRIMP (SH)	CA	Southeastern Asia	NONE	SOH
19CA04SH01	19CA04SH01-CARB2	SP19M00377	CARB	N	No	Y	No	Stenotrophomonas maltophilia				4	PREVIOUSLY FROZEN	FARM RAISED	SHRIMP (SH)	CA	Southeastern Asia	NONE	SOH
19CA04SH01	19CA04SH01-CARB3	SP19M00378	CARB	N	No	Y	No	Stenotrophomonas maltophilia				4	PREVIOUSLY FROZEN	FARM RAISED	SHRIMP (SH)	CA	Southeastern Asia	NONE	SOH
19CA04SH02	19CA04SH02-CARB1	SP19M00379	CARB	N	No	Y	No	Pseudomonas putida				4	FROZEN	FARM RAISED	SHRIMP (SH)	CA	South Asia	NONE	SOH
19CA04SH03	19CA04SH03-CARB1	SP19M00380	CARB	N	No	Y	No					4	FROZEN	FARM RAISED	SHRIMP (SH)	CA	Southeastern Asia	NONE	PTO
19CA04SH04	19CA04SH04-CARB1	SP19M00381	CARB	N	No	Y	Yes	Aeromonas hydrophila/caviae	-	none		4	PREVIOUSLY FROZEN	FARM RAISED	SHRIMP (SH)	CA	Southeastern Asia	NONE	SOH
19CA04SH04	19CA04SH04-CARB2	SP19M00382	CARB	N	No	Y	No	Aeromonas hydrophila/caviae				4	PREVIOUSLY FROZEN	FARM RAISED	SHRIMP (SH)	CA	Southeastern Asia	NONE	SOH
19CA04SH05	19CA04SH05-CARB1	SP19M00383	CARB	N	No	Y	No	Pseudomonas putida				4	FROZEN	WILD	SHRIMP (SH)	CA	Latin America and Caribbean	NONE	SOH
19CA04SH06	19CA04SH06-CARB1	SP19M00384	CARB	N	No	Y	No	Pseudomonas putida				4	PREVIOUSLY FROZEN	FARM RAISED	SHRIMP (SH)	CA	South Asia	NONE	HOSO
19CA04SH07	19CA04SH07-CARB1	SP19M00385	CARB	N	No	Y	Yes	Serratia liquefaciens group	Aeromonas	cphA1		4	PREVIOUSLY FROZEN	FARM RAISED	SHRIMP (SH)	CA	Latin America and Caribbean	NONE	HOSO
19CA04SH07	19CA04SH07-CARB2	SP19M00386	CARB	N	No	Y	No	Pseudomonas putida				4	PREVIOUSLY FROZEN	FARM RAISED	SHRIMP (SH)	CA	Latin America and Caribbean	NONE	HOSO
19CA04SH08	19CA04SH08-CARB1	SP19M00387	CARB	N	No	Y	Yes	Aeromonas hydrophila/caviae	Aeromonas	cphA1 aph(6)-Id aph(3'')-Ib tet(E)		4	PREVIOUSLY FROZEN	FARM RAISED	SHRIMP (SH)	CA	Southeastern Asia	NONE	SOH
19KS03SA03	19KS03SA03-CARB1	SP19M00388	CARB	N	No	Y	No	Pseudomonas putida				3	FRESH	WILD	SALMON (SA)	KS	North America	NONE	FILLET
19KS03SA04	19KS03SA04-CARB1	SP19M00389	CARB	N	No	Y	No	Pseudomonas fluorescens				3	FRESH	FARM RAISED	SALMON (SA)	KS	Latin America and Caribbean	NONE	FILLET
19KS03SA05	19KS03SA05-CARB1	SP19M00390	CARB	N	No	Y	No	Pseudomonas fluorescens				3	FRESH	FARM RAISED	SALMON (SA)	KS	Latin America and Caribbean	NONE	FILLET
19KS03SA06	19KS03SA06-CARB1	SP19M00391	CARB	N	No	Y	No					3	FRESH	FARM RAISED	SALMON (SA)	KS	UNKNOWN		FILLET
19KS03SA07	19KS03SA07-CARB1	SP19M00392	CARB	N	No	Y	No					3	FRESH	UNKNOWN	SALMON (SA)	KS	Latin America and Caribbean	NONE	FILLET
19KS03SA08	19KS03SA08-CARB1	SP19M00393	CARB	N	No	Y	No					3	FRESH	FARM RAISED	SALMON (SA)	KS	Latin America and Caribbean	NONE	FILLET
19KS03SH01	19KS03SH01-CARB1	SP19M00394	CARB	N	No	Y	No	Pseudomonas putida				3	PREVIOUSLY FROZEN	FARM RAISED	SHRIMP (SH)	KS	Southeastern Asia	NONE
19KS03SH02	19KS03SH02-CARB1	SP19M00395	CARB	N	No	Y	No	Stenotrophomonas maltophilia				3	PREVIOUSLY FROZEN	FARM RAISED	SHRIMP (SH)	KS	Southeastern Asia	NONE
19KS03SH03	19KS03SH03-CARB1	SP19M00396	CARB	N	No	Y	No	Pseudomonas putida				3	PREVIOUSLY FROZEN	FARM RAISED	SHRIMP (SH)	KS	South Asia	NONE
19KS03SH04	19KS03SH04-CARB1	SP19M00397	CARB	N	No	Y	No					3	PREVIOUSLY FROZEN	UNKNOWN	SHRIMP (SH)	KS	South Asia	NONE
19KS03SH05	19KS03SH05-CARB1	SP19M00398	CARB	N	No	Y	No	Pseudomonas putida				3	PREVIOUSLY FROZEN	FARM RAISED	SHRIMP (SH)	KS	Southeastern Asia	NONE
19KS03SH06	19KS03SH06-CARB1	SP19M00399	CARB	N	No	Y	No	Pseudomonas putida				3	PREVIOUSLY FROZEN	FARM RAISED	SHRIMP (SH)	KS	Southeastern Asia	NONE
19KS03SH07	19KS03SH07-CARB1	SP19M00400	CARB	N	No	Y	No	Pseudomonas putida				3	PREVIOUSLY FROZEN	FARM RAISED	SHRIMP (SH)	KS	Southeastern Asia	NONE
19KS03SH08	19KS03SH08-CARB1	SP19M00401	CARB	N	No	Y	No	Pseudomonas putida				3	PREVIOUSLY FROZEN	FARM RAISED	SHRIMP (SH)	KS	Southeastern Asia	NONE
19KS04SA02	19KS04SA02-CARB1	SP19M00403	CARB	N	No	Y	No	Pseudomonas fluorescens				4	FRESH	UNKNOWN	SALMON (SA)	KS	Latin America and Caribbean	NONE	FILLET
19KS04SA03	19KS04SA03-CARB1	SP19M00404	CARB	N	No	Y	No	Pseudomonas putida				4	FRESH	FARM RAISED	SALMON (SA)	KS	Latin America and Caribbean	NONE	FILLET
19KS04SA04	19KS04SA04-CARB1	SP19M00405	CARB	N	No	Y	No	Pseudomonas putida				4	FRESH	UNKNOWN	SALMON (SA)	KS	Latin America and Caribbean	NONE	FILLET
19KS04SA05	19KS04SA05-CARB1	SP19M00406	CARB	N	No	Y	No	Pseudomonas fluorescens				4	FRESH	FARM RAISED	SALMON (SA)	KS	Latin America and Caribbean	NONE	FILLET
19KS04SA06	19KS04SA06-CARB1	SP19M00407	CARB	N	No	Y	No	Pseudomonas fluorescens				4	FRESH	WILD	SALMON (SA)	KS	North America	NONE	FILLET
19KS04SH01	19KS04SH01-CARB1	SP19M00410	CARB	N	No	Y	No	Pseudomonas putida				4	PREVIOUSLY FROZEN	FARM RAISED	SHRIMP (SH)	KS	Southeastern Asia	NONE
19KS04SH02	19KS04SH02-CARB1	SP19M00411	CARB	N	No	Y	No	Pseudomonas putida				4	PREVIOUSLY FROZEN	FARM RAISED	SHRIMP (SH)	KS	Southeastern Asia	NONE
19KS04SH02	19KS04SH02-CARB2	SP19M00412	CARB	N	No	Y	No	Pseudomonas putida				4	PREVIOUSLY FROZEN	FARM RAISED	SHRIMP (SH)	KS	Southeastern Asia	NONE
19KS04SH03	19KS04SH03-CARB1	SP19M00413	CARB	N	No	Y	No	Pseudomonas putita				4	PREVIOUSLY FROZEN	FARM RAISED	SHRIMP (SH)	KS	South Asia
19KS04SH04	19KS04SH04-CARB1	SP19M00414	CARB	N	No	Y	No					4	PREVIOUSLY FROZEN	UNKNOWN	SHRIMP (SH)	KS	South Asia	NONE
19KS04SH05	19KS04SH05-CARB1	SP19M00415	CARB	N	No	Y	No	Pseudomonas putida				4	PREVIOUSLY FROZEN	FARM RAISED	SHRIMP (SH)	KS	Southeastern Asia	NONE
19KS04SH06	19KS04SH06-CARB1	SP19M00416	CARB	N	No	Y	No	Pseudomonas fluorescens				4	PREVIOUSLY FROZEN	FARM RAISED	SHRIMP (SH)	KS	South Asia	NONE
19KS04SH07	19KS04SH07-CARB1	SP19M00417	CARB	N	No	Y	No	Pseudomonas putida				4	PREVIOUSLY FROZEN	UNKNOWN	SHRIMP (SH)	KS	Southeastern Asia	NONE
19KS04SH07	19KS04SH07-CARB2	SP19M00418	CARB	N	No	Y	No	Pseudomonas putida				4	PREVIOUSLY FROZEN	UNKNOWN	SHRIMP (SH)	KS	Southeastern Asia	NONE
19KS04SH08	19KS04SH08-CARB1	SP19M00419	CARB	N	No	Y	No	Pseudomonas putida				4	PREVIOUSLY FROZEN	UNKNOWN	SHRIMP (SH)	KS	Southeastern Asia	NONE
19KS04SH08	19KS04SH08-CARB2	SP19M00420	CARB	N	No	Y	No	Pseudomonas putida				4	PREVIOUSLY FROZEN	UNKNOWN	SHRIMP (SH)	KS	Southeastern Asia	NONE
19MO04SA01	19MO04SA01-CARB1	SP19M00421	CARB	N	No	Y	Yes	Enterobacter amnigenus	-	ampC		4	FROZEN	WILD	SALMON (SA)	MO	North America		FILLET
19MO04SA01	19MO04SA01-CARB2	SP19M00422	CARB	N	No	Y	No					4	FROZEN	WILD	SALMON (SA)	MO	North America		FILLET
19MO04SA02	19MO04SA02-CARB1	SP19M00423	CARB	N	No	Y	Yes	Serratia fonticola	-	ampC		4	FROZEN	WILD	SALMON (SA)	MO	North America		FILLET
19MO04SA03	19MO04SA03-CARB1	SP19M00424	CARB	N	No	Y	Yes	Escherichia hermannii	-	none		4	FROZEN	WILD	SALMON (SA)	MO	North America		FILLET
19MO04SA03	19MO04SA03-CARB2	SP19M00425	CARB	N	No	Y	No	Enterobacter amnigenus				4	FROZEN	WILD	SALMON (SA)	MO	North America		FILLET
19MO04SA04	19MO04SA04-CARB1	SP19M00426	CARB	N	No	Y	Yes	Escherichia hermannii	-	oqxB		4	FROZEN	WILD	SALMON (SA)	MO	North America		FILLET
19MO04SA04	19MO04SA04-CARB2	SP19M00427	CARB	N	No	Y	No	Kluyvera intermedia				4	FROZEN	WILD	SALMON (SA)	MO	North America		FILLET
19MO04SA05	19MO04SA05-CARB1	SP19M00428	CARB	N	No	Y	Yes	Hafnia alvei	-	blaACC-1a		4	FROZEN	WILD	SALMON (SA)	MO	North America		FILLET
19MO04SA05	19MO04SA05-CARB1	SP19M00429	CARB	N	No	Y	Yes	Raoltella ornithinolytica	-	none		4	FROZEN	WILD	SALMON (SA)	MO	North America		FILLET
19MO04SH01	19MO04SH01-CARB1	SP19M00430	CARB	N	No	Y	No	Proteus penneri				4	FROZEN	FARM RAISED	SHRIMP (SH)	MO	Southeastern Asia		SOH
19MO04SH01	19MO04SH01-CARB2	SP19M00431	CARB	N	No	Y	No	Unidentified Organism				4	FROZEN	FARM RAISED	SHRIMP (SH)	MO	Southeastern Asia		SOH
19MO04SH01	19MO04SH01-CARB3	SP19M00432	CARB	N	No	Y	No	Proteus penneri				4	FROZEN	FARM RAISED	SHRIMP (SH)	MO	Southeastern Asia		SOH
19MO04SH02	19MO04SH02-CARB1	SP19M00433	CARB	N	No	Y	No	Morganella morganii ssp morganii				4	FROZEN	FARM RAISED	SHRIMP (SH)	MO	Southeastern Asia		SOH
19MO04SH03	19MO04SH03-CARB1	SP19M00434	CARB	N	No	Y	Yes	Vibrio metschnikovii	-	qnrVC		4	FROZEN	FARM RAISED	SHRIMP (SH)	MO	Southeastern Asia		SOH
19MO04SH03	19MO04SH03-CARB2	SP19M00435	CARB	N	No	Y	No	Morganella morganii ssp morganii				4	FROZEN	FARM RAISED	SHRIMP (SH)	MO	Southeastern Asia		SOH
19MO04SH04	19MO04SH04-CARB1	SP19M00436	CARB	N	No	Y	Yes	Myroides spp	-	blaMUS		4	FROZEN	WILD	SHRIMP (SH)	MO	North America		SOH
19MO04SH04	19MO04SH04-CARB2	SP19M00437	CARB	N	No	Y	No	Unidentified Organism				4	FROZEN	WILD	SHRIMP (SH)	MO	North America		SOH
19MO04SH05	19MO04SH05-CARB1	SP19M00438	CARB	N	No	Y	No	Proteus mirabilis				4	FROZEN	WILD	SHRIMP (SH)	MO	North America		SOH
19MO04SH05	19MO04SH05-CARB2	SP19M00439	CARB	N	No	Y	No	Citrobacter braakii				4	FROZEN	WILD	SHRIMP (SH)	MO	North America		SOH
19MO04SH06	19MO04SH06-CARB1	SP19M00440	CARB	N	No	Y	No	Proteus penneri				4	FROZEN	FARM RAISED	SHRIMP (SH)	MO	Southeastern Asia	NO ABX EVER	PTO
19GA03SA03	19GA03SA03-CARB1	SP19M00441	CARB	N	No	Y	No					3	PREVIOUSLY FROZEN	WILD	SALMON (SA)	GA	North America		FILLET
19GA03SA04	19GA03SA04-CARB1	SP19M00442	CARB	N	No	Y	No	Pseudomonas putida				3	FROZEN	WILD	SALMON (SA)	GA	North America		FILLET
19GA03SA06	19GA03SA06-CARB1	SP19M00443	CARB	N	No	Y	Yes	Aeromonas hydrophila/caviae	Aeromonas	cphA1		3	FRESH	FARM RAISED	SALMON (SA)	GA	Latin America and Caribbean		FILLET
19GA03SA07	19GA03SA07-CARB1	SP19M00445	CARB	N	No	Y	Yes	Acinetobacter baumannii complex	Acinetobacter baumannii	blaADC-6 blaOXA-98 ant(3'')-IIa		3	FROZEN	FARM RAISED	SALMON (SA)	GA	Latin America and Caribbean		FILLET
19GA03SA08	19GA03SA08-CARB1	SP19M00446	CARB	N	No	Y	No	Unidentified Organism				3		WILD	SALMON (SA)	GA	UNKNOWN		FILLET
19GA03SH01	19GA03SH01-CARB1	SP19M00447	CARB	N	No	Y	No	Stenotrophomonas maltophilia				3	FROZEN	WILD	SHRIMP (SH)	GA	North America		PD
19GA03SH01	19GA03SH01-CARB2	SP19M00448	CARB	N	No	Y	No	Proteus penneri/hauseri				3	FROZEN	WILD	SHRIMP (SH)	GA	North America		PD
19GA03SH02	19GA03SH02-CARB1	SP19M00449	CARB	N	No	Y	No	Stenotrophomonas maltophilia				3	FROZEN	UNKNOWN	SHRIMP (SH)	GA	Southeastern Asia		PTO
19GA03SH02	19GA03SH02-CARB2	SP19M00450	CARB	N	No	Y	No	Unidentified Organism				3	FROZEN	UNKNOWN	SHRIMP (SH)	GA	Southeastern Asia		PTO
19GA03SH02	19GA03SH02-CARB3	SP19M00451	CARB	N	No	Y	No	Vibrio metschnikovii				3	FROZEN	UNKNOWN	SHRIMP (SH)	GA	Southeastern Asia		PTO
19GA03SH04	19GA03SH04-CARB1	SP19M00452	CARB	N	No	Y	Yes	Acinetobacter baumannii complex	Acinetobacter baumannii	blaOXA blaADC		3	FROZEN	FARM RAISED	SHRIMP (SH)	GA	South Asia		PD
19GA03SH05	19GA03SH05-CARB1	SP19M00453	CARB	N	No	Y	No	Stenotrophomonas maltophilia				3	FROZEN	FARM RAISED	SHRIMP (SH)	GA	Southeastern Asia		PTO
19GA03SH06	19GA03SH06-CARB1	SP19M00454	CARB	N	No	Y	Yes	Sphingomonas paucimobilis	-	none		3	FROZEN	WILD	SHRIMP (SH)	GA	Latin America and Caribbean		PTO
19GA03SH06	19GA03SH06-CARB2	SP19M00455	CARB	N	No	Y	No	Acinetobacter baumannii complex				3	FROZEN	WILD	SHRIMP (SH)	GA	Latin America and Caribbean		PTO
19PA03SA01	19PA03SA01-CARB	SP19M00456	CARB	N	No	Y	No	Serratia fonticola				3	FRESH	FARM RAISED	SALMON (SA)	PA	Latin America and Caribbean	NONE	FILLET
19PA03SA02	19PA03SA02-CARB	SP19M00457	CARB	N	No	Y	No	Serratia liquefaciens group				3		FARM RAISED	SALMON (SA)	PA	North America	NONE	FILLET
19PA03SA03	19PA03SA03-CARB	SP19M00458	CARB	N	No	Y	No	Buttiauxella agrestis				3	FRESH	FARM RAISED	SALMON (SA)	PA	Latin America and Caribbean	NONE	FILLET
19PA03SA04	19PA03SA04-CARB	SP19M00459	CARB	N	No	Y	No	Serratia fonticola				3	FRESH	FARM RAISED	SALMON (SA)	PA	Latin America and Caribbean	NONE	OTH
19PA03SA05	19PA03SA05-CARB	SP19M00460	CARB	N	No	Y	No	Kluyvera intermedia				3		UNKNOWN	SALMON (SA)	PA	UNKNOWN	NONE	FILLET
19PA03SA07	19PA03SA07-CARB	SP19M00461	CARB	N	No	Y	No	Serratia liquefaciens group				3	FRESH	FARM RAISED	SALMON (SA)	PA	UNKNOWN	NONE	FILLET
19PA03SA08	19PA03SA08-CARB	SP19M00462	CARB	N	No	Y	No	Serratia fonticola				3		FARM RAISED	SALMON (SA)	PA	UNKNOWN	NONE	FILLET
19PA03SH04	19PA03SH04-CARB	SP19M00463	CARB	N	No	Y	No	Serratia liquefaciens group				3	PREVIOUSLY FROZEN	FARM RAISED	SHRIMP (SH)	PA	UNKNOWN	NONE	SOH
19PA03SH06	19PA03SH06-CARB1	SP19M00464	CARB	N	No	Y	No	Morganella morganii spp morganii				3	FROZEN	FARM RAISED	SHRIMP (SH)	PA	Southeastern Asia	NONE	PU
19PA03SH06	19PA03SH06-CARB2	SP19M00465	CARB	N	No	Y	No	Klebsiella pneumoniae ssp pneumoniae				3	FROZEN	FARM RAISED	SHRIMP (SH)	PA	Southeastern Asia	NONE	PU
19PA03SH09	19PA03SH09-CARB1	SP19M00466	CARB	N	No	Y	No	Morganella morganii ssp sibonii				3	PREVIOUSLY FROZEN	FARM RAISED	SHRIMP (SH)	PA	UNKNOWN	NONE	SOH
19PA03SH09	19PA03SH09-CARB2	SP19M00467	CARB	N	No	Y	No	Enterobacter amnigenus				3	PREVIOUSLY FROZEN	FARM RAISED	SHRIMP (SH)	PA	UNKNOWN	NONE	SOH
19NY04SA05	19NY04SA05-CARB1	SP19M00468	CARB	N	No	Y	Yes	Acinetobacter baumannii complex	Acinetobacter baumannii	blaOXA-273 blaADC-132		4	PREVIOUSLY FROZEN	UNKNOWN	SALMON (SA)	NY	Latin America and Caribbean	NONE	STEAK
19NY04SA06	19NY04SA06-CARB1	SP19M00469	CARB	N	No	Y	Yes	Acinetobacter baumannii complex	Acinetobacter baumannii	blaADC ant(3'')-IIa blaOXA-117		4	FROZEN	WILD	SALMON (SA)	NY	Latin America and Caribbean	NONE	FILLET
19NY04SH01	19NY04SH01-CARB1	SP19M00470	CARB	N	No	Y	No	Pseudomonas stutzeri				4	PREVIOUSLY FROZEN	FARM RAISED	SHRIMP (SH)	NY	Southeastern Asia	NONE	PTO
19NY04SH02	19NY04SH02-CARB1	SP19M00471	CARB	N	No	Y	No	Stenotrophomonas maltophilia				4	FROZEN	FARM RAISED	SHRIMP (SH)	NY	South Asia	NONE	PTO
19NY04SH03	19NY04SH03-CARB1	SP19M00472	CARB	N	No	Y	Yes	Shewanella algae	-	blaOXA qnrA3		4	FROZEN	FARM RAISED	SHRIMP (SH)	NY	Southeastern Asia	NONE	SOH
19NY04SH03	19NY04SH03-CARB2	SP19M00473	CARB	N	No	Y	No	Shewanella algae				4	FROZEN	FARM RAISED	SHRIMP (SH)	NY	Southeastern Asia	NONE	SOH
19NY04SH03	19NY04SH03-CARB3	SP19M00474	CARB	N	No	Y	No	Stenotrophomonas maltophilia				4	FROZEN	FARM RAISED	SHRIMP (SH)	NY	Southeastern Asia	NONE	SOH
19NY04SH04	19NY04SH04-CARB1	SP19M00475	CARB	N	No	Y	Yes	Shewanella putrefaciens	-	qnrA3 blaOXA		4	PREVIOUSLY FROZEN	FARM RAISED	SHRIMP (SH)	NY	North America	NONE	PTO
19NY04SH04	19NY04SH04-CARB2	SP19M00476	CARB	N	No	Y	No	Aeromonas hydrophila/caviae				4	PREVIOUSLY FROZEN	FARM RAISED	SHRIMP (SH)	NY	North America	NONE	PTO
19NY04SH05	19NY04SH05-CARB1	SP19M00477	CARB	N	No	Y	Yes	Aeromonas sobria	Aeromonas	blaTRU sul1 dfrA7 ant(2'')-Ia dfrA15 floR cmlA5 blaOXA aadA1 tet(A) blaNDM-1 ble		4	FROZEN	FARM RAISED	SHRIMP (SH)	NY	Southeastern Asia	NONE	SOH
19NY04SH05	19NY04SH05-CARB2	SP19M00478	CARB	N	No	Y	No	Acinetobacter baumannii complex				4	FROZEN	FARM RAISED	SHRIMP (SH)	NY	Southeastern Asia	NONE	SOH
19NY04SH05	19NY04SH05-CARB3	SP19M00479	CARB	N	No	Y	No	Acinetobacter baumannii complex				4	FROZEN	FARM RAISED	SHRIMP (SH)	NY	Southeastern Asia	NONE	SOH
19NY04SH06	19NY04SH06-CARB1	SP19M00480	CARB	N	No	Y	Yes	Acinetobacter baumannii complex	Acinetobacter baumannii	ant(3'')-IIa blaADC blaOXA		4	PREVIOUSLY FROZEN	WILD	SHRIMP (SH)	NY	North America	NONE	SOH
19NY04SH06	19NY04SH06-CARB2	SP19M00481	CARB	N	No	Y	No	Acinetobacter baumannii complex				4	PREVIOUSLY FROZEN	WILD	SHRIMP (SH)	NY	North America	NONE	SOH
19NY04SH07	19NY04SH07-CARB1	SP19M00482	CARB	N	No	Y	No	Pseudomonas stutzeri				4	FROZEN	WILD	SHRIMP (SH)	NY	Latin America and Caribbean	NONE	SOH
19NY04SH07	19NY04SH07-CARB2	SP19M00483	CARB	N	No	Y	No	Stenotrophomonas maltophilia				4	FROZEN	WILD	SHRIMP (SH)	NY	Latin America and Caribbean	NONE	SOH
19NY04SH08	19NY04SH08-CARB1	SP19M00484	CARB	N	No	Y	No	Pseudomonas stutzeri				4	FROZEN	WILD	SHRIMP (SH)	NY	North America	NONE	SOH
19MO05SA01	19MO05SA01-CARB1	SP19M00485	CARB	N	No	Y	No	Proteus vulgaris				5	FROZEN	WILD	SALMON (SA)	MO	North America
19MO05SA01	19MO05SA01-CARB2	SP19M00486	CARB	N	No	Y	No	Proteus vulgaris				5	FROZEN	WILD	SALMON (SA)	MO	North America
19MO05SA01	19MO05SA01-CARB3	SP19M00487	CARB	N	No	Y	No	Proteus vulgaris				5	FROZEN	WILD	SALMON (SA)	MO	North America
19MO05SA02	19MO05SA02-CARB1	SP19M00488	CARB	N	No	Y	Yes	Citrobacter sedlakii	Citrobacter freundii	qnrB		5	FROZEN	WILD	SALMON (SA)	MO	North America		OTH
19MO05SA02	19MO05SA02-CARB2	SP19M00489	CARB	N	No	Y	No	Pantoea spp				5	FROZEN	WILD	SALMON (SA)	MO	North America		OTH
19MO05SA02	19MO05SA02-CARB3	SP19M00490	CARB	N	No	Y	No	Serratia liquefaciens group				5	FROZEN	WILD	SALMON (SA)	MO	North America		OTH
19MO05SA03	19MO05SA03-CARB1	SP19M00491	CARB	N	No	Y	Yes	Escherichia hermannii	-	oqxB		5	FROZEN	WILD	SALMON (SA)	MO	North America
19MO05SA03	19MO05SA03-CARB2	SP19M00492	CARB	N	No	Y	No	Enterobacter amnigenus				5	FROZEN	WILD	SALMON (SA)	MO	North America
19MO05SA04	19MO05SA04-CARB1	SP19M00493	CARB	N	No	Y	No	Pseudomonas fluorescens/putida				5	FROZEN	WILD	SALMON (SA)	MO	North America		OTH
19MO05SA04	19MO05SA04-CARB2	SP19M00494	CARB	N	No	Y	No	Enterobacter amnigenus				5	FROZEN	WILD	SALMON (SA)	MO	North America		OTH
19MO05SA05	19MO05SA05-CARB1	SP19M00495	CARB	N	No	Y	No	Morganella morganii ssp sibonii				5	FROZEN	WILD	SALMON (SA)	MO	Eastern Europe		FILLET
19MO05SA05	19MO05SA05-CARB2	SP19M00496	CARB	N	No	Y	No	Serratia liquefaciens group				5	FROZEN	WILD	SALMON (SA)	MO	Eastern Europe		FILLET
19MO05SA06	19MO05SA06-CARB1	SP19M00497	CARB	N	No	Y	Yes	Serratia liquefaciens group	-	none		5	FROZEN	WILD	SALMON (SA)	MO	North America		FILLET
19MO05SH01	19MO05SH01-CARB1	SP19M00498	CARB	N	No	Y	Yes	Aeromonas hydrophila/caviae	Aeromonas	cphA1		5	FROZEN	WILD	SHRIMP (SH)	MO	North America		SOH
19MO05SH01	19MO05SH01-CARB2	SP19M00499	CARB	N	No	Y	No	Pseudomonas fluorescens/putida				5	FROZEN	WILD	SHRIMP (SH)	MO	North America		SOH
19MO05SH01	19MO05SH01-CARB3	SP19M00500	CARB	N	No	Y	No	Aeromonas veronii				5	FROZEN	WILD	SHRIMP (SH)	MO	North America		SOH
19MO05SH01	19MO05SH01-CARB4	SP19M00501	CARB	N	No	Y	No	Aeromonas hydrophila/caviae				5	FROZEN	WILD	SHRIMP (SH)	MO	North America		SOH
19MO05SH02	19MO05SH02-CARB1	SP19M00502	CARB	N	No	Y	No	Morganella morganii ssp morganii				5	FROZEN	FARM RAISED	SHRIMP (SH)	MO	Southeastern Asia		SOH
19MO05SH04	19MO05SH04-CARB1	SP19M00503	CARB	N	No	Y	No	Morganella morganii ssp morganii				5	FROZEN	FARM RAISED	SHRIMP (SH)	MO	Southeastern Asia		SOH
19MO05SH04	19MO05SH04-CARB2	SP19M00504	CARB	N	No	Y	No	Vibrio metschnikovii				5	FROZEN	FARM RAISED	SHRIMP (SH)	MO	Southeastern Asia		SOH
19MO05SH05	19MO05SH05-CARB1	SP19M00505	CARB	N	No	Y	Yes	Shewanella algae	-	blaOXA qnrA3		5	FROZEN	FARM RAISED	SHRIMP (SH)	MO	Southeastern Asia		SOH
19MO05SH05	19MO05SH05-CARB2	SP19M00506	CARB	N	No	Y	No	Morganella morganii ssp sibonii/morganii				5	FROZEN	FARM RAISED	SHRIMP (SH)	MO	Southeastern Asia		SOH
19MO05SH05	19MO05SH05-CARB3	SP19M00507	CARB	N	No	Y	No	Pantoea spp				5	FROZEN	FARM RAISED	SHRIMP (SH)	MO	Southeastern Asia		SOH
19MO05SH06	19MO05SH06-CARB1	SP19M00508	CARB	N	No	Y	No	Morganella morganii ssp morganii				5	FROZEN	WILD	SHRIMP (SH)	MO	North America		SOH
19MO05SH06	19MO05SH06-CARB2	SP19M00509	CARB	N	No	Y	No	Citrobacter braakii				5	FROZEN	WILD	SHRIMP (SH)	MO	North America		SOH
19SD04SA03	19SD04SA03-CARB1	SP19M00510	CARB	N	No	Y	No	Pseudomonas fluorescens/putida				4	FRESH	FARM RAISED	SALMON (SA)	SD	Latin America and Caribbean		FILLET
19SD04SA03	19SD04SA03-CARB2	SP19M00511	CARB	N	No	Y	No	Serratia fonticola				4	FRESH	FARM RAISED	SALMON (SA)	SD	Latin America and Caribbean		FILLET
19SD04SA05	19SD04SA05-CARB1	SP19M00512	CARB	N	No	Y	Yes	Acinetobacter baumannii complex	Acinetobacter baumannii	blaOXA-402 ant(3'')-IIa blaADC-169		4	FROZEN	WILD	SALMON (SA)	SD	North America		FILLET
19SD04SA06	19SD04SA06-CARB1	SP19M00513	CARB	N	No	Y	Yes	Acinetobacter baumannii complex	Acinetobacter baumannii	ant(3'')-IIa blaADC-18 blaOXA-272		4	FROZEN	WILD	SALMON (SA)	SD	North America		FILLET
19SD04SA07	19SD04SA07-CARB1	SP19M00514	CARB	N	No	Y	No	Unidentified Organism				4	FRESH	FARM RAISED	SALMON (SA)	SD	Latin America and Caribbean		FILLET
19SD04SA07	19SD04SA07-CARB2	SP19M00515	CARB	N	No	Y	No	Acinetobacter baumannii complex				4	FRESH	FARM RAISED	SALMON (SA)	SD	Latin America and Caribbean		FILLET
19SD04SA08	19SD04SA08-CARB1	SP19M00516	CARB	N	No	Y	Yes	Acinetobacter baumannii complex	Pseudomonas fluorescens	none		4	FRESH	FARM RAISED	SALMON (SA)	SD	Latin America and Caribbean		FILLET
19SD04SH01	19SD04SH01-CARB1	SP19M00517	CARB	N	No	Y	No	Pseudomonas putida				4	FROZEN	FARM RAISED	SHRIMP (SH)	SD	South Asia		SOH
19SD04SH02	19SD04SH02-CARB1	SP19M00518	CARB	N	No	Y	No	Pseudomonas fluorescens				4	FROZEN	FARM RAISED	SHRIMP (SH)	SD	Southeastern Asia		SOH
19SD04SH03	19SD04SH03-CARB1	SP19M00519	CARB	N	No	Y	No	Pseudomonas putida				4	FROZEN	FARM RAISED	SHRIMP (SH)	SD	South Asia		SOH
19SD04SH04	19SD04SH04-CARB1	SP19M00520	CARB	N	No	Y	No	Stenotrophomonas maltophilia				4	FROZEN	FARM RAISED	SHRIMP (SH)	SD	Southeastern Asia		SOH
19SD04SH05	19SD04SH05-CARB1	SP19M00521	CARB	N	No	Y	Yes	Acinetobacter baumannii complex	Acinetobacter baumannii	blaOXA blaADC		4	FROZEN	FARM RAISED	SHRIMP (SH)	SD	Southeastern Asia		SOH
19SD04SH06	19SD04SH06-CARB1	SP19M00522	CARB	N	No	Y	No	Stenotrophomonas maltophilia				4	FROZEN	FARM RAISED	SHRIMP (SH)	SD	Southeastern Asia		SOH
19SD04SH08	19SD04SH08-CARB1	SP19M00523	CARB	N	No	Y	No	Stenotrophomonas maltophilia				4	FROZEN	FARM RAISED	SHRIMP (SH)	SD	South Asia		SOH
19SD04SH08	19SD04SH08-CARB2	SP19M00524	CARB	N	No	Y	No	Pseudomonas aeruginosa/fluorescens/mendocina				4	FROZEN	FARM RAISED	SHRIMP (SH)	SD	South Asia		SOH
19CA05SA01	19CA05SA01-CARB1	SP19M00525	CARB	N	No	Y	No	Pseudomonas putida				5	PREVIOUSLY FROZEN	WILD	SALMON (SA)	CA	North America	NONE	FILLET
19CA05SA01	19CA05SA01-CARB2	SP19M00526	CARB	N	No	Y	No	Serratia liquefaciens group				5	PREVIOUSLY FROZEN	WILD	SALMON (SA)	CA	North America	NONE	FILLET
19CA05SA01	19CA05SA01-CARB3	SP19M00527	CARB	N	No	Y	No	Pseudomonas aeruginosa/putida				5	PREVIOUSLY FROZEN	WILD	SALMON (SA)	CA	North America	NONE	FILLET
19CA05SA02	19CA05SA02-CARB1	SP19M00528	CARB	N	No	Y	No	Pseudomonas fluorescens/putida				5	FRESH	FARM RAISED	SALMON (SA)	CA	Northern and Western Europe	NONE	FILLET
19CA05SA02	19CA05SA02-CARB2	SP19M00529	CARB	N	No	Y	No	Serratia liquefaciens group				5	FRESH	FARM RAISED	SALMON (SA)	CA	Northern and Western Europe	NONE	FILLET
19CA05SA02	19CA05SA02-CARB3	SP19M00530	CARB	N	No	Y	No	Serratia liquefaciens group				5	FRESH	FARM RAISED	SALMON (SA)	CA	Northern and Western Europe	NONE	FILLET
19CA05SA03	19CA05SA03-CARB1	SP19M00531	CARB	N	No	Y	No	Pseudomonas fluorescens				5	FRESH	FARM RAISED	SALMON (SA)	CA	Latin America and Caribbean	NONE	FILLET
19CA05SA03	19CA05SA03-CARB2	SP19M00532	CARB	N	No	Y	No	Pseudomonas fluorescens				5	FRESH	FARM RAISED	SALMON (SA)	CA	Latin America and Caribbean	NONE	FILLET
19CA05SA03	19CA05SA03-CARB3	SP19M00533	CARB	N	No	Y	No	Pseudomonas fluorescens				5	FRESH	FARM RAISED	SALMON (SA)	CA	Latin America and Caribbean	NONE	FILLET
19CA05SA04	19CA05SA04-CARB1	SP19M00534	CARB	N	No	Y	No	Pseudomonas putida				5	FRESH	FARM RAISED	SALMON (SA)	CA	Latin America and Caribbean	ANTIBIOTIC FREE	FILLET
19CA05SA04	19CA05SA04-CARB2	SP19M00535	CARB	N	No	Y	No	Enterobacter cloacae complex				5	FRESH	FARM RAISED	SALMON (SA)	CA	Latin America and Caribbean	ANTIBIOTIC FREE	FILLET
19CA05SA05	19CA05SA05-CARB1	SP19M00536	CARB	N	No	Y	Yes	Serratia liquefaciens group	-	ampC		5	FRESH	FARM RAISED	SALMON (SA)	CA	North America	NONE	FILLET
19CA05SA05	19CA05SA05-CARB2	SP19M00537	CARB	N	No	Y	No	Pseudomonas fluorescens/putida				5	FRESH	FARM RAISED	SALMON (SA)	CA	North America	NONE	FILLET
19CA05SA05	19CA05SA05-CARB3	SP19M00538	CARB	N	No	Y	No	Pseudomonas fluorescens				5	FRESH	FARM RAISED	SALMON (SA)	CA	North America	NONE	FILLET
19CA05SA06	19CA05SA06-CARB1	SP19M00539	CARB	N	No	Y	Yes	Pseudomonas aeruginosa/putida	Aeromonas	cphA		5	PREVIOUSLY FROZEN	WILD	SALMON (SA)	CA	North America	NONE	FILLET
19CA05SA06	19CA05SA06-CARB2	SP19M00540	CARB	N	No	Y	No	Pseudomonas putida				5	PREVIOUSLY FROZEN	WILD	SALMON (SA)	CA	North America	NONE	FILLET
19CA05SA06	19CA05SA06-CARB3	SP19M00541	CARB	N	No	Y	No	Pseudomonas fluorescens/putida				5	PREVIOUSLY FROZEN	WILD	SALMON (SA)	CA	North America	NONE	FILLET
19CA05SA07	19CA05SA07-CARB1	SP19M00542	CARB	N	No	Y	Yes	Serratia liquefaciens group	-	ampC		5	FRESH	FARM RAISED	SALMON (SA)	CA	Latin America and Caribbean	ANTIBIOTIC FREE	FILLET
19CA05SA07	19CA05SA07-CARB2	SP19M00543	CARB	N	No	Y	No	Aeromonas hydrophila/caviae				5	FRESH	FARM RAISED	SALMON (SA)	CA	Latin America and Caribbean	ANTIBIOTIC FREE	FILLET
19CA05SA07	19CA05SA07-CARB3	SP19M00544	CARB	N	No	Y	No	Pseudomonas aeruginosa				5	FRESH	FARM RAISED	SALMON (SA)	CA	Latin America and Caribbean	ANTIBIOTIC FREE	FILLET
19CA05SA08	19CA05SA08-CARB1	SP19M00545	CARB	N	No	Y	No	Stenotrophomonas maltophilia				5	FROZEN	WILD	SALMON (SA)	CA	East Asia	NONE	FILLET
19CA05SA08	19CA05SA08-CARB2	SP19M00546	CARB	N	No	Y	No	Pseudomonas putida				5	FROZEN	WILD	SALMON (SA)	CA	East Asia	NONE	FILLET
19CA05SH01	19CA05SH01-CARB1	SP19M00547	CARB	N	No	Y	Yes	Alcaligenes faecalis/Acinetobacter lwoffii/Pseudomonas stutzeri	-	none		5	PREVIOUSLY FROZEN	UNKNOWN	SHRIMP (SH)	CA	Latin America and Caribbean	NONE	SOH
19CA05SH01	19CA05SH01-CARB2	SP19M00548	CARB	N	No	Y	No	Vibrio cholerae				5	PREVIOUSLY FROZEN	UNKNOWN	SHRIMP (SH)	CA	Latin America and Caribbean	NONE	SOH
19CA05SH02	19CA05SH02-CARB1	SP19M00549	CARB	N	No	Y	No	Pseudomonas putida				5	PREVIOUSLY FROZEN	WILD	SHRIMP (SH)	CA	Latin America and Caribbean	NONE	SOH
19CA05SH02	19CA05SH02-CARB2	SP19M00550	CARB	N	No	Y	No	Pseudomonas fluorescens/putida				5	PREVIOUSLY FROZEN	WILD	SHRIMP (SH)	CA	Latin America and Caribbean	NONE	SOH
19CA05SH03	19CA05SH03-CARB1	SP19M00551	CARB	N	No	Y	No	Stenotrophomonas maltophilia				5	FROZEN	FARM RAISED	SHRIMP (SH)	CA	South Asia	NONE	PTO
19CA05SH04	19CA05SH04-CARB1	SP19M00552	CARB	N	No	Y	Yes	Acinetobacter baumannii complex	Acinetobacter baumannii	blaADC blaOXA		5	PREVIOUSLY FROZEN	WILD	SHRIMP (SH)	CA	Latin America and Caribbean	NONE	SOH
19CA05SH05	19CA05SH05-CARB1	SP19M00553	CARB	N	No	Y	Yes	Aeromonas hydrophila/caviae	Aeromonas	cphA1		5	PREVIOUSLY FROZEN	FARM RAISED	SHRIMP (SH)	CA	Southeastern Asia	NONE	SOH
19CA05SH05	19CA05SH05-CARB2	SP19M00554	CARB	N	No	Y	No	Stenotrophomonas maltophilia				5	PREVIOUSLY FROZEN	FARM RAISED	SHRIMP (SH)	CA	Southeastern Asia	NONE	SOH
19CA05SH05	19CA05SH05-CARB3	SP19M00555	CARB	N	No	Y	No	Pseudomonas aeruginosa/putida				5	PREVIOUSLY FROZEN	FARM RAISED	SHRIMP (SH)	CA	Southeastern Asia	NONE	SOH
19CA05SH06	19CA05SH06-CARB1	SP19M00556	CARB	N	No	Y	No					5	PREVIOUSLY FROZEN	FARM RAISED	SHRIMP (SH)	CA	Latin America and Caribbean	NONE	SOH
19CA05SH07	19CA05SH07-CARB1	SP19M00557	CARB	N	No	Y	Yes	Citrobacter braakii	Citrobacter freundii	blaCMY-82		5	PREVIOUSLY FROZEN	WILD	SHRIMP (SH)	CA	North America	NONE	SOH
19CA05SH07	19CA05SH07-CARB2	SP19M00558	CARB	N	No	Y	No	Morganella morganii ssp morganii				5	PREVIOUSLY FROZEN	WILD	SHRIMP (SH)	CA	North America	NONE	SOH
19CA05SH07	19CA05SH07-CARB3	SP19M00559	CARB	N	No	Y	No	Pseudomonas putida				5	PREVIOUSLY FROZEN	WILD	SHRIMP (SH)	CA	North America	NONE	SOH
19CA05SH08	19CA05SH08-CARB1	SP19M00560	CARB	N	No	Y	No	Pseudomonas putida				5	FROZEN	FARM RAISED	SHRIMP (SH)	CA	Southeastern Asia	NONE	SOH
19CA05SH08	19CA05SH08-CARB2	SP19M00561	CARB	N	No	Y	No	Pseudomonas putida				5	FROZEN	FARM RAISED	SHRIMP (SH)	CA	Southeastern Asia	NONE	SOH
19SC04SA01	19SC04SA01-CARB1	SP19M00562	CARB	N	No	Y	No	Pseudomonas putida				4	FROZEN	WILD	SALMON (SA)	SC	North America	NONE	FILLET
19SC04SA02	19SC04SA02-CARB1	SP19M00563	CARB	N	No	Y	No	Pseudomonas putida				4	FROZEN	WILD	SALMON (SA)	SC	East Asia	NONE	FILLET
19SC04SA02	19SC04SA02-CARB2	SP19M00564	CARB	N	No	Y	No	Pseudomonas aeruginosa/putida				4	FROZEN	WILD	SALMON (SA)	SC	East Asia	NONE	FILLET
19SC04SA04	19SC04SA04-CARB1	SP19M00565	CARB	N	No	Y	No	Stenotrophomonas maltophilia				4	FROZEN	WILD	SALMON (SA)	SC	North America	NONE	FILLET
19SC04SA06	19SC04SA06-CARB1	SP19M00566	CARB	N	No	Y	Yes	Acinetobacter baumannii complex	Acinetobacter baumannii	blaOXA blaADC		4	FROZEN	WILD	SALMON (SA)	SC	North America		FILLET
19SC04SA06	19SC04SA06-CARB2	SP19M00567	CARB	N	No	Y	No	Pseudomonas aeruginosa/ putida				4	FROZEN	WILD	SALMON (SA)	SC	North America		FILLET
19SC04SA07	19SC04SA07-CARB1	SP19M00568	CARB	N	No	Y	Yes	Acinetobacter baumannii complex	Pseudomonas putida	none		4	PREVIOUSLY FROZEN	FARM RAISED	SALMON (SA)	SC	Latin America and Caribbean		FILLET
19SC04SA08	19SC04SA08-CARB1	SP19M00569	CARB	N	No	Y	No	Pseudomonas putida				4	FROZEN	FARM RAISED	SALMON (SA)	SC	Latin America and Caribbean		FILLET
19SC04SH01	19SC04SH01-CARB1	SP19M00570	CARB	N	No	Y	No	Unidentified Organism				4	FROZEN	WILD	SHRIMP (SH)	SC	Latin America and Caribbean		PD
19SC04SH02	19SC04SH02-CARB1	SP19M00571	CARB	N	No	Y	No	Stenotrophomonas maltophilia				4	FROZEN	WILD	SHRIMP (SH)	SC	North America		SOH
19SC04SH03	19SC04SH03-CARB1	SP19M00572	CARB	N	No	Y	No	Pseudomonas fluorescens/Acinetobacter lwoffii				4	FROZEN	WILD	SHRIMP (SH)	SC	US PLUS 'OTHERS'		SOH
19SC04SH03	19SC04SH03-CARB2	SP19M00573	CARB	N	No	Y	No	Pseudomonas putida				4	FROZEN	WILD	SHRIMP (SH)	SC	US PLUS 'OTHERS'		SOH
19SC04SH04	19SC04SH04-CARB1	SP19M00574	CARB	N	No	Y	No	Stenotrophomonas maltophilia				4	FROZEN	FARM RAISED	SHRIMP (SH)	SC	Southeastern Asia		PTO
19SC04SH04	19SC04SH04-CARB2	SP19M00575	CARB	N	No	Y	No	Pseudomonas putida				4	FROZEN	FARM RAISED	SHRIMP (SH)	SC	Southeastern Asia		PTO
19SC04SH05	19SC04SH05-CARB1	SP19M00576	CARB	N	No	Y	Yes	Acinetobacter baumannii complex	Acinetobacter baumannii	blaADC blaOXA		4	FROZEN	FARM RAISED	SHRIMP (SH)	SC	Southeastern Asia	NONE	PTO
19SC04SH06	19SC04SH06-CARB1	SP19M00577	CARB	N	No	Y	No	Stenotrophomonas maltophilia				4	FROZEN	FARM RAISED	SHRIMP (SH)	SC	Southeastern Asia	NONE	PTO
19SC04SH06	19SC04SH06-CARB2	SP19M00578	CARB	N	No	Y	No	Pseudomonas putida				4	FROZEN	FARM RAISED	SHRIMP (SH)	SC	Southeastern Asia	NONE	PTO
19SC04SH07	19SC04SH07-CARB1	SP19M00579	CARB	N	No	Y	No	Pseudomonas fluorescens/putida				4	FROZEN	FARM RAISED	SHRIMP (SH)	SC	South Asia	NONE	PD
19SC04SH08	19SC04SH08-CARB1	SP19M00580	CARB	N	No	Y	Yes	Acinetobacter baumannii complex	Acinetobacter baumannii	blaADC-163 blaOXA-121 ant(3'')-IIa		4	FROZEN	FARM RAISED	SHRIMP (SH)	SC	Latin America and Caribbean	ORGANIC	PTO
19SD05SA01	19SD05SA01-CARB1	SP19M00581	CARB	N	No	Y	No	Pseudomonas aeruginsa/fluorescens/putida				5	FROZEN	WILD	SALMON (SA)	SD	North America	NONE	FILLET
19SD05SA02	19SD05SA02-CARB1	SP19M00582	CARB	N	No	Y	Yes	Aeromonas hydrophila/caviae	Aeromonas	cphA1		5	FRESH	FARM RAISED	SALMON (SA)	SD	Latin America and Caribbean	NONE	FILLET
19SD05SA02	19SD05SA02-CARB2	SP19M00583	CARB	N	No	Y	Yes	Aeromonas hydrophila/caviae	Aeromonas	cphA1		5	FRESH	FARM RAISED	SALMON (SA)	SD	Latin America and Caribbean	NONE	FILLET
19SD05SA03	19SD05SA03-CARB2	SP19M00585	CARB	N	No	Y	No					5	FRESH	FARM RAISED	SALMON (SA)	SD	Latin America and Caribbean	NONE	FILLET
19SD05SA04	19SD05SA04-CARB1	SP19M00586	CARB	N	No	Y	No	Pseudomonas fluorescens				5	FROZEN	WILD	SALMON (SA)	SD	North America	NONE	FILLET
19SD05SA05	19SD05SA05-CARB1	SP19M00587	CARB	N	No	Y	No	Pseudomonas putida				5	FROZEN	WILD	SALMON (SA)	SD	North America	NONE	FILLET
19SD05SA06	19SD05SA06-CARB1	SP19M00588	CARB	N	No	Y	No	Pseudomonas fluorescens				5	FROZEN	WILD	SALMON (SA)	SD	North America	NONE	FILLET
19SD05SA07	19SD05SA07-CARB1	SP19M00589	CARB	N	No	Y	Yes	Acinetobacter baumanii complex	Acinetobacter baumannii	blaOXA blaADC		5	FROZEN	WILD	SALMON (SA)	SD	North America	NONE	FILLET
19SD05SA08	19SD05SA08-CARB1	SP19M00590	CARB	N	No	Y	No	Unidentified organism				5	FROZEN	WILD	SALMON (SA)	SD	East Asia	NONE	FILLET
19SD05SH01	19SD05SH01-CARB1	SP19M00591	CARB	N	No	Y	Yes	Sphingomonas paucimobilis	-	none		5	FROZEN	WILD	SHRIMP (SH)	SD	Latin America and Caribbean	NONE	SOH
19SD05SH01	19SD05SH01-CARB2	SP19M00592	CARB	N	No	Y	No	Unidentified organism				5	FROZEN	WILD	SHRIMP (SH)	SD	Latin America and Caribbean	NONE	SOH
19SD05SH02	19SD05SH02-CARB1	SP19M00593	CARB	N	No	Y	No	Unidentified organism				5	FROZEN	FARM RAISED	SHRIMP (SH)	SD	Southeastern Asia	NONE	SOH
19SD05SH03	19SD05SH03-CARB1	SP19M00594	CARB	N	No	Y	No	Pseudomonas putida				5	FROZEN	FARM RAISED	SHRIMP (SH)	SD	Latin America and Caribbean	ORGANIC	SOH
19SD05SH03	19SD05SH03-CARB2	SP19M00595	CARB	N	No	Y	Yes	Acinetobacter baumanii complex	Acinetobacter baumannii	blaOXA blaADC		5	FROZEN	FARM RAISED	SHRIMP (SH)	SD	Latin America and Caribbean	ORGANIC	SOH
19SD05SH04	19SD05SH04-CARB1	SP19M00596	CARB	N	No	Y	No	Pseudomonas putida				5	FROZEN	FARM RAISED	SHRIMP (SH)	SD	South Asia	NONE	SOH
19SD05SH05	19SD05SH05-CARB1	SP19M00597	CARB	N	No	Y	No	Pseudomonas fluorescens				5	FROZEN	FARM RAISED	SHRIMP (SH)	SD	Southeastern Asia	NONE	SOH
19SD05SH06	19SD05SH06-CARB1	SP19M00598	CARB	N	No	Y	No	Unidentified organism				5	FROZEN	FARM RAISED	SHRIMP (SH)	SD	Southeastern Asia	NONE	SOH
19SD05SH07	19SD05SH07-CARB1	SP19M00599	CARB	N	No	Y	No	Stenotrophomonas maltophilia				5	FROZEN	FARM RAISED	SHRIMP (SH)	SD	Southeastern Asia	NONE	SOH
19SD05SH08	19SD05SH08-CARB1	SP19M00600	CARB	N	No	Y	Yes	Acinetobacter baumanii complex	Acinetobacter baumannii	blaOXA-820 blaADC-43		5	FROZEN	FARM RAISED	SHRIMP (SH)	SD	South Asia	NONE	SOH
19CA06SA01	19CA06SA01-CARB1	SP19M00601	CARB	N	No	Y	Yes	Aeromonas hydrophila/caviae	Aeromonas	cphA		6	FRESH	FARM RAISED	SALMON (SA)	CA	Latin America and Caribbean	NONE	FILLET
19CA06SA01	19CA06SA01-CARB2	SP19M00602	CARB	N	No	Y	No	Pseudomonas fluorescens				6	FRESH	FARM RAISED	SALMON (SA)	CA	Latin America and Caribbean	NONE	FILLET
19CA06SA01	19CA06SA01-CARB3	SP19M00603	CARB	N	No	Y	No	Pseudomonas putida				6	FRESH	FARM RAISED	SALMON (SA)	CA	Latin America and Caribbean	NONE	FILLET
19CA06SA02	19CA06SA02-CARB1	SP19M00604	CARB	N	No	Y	No	Proteus vulgaris				6	PREVIOUSLY FROZEN	WILD	SALMON (SA)	CA	North America	NONE	FILLET
19CA06SA03	19CA06SA03-CARB1	SP19M00605	CARB	N	No	Y	No	Pseudomonas putida				6	FRESH	FARM RAISED	SALMON (SA)	CA	North America	NONE	FILLET
19CA06SA03	19CA06SA03-CARB2	SP19M00606	CARB	N	No	Y	No	Pseudomonas fluorescens				6	FRESH	FARM RAISED	SALMON (SA)	CA	North America	NONE	FILLET
19CA06SA03	19CA06SA03-CARB3	SP19M00607	CARB	N	No	Y	Yes	Citrobacter freundii	-	hugA tet(H)		6	FRESH	FARM RAISED	SALMON (SA)	CA	North America	NONE	FILLET
19CA06SA04	19CA06SA04-CARB1	SP19M00608	CARB	N	No	Y	No	Pseudomonas putida				6	FROZEN	WILD	SALMON (SA)	CA	North America	NONE	FILLET
19CA06SA05	19CA06SA05-CARB1	SP19M00609	CARB	N	No	Y	No	Pseudmonas fluorescens				6	FROZEN	WILD	SALMON (SA)	CA	North America	NONE	FILLET
19CA06SA06	19CA06SA06-CARB1	SP19M00610	CARB	N	No	Y	No	Pseudomonas fluorescens				6	FRESH	FARM RAISED	SALMON (SA)	CA	North America	NONE	FILLET
19CA06SA06	19CA06SA06-CARB2	SP19M00611	CARB	N	No	Y	Yes	Serratia liquefaciens group	-	ampC		6	FRESH	FARM RAISED	SALMON (SA)	CA	North America	NONE	FILLET
19CA06SA07	19CA06SA07-CARB1	SP19M00612	CARB	N	No	Y	No	Pseudomonas fluorescens				6	FRESH	WILD	SALMON (SA)	CA	North America	NONE	FILLET
19CA06SA07	19CA06SA07-CARB2	SP19M00613	CARB	N	No	Y	Yes	Serratia liquefaciens group	Pseudomonas fluorescens	none		6	FRESH	WILD	SALMON (SA)	CA	North America	NONE	FILLET
19CA06SA08	19CA06SA08-CARB1	SP19M00614	CARB	N	No	Y	No	Pseudomonas fluorescens				6	FRESH	WILD	SALMON (SA)	CA	North America	NONE	FILLET
19CA06SA08	19CA06SA08-CARB2	SP19M00615	CARB	N	No	Y	Yes	Serratia liquefaciens group	Pseudomonas fluorescens	none		6	FRESH	WILD	SALMON (SA)	CA	North America	NONE	FILLET
19CA06SA08	19CA06SA08-CARB3	SP19M00616	CARB	N	No	Y	Yes	Aeromonas hydrophila/caviae	-	ampC qnrE		6	FRESH	WILD	SALMON (SA)	CA	North America	NONE	FILLET
19CA06SH01	19CA06SH01-CARB1	SP19M00617	CARB	N	No	Y	Yes	Serratia liquefaciens group	Aeromonas	ampC cphA1		6	PREVIOUSLY FROZEN	FARM RAISED	SHRIMP (SH)	CA	Southeastern Asia	NONE	SOH
19CA06SH01	19CA06SH01-CARB2	SP19M00618	CARB	N	No	Y	No	Pseudomonas putida				6	PREVIOUSLY FROZEN	FARM RAISED	SHRIMP (SH)	CA	Southeastern Asia	NONE	SOH
19CA06SH02	19CA06SH02-CARB1	SP19M00619	CARB	N	No	Y	No	Pseudomonas aeruginosa/fluorescens/putida				6	FROZEN	FARM RAISED	SHRIMP (SH)	CA	Southeastern Asia	NONE	SOH
19CA06SH04	19CA06SH04-CARB1	SP19M00620	CARB	N	No	Y	No	Stenotrophomonas maltophilia				6	FROZEN	WILD	SHRIMP (SH)	CA	North America	NONE	HOSO
19CA06SH05	19CA06SH05-CARB1	SP19M00621	CARB	N	No	Y	Yes	Pseudomonas aeruginosa/fluorescens	Pseudomonas putida	none		6	PREVIOUSLY FROZEN	FARM RAISED	SHRIMP (SH)	CA	Southeastern Asia	NONE	SOH
19CA06SH07	19CA06SH07-CARB1	SP19M00622	CARB	N	No	Y	Yes	Pseudomonas aeruginosa/fluorescens	Pseudomonas putida	none		6	PREVIOUSLY FROZEN	WILD	SHRIMP (SH)	CA	Latin America and Caribbean	NONE	SOH
19CA06SH08	19CA06SH08-CARB1	SP19M00623	CARB	N	No	Y	No	Pseudomonas aeruginosa/fluorescens/putida				6	PREVIOUSLY FROZEN	WILD	SHRIMP (SH)	CA	Southeastern Asia	NONE	SOH
19CA06SH08	19CA06SH08-CARB2	SP19M00624	CARB	N	No	Y	No	Proteus vulgaris				6	PREVIOUSLY FROZEN	WILD	SHRIMP (SH)	CA	Southeastern Asia	NONE	SOH
19GA04SA01	19GA04SA01-CARB01	SP19M00625	CARB	N	No	Y	No	Pseudomonas fluorescens				4	FROZEN	WILD	SALMON (SA)	GA	UNKNOWN		FILLET
19GA04SA02	19GA04SA02-CARB01	SP19M00626	CARB	N	No	Y	No	Pseudomonas fluorescens				4	FROZEN	UNKNOWN	SALMON (SA)	GA	Latin America and Caribbean		FILLET
19GA04SA03	19GA04SA03-CARB01	SP19M00627	CARB	N	No	Y	Yes	Aeromonas hydrophila/caviae	Aeromonas	cphA1		4	PREVIOUSLY FROZEN	WILD	SALMON (SA)	GA	North America		FILLET
19GA04SA03	19GA04SA03-CARB02	SP19M00628	CARB	N	No	Y	No	Pseudomonas fluorescens				4	PREVIOUSLY FROZEN	WILD	SALMON (SA)	GA	North America		FILLET
19GA04SA04	19GA04SA04-CARB01	SP19M00629	CARB	N	No	Y	Yes	Aeromonas hydrophila/caviae	Aeromonas	cphA1		4	FRESH	FARM RAISED	SALMON (SA)	GA	Latin America and Caribbean		FILLET
19GA04SA04	19GA04SA04-CARB02	SP19M00630	CARB	N	No	Y	No	Pseudomonas fluorescens				4	FRESH	FARM RAISED	SALMON (SA)	GA	Latin America and Caribbean		FILLET
19GA04SA05	19GA04SA05-CARB01	SP19M00631	CARB	N	No	Y	Yes	Pseudomonas aeruginosa/fluorescens	-	none		4	FRESH	FARM RAISED	SALMON (SA)	GA	Latin America and Caribbean		FILLET
19GA04SA05	19GA04SA05-CARB02	SP19M00632	CARB	N	No	Y	Yes	Aeromonas hydrophila/caviae	Aeromonas	cphA1 cphA1 cphA1		4	FRESH	FARM RAISED	SALMON (SA)	GA	Latin America and Caribbean		FILLET
19GA04SA06	19GA04SA06-CARB01	SP19M00633	CARB	N	No	Y	No	Pseudomonas fluorescens/putida				4	FROZEN	WILD	SALMON (SA)	GA	UNKNOWN		FILLET
19GA04SA06	19GA04SA06-CARB02	SP19M00634	CARB	N	No	Y	Yes	Aeromonas hydrophila/caviae	Aeromonas	cphA1		4	FROZEN	WILD	SALMON (SA)	GA	UNKNOWN		FILLET
19GA04SA06	19GA04SA06-CARB03	SP19M00635	CARB	N	No	Y	Yes	Aeromonas hydrophila/caviae	Aeromonas	cphA1		4	FROZEN	WILD	SALMON (SA)	GA	UNKNOWN		FILLET
19GA04SA07	19GA04SA07-CARB01	SP19M00636	CARB	N	No	Y	No	Pseudomonas putida				4	FRESH	FARM RAISED	SALMON (SA)	GA	Latin America and Caribbean		FILLET
19GA04SA08	19GA04SA08-CARB01	SP19M00637	CARB	N	No	Y	No	Pseudomonas putida				4	FROZEN	WILD	SALMON (SA)	GA	North America		FILLET
19GA04SH01	19GA04SH01-CARB01	SP19M00638	CARB	N	No	Y	No	Pseudomonas putida				4	FROZEN	WILD	SHRIMP (SH)	GA	Latin America and Caribbean		PD
19GA04SH02	19GA04SH02-CARB01	SP19M00639	CARB	N	No	Y	Yes	Myroides spp	-	none		4	FROZEN	FARM RAISED	SHRIMP (SH)	GA	South Asia		PTO
19GA04SH03	19GA04SH03-CARB01	SP19M00640	CARB	N	No	Y	Yes	Myroides spp	-	none		4	FROZEN	FARM RAISED	SHRIMP (SH)	GA	South Asia		PD
19GA04SH04	19GA04SH04-CARB01	SP19M00641	CARB	N	No	Y	Yes	Myroides spp	-	none		4	FROZEN	FARM RAISED	SHRIMP (SH)	GA	South Asia		PTO
19GA04SH04	19GA04SH04-CARB02	SP19M00642	CARB	N	No	Y	Yes	Myroides spp	-	none		4	FROZEN	FARM RAISED	SHRIMP (SH)	GA	South Asia		PTO
19GA04SH05	19GA04SH05-CARB01	SP19M00643	CARB	N	No	Y	Yes	Aeromonas hydrophila/caviae	Aeromonas	cphA		4	FRESH	WILD	SHRIMP (SH)	GA	North America
19GA04SH05	19GA04SH05-CARB02	SP19M00644	CARB	N	No	Y	No					4	FRESH	WILD	SHRIMP (SH)	GA	North America
19GA04SH06	19GA04SH06-CARB01	SP19M00645	CARB	N	No	Y	No	Pseudomonas putida				4	PREVIOUSLY FROZEN	UNKNOWN	SHRIMP (SH)	GA	UNKNOWN
19GA04SH07	19GA04SH07-CARB01	SP19M00646	CARB	N	No	Y	Yes	Myroides spp	-	none		4	FROZEN	FARM RAISED	SHRIMP (SH)	GA	Southeastern Asia		PTO
19GA04SH08	19GA04SH08-CARB01	SP19M00647	CARB	N	No	Y	No	Pseudomonas putida				4	FROZEN	FARM RAISED	SHRIMP (SH)	GA	South Asia		SOH
19SC05SA01	19SC05SA01-CARB1	SP19M00648	CARB	N	No	Y	Yes	Acinetobacter baumannii complex	Acinetobacter baumannii	blaADC-52 ant(3'')-IIa blaOXA-91		5	FROZEN	WILD	SALMON (SA)	SC	Eastern Europe	NONE	FILLET
19SC05SA02	19SC05SA02-CARB1	SP19M00649	CARB	N	No	Y	No	Pseudomonas aeruginosa/fluorescens/putida				5	FROZEN	FARM RAISED	SALMON (SA)	SC	Latin America and Caribbean	NONE	FILLET
19SC05SA04	19SC05SA04-CARB1	SP19M00650	CARB	N	No	Y	No	Pseudomonas putida				5	FROZEN	WILD	SALMON (SA)	SC	North America	NONE	FILLET
19SC05SA05	19SC05SA05-CARB1	SP19M00651	CARB	N	No	Y	Yes	Acinetobacter baumannii complex	Acinetobacter baumannii	blaADC-57 ant(3'')-IIa blaOXA		5	PREVIOUSLY FROZEN	FARM RAISED	SALMON (SA)	SC	Latin America and Caribbean	NONE	FILLET
19SC05SA05	19SC05SA05-CARB2	SP19M00652	CARB	N	No	Y	Yes	Pseudomonas aeruginosa	Pseudomonas fluorescens	none		5	PREVIOUSLY FROZEN	FARM RAISED	SALMON (SA)	SC	Latin America and Caribbean	NONE	FILLET
19SC05SA06	19SC05SA06-CARB1	SP19M00653	CARB	N	No	Y	Yes	Acinetobacter baumannii complex	Acinetobacter baumannii	blaADC-155 blaOXA-69 ant(3'')-IIa		5	FROZEN	WILD	SALMON (SA)	SC	Eastern Europe	NONE	FILLET
19SC05SA06	19SC05SA06-CARB2	SP19M00654	CARB	N	No	Y	Yes	Acinetobacter baumannii complex	Acinetobacter baumannii	blaADC ant(3'')-IIa blaOXA		5	FROZEN	WILD	SALMON (SA)	SC	Eastern Europe	NONE	FILLET
19SC05SA07	19SC05SA07-CARB1	SP19M00655	CARB	N	No	Y	Yes	Acinetobacter baumannii complex	Acinetobacter baumannii	blaADC-163 blaOXA-121 ant(3'')-IIa		5	FROZEN	WILD	SALMON (SA)	SC	East Asia	NONE	FILLET
19SC05SH01	19SC05SH01-CARB1	SP19M00656	CARB	N	No	Y	No	Stenotrophomonas maltophilia				5	FROZEN	WILD	SHRIMP (SH)	SC	North America	NONE	PD
19SC05SH02	19SC05SH02-CARB1	SP19M00657	CARB	N	No	Y	Yes	Alcaligenes faecalis ssp faecalis/Pseudomonas stutzeri	-	none		5	FROZEN	WILD	SHRIMP (SH)	SC	Latin America and Caribbean	NONE	PTO
19SC05SH03	19SC05SH03-CARB1	SP19M00658	CARB	N	No	Y	No	Pseudomonas putida				5	FROZEN	WILD	SHRIMP (SH)	SC	North America	NONE	SOH
19SC05SH04	19SC05SH04-CARB1	SP19M00659	CARB	N	No	Y	No	Pseudomonas fluorescens/putida				5	FROZEN	WILD	SHRIMP (SH)	SC	North America	NONE	SOH
19SC05SH05	19SC05SH05-CARB1	SP19M00660	CARB	N	No	Y	No	Pseudomonas putida				5	FROZEN	WILD	SHRIMP (SH)	SC	North America	NONE	SOH
19SC05SH05	19SC05SH05-CARB2	SP19M00661	CARB	N	No	Y	No	Pseudomonas putida				5	FROZEN	WILD	SHRIMP (SH)	SC	North America	NONE	SOH
19SC05SH06	19SC05SH06-CARB1	SP19M00662	CARB	N	No	Y	No	Pseudomonas putida				5	FROZEN	FARM RAISED	SHRIMP (SH)	SC	Southeastern Asia	NONE	PTO
19SC05SH06	19SC05SH06-CARB2	SP19M00663	CARB	N	No	Y	Yes	Sphingomonas paucimobilis	-	none		5	FROZEN	FARM RAISED	SHRIMP (SH)	SC	Southeastern Asia	NONE	PTO
19SC05SH07	19SC05SH07-CARB1	SP19M00664	CARB	N	No	Y	No	Pseudomonas putida				5	FROZEN	FARM RAISED	SHRIMP (SH)	SC	Southeastern Asia	NONE	PTO
19SC05SH07	19SC05SH07-CARB2	SP19M00665	CARB	N	No	Y	Yes	Sphingomonas paucimobilis	-	none		5	FROZEN	FARM RAISED	SHRIMP (SH)	SC	Southeastern Asia	NONE	PTO
19SC05SH07	19SC05SH07-CARB3	SP19M00666	CARB	N	No	Y	No	Stenotrophomonas maltophilia				5	FROZEN	FARM RAISED	SHRIMP (SH)	SC	Southeastern Asia	NONE	PTO
19SC05SH08	19SC05SH08-CARB1	SP19M00667	CARB	N	No	Y	No	Stenotrophomonas maltophilia				5		FARM RAISED	SHRIMP (SH)	SC	Southeastern Asia		PD
19SC05SH08	19SC05SH08-CARB2	SP19M00668	CARB	N	No	Y	No	Pseudomonas putida				5		FARM RAISED	SHRIMP (SH)	SC	Southeastern Asia		PD
19KS05SA01	19KS05SA01-CARB1	SP19M00669	CARB	N	No	Y	No	Pseudomonas aeruginosa/putida				5	FRESH	FARM RAISED	SALMON (SA)	KS	Latin America and Caribbean	NONE	FILLET
19KS05SA02	19KS05SA02-CARB1	SP19M00670	CARB	N	No	Y	No	Pseudomonas fluorescens				5	FRESH	FARM RAISED	SALMON (SA)	KS	Latin America and Caribbean		FILLET
19KS05SA03	19KS05SA03-CARB1	SP19M00671	CARB	N	No	Y	No	Pseudomonas fluorescens				5	FRESH	FARM RAISED	SALMON (SA)	KS	Latin America and Caribbean		FILLET
19KS05SA04	19KS05SA04-CARB1	SP19M00672	CARB	N	No	Y	No	Pseudomonas fluorescens				5	FRESH	FARM RAISED	SALMON (SA)	KS	Latin America and Caribbean		FILLET
19KS05SA05	19KS05SA05-CARB1	SP19M00673	CARB	N	No	Y	No	Pseudomonas fluorescens				5	FRESH	FARM RAISED	SALMON (SA)	KS	Latin America and Caribbean		FILLET
19KS05SA06	19KS05SA06-CARB1	SP19M00674	CARB	N	No	Y	No	Pseudomonas fluorescens				5	FRESH	FARM RAISED	SALMON (SA)	KS	Latin America and Caribbean		FILLET
19KS05SA07	19KS05SA07-CARB1	SP19M00675	CARB	N	No	Y	No	Pseudomonas fluorescens				5	FRESH	FARM RAISED	SALMON (SA)	KS	Latin America and Caribbean		FILLET
19KS05SA08	19KS05SA08-CARB1	SP19M00676	CARB	N	No	Y	Yes	Pseudomonas aeruginosa/fluorescens	-	none		5	FRESH	FARM RAISED	SALMON (SA)	KS	Latin America and Caribbean		FILLET
19KS05SH01	19KS05SH01-CARB1	SP19M00677	CARB	N	No	Y	No	Stenotrophomonas maltophilia				5	PREVIOUSLY FROZEN	FARM RAISED	SHRIMP (SH)	KS	Southeastern Asia
19KS05SH01	19KS05SH01-CARB2	SP19M00678	CARB	N	No	Y	No	Pseudomonas fluorescens/putida				5	PREVIOUSLY FROZEN	FARM RAISED	SHRIMP (SH)	KS	Southeastern Asia
19KS05SH01	19KS05SH01-CARB3	SP19M00679	CARB	N	No	Y	Yes	Sphingomonas paucimobilis	-	none		5	PREVIOUSLY FROZEN	FARM RAISED	SHRIMP (SH)	KS	Southeastern Asia
19KS05SH02	19KS05SH02-CARB1	SP19M00680	CARB	N	No	Y	No	Pseudomonas putida				5	PREVIOUSLY FROZEN	FARM RAISED	SHRIMP (SH)	KS	Southeastern Asia
19KS05SH02	19KS05SH02-CARB2	SP19M00681	CARB	N	No	Y	No	Pseudomonas fluorescens/putida				5	PREVIOUSLY FROZEN	FARM RAISED	SHRIMP (SH)	KS	Southeastern Asia
19KS05SH03	19KS05SH03-CARB1	SP19M00682	CARB	N	No	Y	No	Pseudomonas putida				5	PREVIOUSLY FROZEN	FARM RAISED	SHRIMP (SH)	KS	South Asia
19KS05SH03	19KS05SH03-CARB2	SP19M00683	CARB	N	No	Y	Yes	Pseudomonas aeruginosa/fluorescens	Pseudomonas putida	none		5	PREVIOUSLY FROZEN	FARM RAISED	SHRIMP (SH)	KS	South Asia
19KS05SH03	19KS05SH03-CARB3	SP19M00684	CARB	N	No	Y	No	Pseudomonas putida				5	PREVIOUSLY FROZEN	FARM RAISED	SHRIMP (SH)	KS	South Asia
19KS05SH04	19KS05SH04-CARB1	SP19M00685	CARB	N	No	Y	No	Pseudomonas putida				5	PREVIOUSLY FROZEN	FARM RAISED	SHRIMP (SH)	KS	South Asia
19KS05SH04	19KS05SH04-CARB2	SP19M00686	CARB	N	No	Y	No	Pseudomonas putida				5	PREVIOUSLY FROZEN	FARM RAISED	SHRIMP (SH)	KS	South Asia
19KS05SH04	19KS05SH04-CARB3	SP19M00687	CARB	N	No	Y	No	Pseudomonas putida				5	PREVIOUSLY FROZEN	FARM RAISED	SHRIMP (SH)	KS	South Asia
19KS05SH05	19KS05SH05-CARB1	SP19M00688	CARB	N	No	Y	No	Pseudomonas aeruginosa/fluorescens/putida				5	PREVIOUSLY FROZEN	FARM RAISED	SHRIMP (SH)	KS	Southeastern Asia
19KS05SH05	19KS05SH05-CARB2	SP19M00689	CARB	N	No	Y	Yes	Pseudomonas mendocina	Pseudomonas fluorescens	none		5	PREVIOUSLY FROZEN	FARM RAISED	SHRIMP (SH)	KS	Southeastern Asia
19KS05SH06	19KS05SH06-CARB1	SP19M00690	CARB	N	No	Y	No	Pseudomonas putida				5	PREVIOUSLY FROZEN	WILD	SHRIMP (SH)	KS	North America
19KS05SH07	19KS05SH07-CARB1	SP19M00691	CARB	N	No	Y	No	Pseudomonas putida				5	PREVIOUSLY FROZEN	FARM RAISED	SHRIMP (SH)	KS	Southeastern Asia
19KS05SH07	19KS05SH07-CARB2	SP19M00692	CARB	N	No	Y	No	Pseudomonas aeruginosa/fluorescens/putida				5	PREVIOUSLY FROZEN	FARM RAISED	SHRIMP (SH)	KS	Southeastern Asia
19KS05SH08	19KS05SH08-CARB1	SP19M00693	CARB	N	No	Y	No	Pseudomonas putida				5	PREVIOUSLY FROZEN	FARM RAISED	SHRIMP (SH)	KS	Southeastern Asia
19MO06SA01	19MO06SA01-CARB1	SP19M00694	CARB	N	No	Y	No	Pseudomonas fluorescens				6	FROZEN	FARM RAISED	SALMON (SA)	MO	Latin America and Caribbean		FILLET
19MO06SA02	19MO06SA02-CARB1	SP19M00695	CARB	N	No	Y	No	Pseudomonas fluorescens				6	FROZEN	WILD	SALMON (SA)	MO	North America		FILLET
19MO06SA03	19MO06SA03-CARB1	SP19M00696	CARB	N	No	Y	No	Pseudomonas putida				6	FROZEN	WILD	SALMON (SA)	MO	North America		FILLET
19MO06SA03	19MO06SA03-CARB2	SP19M00697	CARB	N	No	Y	Yes	Acinetobacter baumannii complex	Acinetobacter baumannii	blaADC-135 blaOXA-305		6	FROZEN	WILD	SALMON (SA)	MO	North America		FILLET
19MO06SA04	19MO06SA04-CARB1	SP19M00698	CARB	N	No	Y	Yes	Acinetobacter baumannii complex	Acinetobacter baumannii	blaADC-132 blaOXA-273		6	FROZEN	WILD	SALMON (SA)	MO	East Asia		FILLET
19MO06SA05	19MO06SA05-CARB1	SP19M00699	CARB	N	No	Y	No	Pseudomonas putida				6	FROZEN	WILD	SALMON (SA)	MO	East Asia		FILLET
19MO06SA06	19MO06SA06-CARB1	SP19M00700	CARB	N	No	Y	No	Pseudomonas putida				6	FROZEN	WILD	SALMON (SA)	MO	East Asia		FILLET
19MO06SH01	19MO06SH01-CARB1	SP19M00701	CARB	N	No	Y	No	Pseudomonas aeruginosa/fluorescens/putida				6	FROZEN	FARM RAISED	SHRIMP (SH)	MO	Southeastern Asia	NO ABX EVER	PTO
19MO06SH01	19MO06SH01-CARB2	SP19M00702	CARB	N	No	Y	Yes	Acinetobacter baumannii complex	Acinetobacter baumannii	blaOXA-273 blaADC-132 ant(2'')-Ia floR		6	FROZEN	FARM RAISED	SHRIMP (SH)	MO	Southeastern Asia	NO ABX EVER	PTO
19MO06SH02	19MO06SH02-CARB1	SP19M00703	CARB	N	No	Y	No	Pseudomonas fluorescens				6	FROZEN	FARM RAISED	SHRIMP (SH)	MO	Southeastern Asia		SOH
19MO06SH03	19MO06SH03-CARB1	SP19M00704	CARB	N	No	Y	No	Pseudomonas putida				6	FROZEN	WILD	SHRIMP (SH)	MO	North America		SOH
19MO06SH03	19MO06SH03-CARB2	SP19M00705	CARB	N	No	Y	No	Pseudomonas fluorescens				6	FROZEN	WILD	SHRIMP (SH)	MO	North America		SOH
19MO06SH04	19MO06SH04-CARB1	SP19M00706	CARB	N	No	Y	Yes	Enterobacter cloacae complex	Enterobacter cloacae	blaCMH blaIMI-2 oqxA oqxB		6	FROZEN	FARM RAISED	SHRIMP (SH)	MO	Southeastern Asia		SOH
19MO06SH05	19MO06SH05-CARB1	SP19M00707	CARB	N	No	Y	No	Stenotrophomonas maltophilia				6	FROZEN	FARM RAISED	SHRIMP (SH)	MO	Southeastern Asia		SOH
19MO06SH06	19MO06SH06-CARB1	SP19M00708	CARB	N	No	Y	No	Stenotrophomonas maltophilia				6	FROZEN	WILD	SHRIMP (SH)	MO	North America		PTO
19SC06SA02	19SC06SA02-CARB1	SP19M00709	CARB	N	No	Y	Yes	Acinetobacter baumannii complex	Acinetobacter baumannii	ant(3'')-IIa blaOXA-685 blaADC		5	FROZEN	WILD	SALMON (SA)	SC	East Asia	NONE	FILLET
19SC06SA02	19SC06SA02-CARB2	SP19M00710	CARB	N	No	Y	Yes	Acinetobacter baumannii complex	Acinetobacter baumannii	ant(3'')-IIa blaADC-163 blaOXA-121		5	FROZEN	WILD	SALMON (SA)	SC	East Asia	NONE	FILLET
19SC06SA03	19SC06SA03-CARB1	SP19M00711	CARB	N	No	Y	No	Pseudomonas putida				5	FROZEN	WILD	SALMON (SA)	SC	East Asia	NONE	FILLET
19SC06SA04	19SC06SA04-CARB1	SP19M00712	CARB	N	No	Y	No	Pseudomonas putida				5	FROZEN	WILD	SALMON (SA)	SC	East Asia	NONE	FILLET
19SC06SA07	19SC06SA07-CARB1	SP19M00714	CARB	N	No	Y	No	Pseudomonas putida				6	FROZEN	WILD	SALMON (SA)	SC	East Asia	NONE	FILLET
19SC06SA07	19SC06SA07-CARB2	SP19M00715	CARB	N	No	Y	No	Stenotrophomonas maltophilia				6	FROZEN	WILD	SALMON (SA)	SC	East Asia	NONE	FILLET
19SC06SA08	19SC06SA08-CARB1	SP19M00716	CARB	N	No	Y	Yes	Serratia fonticola	-	blaFONA		6		UNKNOWN	SALMON (SA)	SC	UNKNOWN	NONE	FILLET
19SC06SA08	19SC06SA08-CARB2	SP19M00717	CARB	N	No	Y	No	Pseudomonas putida				6		UNKNOWN	SALMON (SA)	SC	UNKNOWN	NONE	FILLET
19SC06SA08	19SC06SA08-CARB3	SP19M00718	CARB	N	No	Y	Yes	Serratia liquefaciens group	-	ampC		6		UNKNOWN	SALMON (SA)	SC	UNKNOWN	NONE	FILLET
19SC06SH01	19SC06SH01-CARB1	SP19M00719	CARB	N	No	Y	No	Stenotrophomonas maltophilia				5	FROZEN	FARM RAISED	SHRIMP (SH)	SC	Southeastern Asia	NONE	PTO
19SC06SH02	19SC06SH02-CARB1	SP19M00720	CARB	N	No	Y	No	Stenotrophomonas maltophilia				5	FROZEN	FARM RAISED	SHRIMP (SH)	SC	Southeastern Asia	NONE	PTO
19SC06SH02	19SC06SH02-CARB2	SP19M00721	CARB	N	No	Y	Yes	Acinetobacter baumannii complex	Acinetobacter baumannii	blaADC-23 blaOXA		5	FROZEN	FARM RAISED	SHRIMP (SH)	SC	Southeastern Asia	NONE	PTO
19SC06SH03	19SC06SH03-CARB1	SP19M00722	CARB	N	No	Y	No	Pseudomonas putida				5	FROZEN	WILD	SHRIMP (SH)	SC	North America	NONE	SOH
19SC06SH03	19SC06SH03-CARB2	SP19M00723	CARB	N	No	Y	No	Pseudomonas aeruginosa/fluorescens/putida				5	FROZEN	WILD	SHRIMP (SH)	SC	North America	NONE	SOH
19SC06SH04	19SC06SH04-CARB1	SP19M00724	CARB	N	No	Y	Yes	Pseudomonas aeruginosa	Pseudomonas putida	none		5	FROZEN	WILD	SHRIMP (SH)	SC	North America	NONE	SOH
19SC06SH05	19SC06SH05-CARB1	SP19M00725	CARB	N	No	Y	Yes	Myroides spp	-	blaTUS		6	FROZEN	FARM RAISED	SHRIMP (SH)	SC	Southeastern Asia	NONE	PD
19SC06SH06	19SC06SH06-CARB1	SP19M00726	CARB	N	No	Y	No	Psuedomonas aeruginosa/oryzihabitans/putida				6	FROZEN	WILD	SHRIMP (SH)	SC	North America	NONE	PD
19SC06SH06	19SC06SH06-CARB2	SP19M00727	CARB	N	No	Y	No	Stenotrophomonas maltophilia				6	FROZEN	WILD	SHRIMP (SH)	SC	North America	NONE	PD
19SC06SH08	19SC06SH08-CARB1	SP19M00728	CARB	N	No	Y	No	Pseudomonas fluorescens/putida				6	FROZEN	FARM RAISED	SHRIMP (SH)	SC	Southeastern Asia	NONE	SOH
19SC06SH08	19SC06SH08-CARB2	SP19M00729	CARB	N	No	Y	No	Stenotrophomonas maltophilia				6	FROZEN	FARM RAISED	SHRIMP (SH)	SC	Southeastern Asia	NONE	SOH
19NY05SA03	19NY05SA03-CARB1	SP19M00730	CARB	N	No	Y	Yes	Acinetobacter baumannii complex	Acinetobacter baumannii	ant(3'')-IIa blaOXA-106 blaADC		5	FROZEN	FARM RAISED	SALMON (SA)	NY	Northern and Western Europe	NO ABX EVER	STEAK
19NY05SA03	19NY05SA03-CARB2	SP19M00731	CARB	N	No	Y	Yes	Acinetobacter baumannii complex	Acinetobacter baumannii	ant(3'')-IIa blaOXA-106 blaADC		5	FROZEN	FARM RAISED	SALMON (SA)	NY	Northern and Western Europe	NO ABX EVER	STEAK
19NY05SA03	19NY05SA03-CARB3	SP19M00732	CARB	N	No	Y	Yes	Aeromonas sobria	Acinetobacter baumannii	blaOXA-106 ant(3'')-IIa blaADC		5	FROZEN	FARM RAISED	SALMON (SA)	NY	Northern and Western Europe	NO ABX EVER	STEAK
19NY05SA04	19NY05SA04-CARB1	SP19M00733	CARB	N	No	Y	Yes	Aeromonas sobria	Aeromonas	cphA blaOXA		5	PREVIOUSLY FROZEN	UNKNOWN	SALMON (SA)	NY	UNKNOWN	NONE	STEAK
19NY05SA04	19NY05SA04-CARB2	SP19M00734	CARB	N	No	Y	Yes	Aeromonas sobria	Aeromonas	cphA blaOXA		5	PREVIOUSLY FROZEN	UNKNOWN	SALMON (SA)	NY	UNKNOWN	NONE	STEAK
19NY05SA04	19NY05SA04-CARB3	SP19M00735	CARB	N	No	Y	Yes	Pseudomonas aeruginosa	Aeromonas	blaOXA cphA		5	PREVIOUSLY FROZEN	UNKNOWN	SALMON (SA)	NY	UNKNOWN	NONE	STEAK
19NY05SA04	19NY05SA04-CARB4	SP19M00736	CARB	N	No	Y	Yes	Shewanella algae	-	none		5	PREVIOUSLY FROZEN	UNKNOWN	SALMON (SA)	NY	UNKNOWN	NONE	STEAK
19NY05SH01	19NY05SH01-CARB1	SP19M00737	CARB	N	No	Y	Yes	Pseudomonas stutzeri	-	blaOXA qnrA3		5	FROZEN	FARM RAISED	SHRIMP (SH)	NY	Southeastern Asia	NONE	PTO
19NY05SH02	19NY05SH02-CARB1	SP19M00738	CARB	N	No	Y	Yes	Pseudomonas stutzeri	-	none		5	FROZEN	WILD	SHRIMP (SH)	NY	Latin America and Caribbean	NONE	SOH
19NY05SH03	19NY05SH03-CARB1	SP19M00739	CARB	N	No	Y	No	Pseudomonas putida				5	FROZEN	WILD	SHRIMP (SH)	NY	Latin America and Caribbean	NONE	PTO
19NY05SH04	19NY05SH04-CARB1	SP19M00740	CARB	N	No	Y	Yes	Very Good ID Aeromonas hydrophila/caviae	Pseudomonas putida	none		5	FROZEN	WILD	SHRIMP (SH)	NY	Southeastern Asia	NONE	HOSO
19NY05SH05	19NY05SH05-CARB1	SP19M00741	CARB	N	No	Y	Yes	Acinetobacter baumannii complex	-	none		5	FROZEN	FARM RAISED	SHRIMP (SH)	NY	South Asia	NONE	SOH
19NY05SH05	19NY05SH05-CARB2	SP19M00742	CARB	N	No	Y	Yes	Shewanella algae	Acinetobacter baumannii	blaOXA ant(3'')-IIa blaADC		5	FROZEN	FARM RAISED	SHRIMP (SH)	NY	South Asia	NONE	SOH
19NY05SH06	19NY05SH06-CARB1	SP19M00743	CARB	N	No	Y	No	Stenotrophomonas maltophilia				5	PREVIOUSLY FROZEN	FARM RAISED	SHRIMP (SH)	NY	Southeastern Asia	NONE	SOH
19NY05SH07	19NY05SH07-CARB1	SP19M00744	CARB	N	No	Y	No	Stenotrophomonas maltophilia				5	FROZEN	FARM RAISED	SHRIMP (SH)	NY	South Asia	NONE	SOH
19NY05SH07	19NY05SH07-CARB2	SP19M00745	CARB	N	No	Y	Yes	Aeromonas hydrophila/caviae	Stenotrophomonas maltophilia	blaL1 aph(3')-IIc aph(6)		5	FROZEN	FARM RAISED	SHRIMP (SH)	NY	South Asia	NONE	SOH
19NY05SH07	19NY05SH07-CARB3	SP19M00746	CARB	N	No	Y	Yes	Acinetobacter baumannii complex	Aeromonas	cphA		5	FROZEN	FARM RAISED	SHRIMP (SH)	NY	South Asia	NONE	SOH
19NY05SH07	19NY05SH07-CARB4	SP19M00747	CARB	N	No	Y	Yes	Aeromonas hydrophila/caviae	Acinetobacter baumannii	ant(3'')-IIa blaADC blaOXA-508		5	FROZEN	FARM RAISED	SHRIMP (SH)	NY	South Asia	NONE	SOH
19CA07SA01	19CA07SA01-CARB1	SP19M00748	CARB	N	No	Y	Yes	Serratia liquefaciens group	Aeromonas	cphA1 ampC		7	FRESH	WILD	SALMON (SA)	CA	North America	NONE	FILLET
19CA07SA01	19CA07SA01-CARB2	SP19M00749	CARB	N	No	Y	No	Pseudomonas putida				7	FRESH	WILD	SALMON (SA)	CA	North America	NONE	FILLET
19CA07SA02	19CA07SA02-CARB1	SP19M00750	CARB	N	No	Y	Yes	Aeromonas hydrophila/caviae	-	ampC blaFONA		7	FRESH	FARM RAISED	SALMON (SA)	CA	North America	NONE	FILLET
19CA07SA02	19CA07SA02-CARB2	SP19M00751	CARB	N	No	Y	No	Pseudomonas fluorescens				7	FRESH	FARM RAISED	SALMON (SA)	CA	North America	NONE	FILLET
19CA07SA02	19CA07SA02-CARB3	SP19M00752	CARB	N	No	Y	Yes	Serratia fonticola	-	none		7	FRESH	FARM RAISED	SALMON (SA)	CA	North America	NONE	FILLET
19CA07SA03	19CA07SA03-CARB1	SP19M00753	CARB	N	No	Y	Yes	Sphingomonas paucimobilis	Pseudomonas fluorescens	none		7	FROZEN	WILD	SALMON (SA)	CA	North America	NONE	FILLET
19CA07SA04	19CA07SA04-CARB1	SP19M00754	CARB	N	No	Y	Yes	Citrobacter braakii/freundii	Citrobacter freundii	blaCMY-83		7	FRESH	FARM RAISED	SALMON (SA)	CA	Latin America and Caribbean	NONE	FILLET
19CA07SA04	19CA07SA04-CARB2	SP19M00755	CARB	N	No	Y	No	Pseudomonas fluorescens				7	FRESH	FARM RAISED	SALMON (SA)	CA	Latin America and Caribbean	NONE	FILLET
19CA07SA05	19CA07SA05-CARB1	SP19M00756	CARB	N	No	Y	No	Pseudomonas fluorescens				7	FROZEN	WILD	SALMON (SA)	CA	North America	NONE	FILLET
19CA07SA06	19CA07SA06-CARB1	SP19M00757	CARB	N	No	Y	No	Morganella morganii ssp sibonii/morganii				7	FRESH	FARM RAISED	SALMON (SA)	CA	North America	NONE	FILLET
19CA07SA06	19CA07SA06-CARB2	SP19M00758	CARB	N	No	Y	Yes	Serratia liquefaciens group	Aeromonas	cphA ampC		7	FRESH	FARM RAISED	SALMON (SA)	CA	North America	NONE	FILLET
19CA07SA06	19CA07SA06-CARB3	SP19M00759	CARB	N	No	Y	No	Pseudomonas fluorescens				7	FRESH	FARM RAISED	SALMON (SA)	CA	North America	NONE	FILLET
19CA07SA07	19CA07SA07-CARB1	SP19M00760	CARB	N	No	Y	Yes	Aeromonas hydrophila/caviae	-	ampC		7	FRESH	WILD	SALMON (SA)	CA	North America	NONE	FILLET
19CA07SA07	19CA07SA07-CARB2	SP19M00761	CARB	N	No	Y	No	Pseudomonas aeruginosa/fluorescens/putida				7	FRESH	WILD	SALMON (SA)	CA	North America	NONE	FILLET
19CA07SA08	19CA07SA08-CARB1	SP19M00762	CARB	N	No	Y	Yes	Serratia liquefaciens group	-	ampC blaFONA		7	FRESH	FARM RAISED	SALMON (SA)	CA	North America	NONE	FILLET
19CA07SA08	19CA07SA08-CARB2	SP19M00763	CARB	N	No	Y	Yes	Aeromonas hydrophila/caviae	Aeromonas	blaFOX cphA1 cphA1 tet(E)		7	FRESH	FARM RAISED	SALMON (SA)	CA	North America	NONE	FILLET
19CA07SA08	19CA07SA08-CARB3	SP19M00764	CARB	N	No	Y	Yes	Pseudomonas aeruginosa	Pseudomonas fluorescens	none		7	FRESH	FARM RAISED	SALMON (SA)	CA	North America	NONE	FILLET
19CA07SH01	19CA07SH01-CARB1	SP19M00765	CARB	N	No	Y	Yes	Acinetobacter baumannii complex	Acinetobacter baumannii	blaADC-132 blaOXA-273		7	FROZEN	FARM RAISED	SHRIMP (SH)	CA	Southeastern Asia	NONE	SOH
19CA07SH01	19CA07SH01-CARB2	SP19M00766	CARB	N	No	Y	No	Pseudomonas fluorescens				7	FROZEN	FARM RAISED	SHRIMP (SH)	CA	Southeastern Asia	NONE	SOH
19CA07SH01	19CA07SH01-CARB3	SP19M00767	CARB	N	No	Y	Yes	Shewanella algae	-	blaOXA qnrA3		7	FROZEN	FARM RAISED	SHRIMP (SH)	CA	Southeastern Asia	NONE	SOH
19CA07SH02	19CA07SH02-CARB1	SP19M00768	CARB	N	No	Y	No	Pseudomonas putida				7	PREVIOUSLY FROZEN	FARM RAISED	SHRIMP (SH)	CA	Southeastern Asia	NONE	SOH
19CA07SH03	19CA07SH03-CARB1	SP19M00769	CARB	N	No	Y	No	Unidentified Organism				7	FROZEN	FARM RAISED	SHRIMP (SH)	CA	Southeastern Asia	NONE	SOH
19CA07SH03	19CA07SH03-CARB2	SP19M00770	CARB	N	No	Y	No	Stenotrophomonas maltophilia				7	FROZEN	FARM RAISED	SHRIMP (SH)	CA	Southeastern Asia	NONE	SOH
19CA07SH05	19CA07SH05-CARB1	SP19M00771	CARB	N	No	Y	No					7	PREVIOUSLY FROZEN	WILD	SHRIMP (SH)	CA	Latin America and Caribbean	NONE	SOH
19CA07SH06	19CA07SH06-CARB1	SP19M00772	CARB	N	No	Y	No					7	PREVIOUSLY FROZEN	WILD	SHRIMP (SH)	CA	Latin America and Caribbean	NONE	SOH
19CA07SH07	19CA07SH07-CARB1	SP19M00773	CARB	N	No	Y	No					7	FROZEN	FARM RAISED	SHRIMP (SH)	CA	Southeastern Asia	NONE	SOH
19CA07SH08	19CA07SH08-CARB1	SP19M00774	CARB	N	No	Y	No					7	FROZEN	WILD	SHRIMP (SH)	CA	North America	NONE	SOH
19KS06SA01	19KS06SA01-CARB1	SP19M00775	CARB	N	No	Y	No					6	FRESH	WILD	SALMON (SA)	KS	North America	NONE	FILLET
19KS06SA02	19KS06SA02-CARB1	SP19M00776	CARB	N	No	Y	No					6	FRESH	FARM RAISED	SALMON (SA)	KS	Latin America and Caribbean		FILLET
19KS06SA03	19KS06SA03-CARB1	SP19M00777	CARB	N	No	Y	No					6	FRESH	FARM RAISED	SALMON (SA)	KS	Latin America and Caribbean		FILLET
19KS06SA04	19KS06SA04-CARB1	SP19M00778	CARB	N	No	Y	No					6	FRESH	WILD	SALMON (SA)	KS	North America	NONE	FILLET
19KS06SA05	19KS06SA05-CARB1	SP19M00779	CARB	N	No	Y	No					6	PREVIOUSLY FROZEN	FARM RAISED	SALMON (SA)	KS	Latin America and Caribbean	NONE	FILLET
19KS06SA06	19KS06SA06-CARB1	SP19M00780	CARB	N	No	Y	No					6	FRESH	UNKNOWN	SALMON (SA)	KS	Latin America and Caribbean	NONE	FILLET
19KS06SA07	19KS06SA07-CARB1	SP19M00781	CARB	N	No	Y	No					6	FRESH	FARM RAISED	SALMON (SA)	KS	Latin America and Caribbean	NONE	FILLET
19KS06SA08	19KS06SA08-CARB1	SP19M00782	CARB	N	No	Y	No					6	FRESH	FARM RAISED	SALMON (SA)	KS	Latin America and Caribbean	NONE	FILLET
19KS06SH01	19KS06SH01-CARB1	SP19M00783	CARB	N	No	Y	No					6	PREVIOUSLY FROZEN	FARM RAISED	SHRIMP (SH)	KS	Southeastern Asia	NONE	HOSO
19KS06SH02	19KS06SH02-CARB1	SP19M00784	CARB	N	No	Y	No					6	PREVIOUSLY FROZEN	FARM RAISED	SHRIMP (SH)	KS	Southeastern Asia	NONE	HOSO
19KS06SH02	19KS06SH02-CARB2	SP19M00785	CARB	N	No	Y	No					6	PREVIOUSLY FROZEN	FARM RAISED	SHRIMP (SH)	KS	Southeastern Asia	NONE	HOSO
19KS06SH03	19KS06SH03-CARB1	SP19M00786	CARB	N	No	Y	No					6	PREVIOUSLY FROZEN	FARM RAISED	SHRIMP (SH)	KS	Southeastern Asia	NONE	HOSO
19KS06SH04	19KS06SH04-CARB1	SP19M00787	CARB	N	No	Y	No					6	PREVIOUSLY FROZEN	FARM RAISED	SHRIMP (SH)	KS	Southeastern Asia	NONE	HOSO
19KS06SH06	19KS06SH06-CARB1	SP19M00788	CARB	N	No	Y	No					6	PREVIOUSLY FROZEN	WILD	SHRIMP (SH)	KS	North America		HOSO
19KS06SH07	19KS06SH07-CARB1	SP19M00789	CARB	N	No	Y	No					6		UNKNOWN	SHRIMP (SH)	KS	Southeastern Asia	NONE	HOSO
19KS06SH07	19KS06SH07-CARB2	SP19M00790	CARB	N	No	Y	No					6		UNKNOWN	SHRIMP (SH)	KS	Southeastern Asia	NONE	HOSO
19KS06SH07	19KS06SH07-CARB3	SP19M00791	CARB	N	No	Y	No					6		UNKNOWN	SHRIMP (SH)	KS	Southeastern Asia	NONE	HOSO
19KS06SH08	19KS06SH08-CARB1	SP19M00792	CARB	N	No	Y	No					6	PREVIOUSLY FROZEN	UNKNOWN	SHRIMP (SH)	KS	Southeastern Asia	NONE	HOSO
19MO07SA01	19MO07SA01-CARB1	SP19M00793	CARB	N	No	Y	No					7	FRESH	FARM RAISED	SALMON (SA)	MO	Latin America and Caribbean		FILLET
19MO07SA02	19MO07SA02-CARB1	SP19M00794	CARB	N	No	Y	No					7	FROZEN	WILD	SALMON (SA)	MO	North America		FILLET
19MO07SA03	19MO07SA03-CARB1	SP19M00795	CARB	N	No	Y	No					7	FROZEN	WILD	SALMON (SA)	MO	East Asia		FILLET
19MO07SA04	19MO07SA04-CARB1	SP19M00796	CARB	N	No	Y	No					7	FROZEN	WILD	SALMON (SA)	MO	North America		OTH
19MO07SA05	19MO07SA05-CARB1	SP19M00797	CARB	N	No	Y	No	Pseudomonas putida				7	FROZEN	WILD	SALMON (SA)	MO	North America		FILLET
19MO07SA06	19MO07SA06-CARB1	SP19M00798	CARB	N	No	Y	No	Pseudomonas aeruginosa/Burkholderia pseudomallei				7	FRESH	FARM RAISED	SALMON (SA)	MO	Latin America and Caribbean		FILLET
19MO07SH01	19MO07SH01-CARB1	SP19M00799	CARB	N	No	Y	No	Acinetobacter baumannii complex				7	FROZEN	FARM RAISED	SHRIMP (SH)	MO	South Asia		PTO
19MO07SH02	19MO07SH02-CARB1	SP19M00800	CARB	N	No	Y	No	Pseudomonas fluorescens				7	FROZEN	FARM RAISED	SHRIMP (SH)	MO	South Asia		SOH
19MO07SH03	19MO07SH03-CARB1	SP19M00801	CARB	N	No	Y	No	Sphingobacterium thalpophilum				7	FROZEN	WILD	SHRIMP (SH)	MO	North America	NO ABX EVER	SOH
19MO07SH04	19MO07SH04-CARB1	SP19M00802	CARB	N	No	Y	No	Pseudomonas stutzeri				7	FROZEN	FARM RAISED	SHRIMP (SH)	MO	Southeastern Asia		SOH
19MO07SH04	19MO07SH04-CARB2	SP19M00803	CARB	N	No	Y	No	Stenotrophomonas maltophilia				7	FROZEN	FARM RAISED	SHRIMP (SH)	MO	Southeastern Asia		SOH
19MO07SH05	19MO07SH05-CARB1	SP19M00804	CARB	N	No	Y	No	Pseudomonas aeruginosa				7	FROZEN	FARM RAISED	SHRIMP (SH)	MO	South Asia		PTO
19MO07SH06	19MO07SH06-CARB1	SP19M00805	CARB	N	No	Y	No	Unidentified Organism				7	FROZEN	WILD	SHRIMP (SH)	MO	North America		SOH
19SD06SA01	19SD06SA01-CARB1	SP19M00806	CARB	N	No	Y	No	Pseudomonas fluorescens				6	FROZEN	WILD	SALMON (SA)	SD	East Asia	NONE	FILLET
19SD06SA02	19SD06SA02-CARB1	SP19M00807	CARB	N	No	Y	No	Pseudomonas aeruginosa/fluorescens/putida				6	FROZEN	WILD	SALMON (SA)	SD	North America	NONE	FILLET
19SD06SA03	19SD06SA03-CARB1	SP19M00808	CARB	N	No	Y	No	Pseudomonas fluorescens				6	FROZEN	WILD	SALMON (SA)	SD	East Asia	NONE	FILLET
19SD06SA04	19SD06SA04-CARB1	SP19M00809	CARB	N	No	Y	No	Pseudomonas aeruginosa/fluorescens				6	FROZEN	FARM RAISED	SALMON (SA)	SD	Eastern Europe	NONE	FILLET
19SD06SA05	19SD06SA05-CARB1	SP19M00810	CARB	N	No	Y	No	Pseudomonas putida				6	FROZEN	WILD	SALMON (SA)	SD	North America	NONE	FILLET
19SD06SA06	19SD06SA06-CARB1	SP19M00811	CARB	N	No	Y	No	Pseudomonas putida				6	FROZEN	WILD	SALMON (SA)	SD	East Asia	NONE	FILLET
19SD06SA07	19SD06SA07-CARB1	SP19M00812	CARB	N	No	Y	No	Pseudomonas putida				6	FROZEN	WILD	SALMON (SA)	SD	North America	NONE	FILLET
19SD06SA08	19SD06SA08-CARB1	SP19M00813	CARB	N	No	Y	No	Pseudomonas aeruginosa/fluorescens				6	FROZEN	WILD	SALMON (SA)	SD	East Asia	NONE	FILLET
19SD06SH01	19SD06SH01-CARB1	SP19M00814	CARB	N	No	Y	No	Shewanella algae				6	FROZEN	FARM RAISED	SHRIMP (SH)	SD	Southeastern Asia	NONE	SOH
19SD06SH02	19SD06SH02-CARB1	SP19M00815	CARB	N	No	Y	No	Pseudomonas fluorescens				6	FROZEN	FARM RAISED	SHRIMP (SH)	SD	Southeastern Asia	NONE	SOH
19SD06SH03	19SD06SH03-CARB1	SP19M00816	CARB	N	No	Y	No	Pseudomonas putida				6	FROZEN	WILD	SHRIMP (SH)	SD	Latin America and Caribbean	NONE	SOH
19SD06SH04	19SD06SH04-CARB1	SP19M00817	CARB	N	No	Y	No	Acinetobacter haemolyticus				6	FROZEN	FARM RAISED	SHRIMP (SH)	SD	Southeastern Asia	NONE	SOH
19SD06SH05	19SD06SH05-CARB1	SP19M00818	CARB	N	No	Y	No	Shewanella algae				6	FROZEN	FARM RAISED	SHRIMP (SH)	SD	Southeastern Asia	NONE	SOH
19SD06SH06	19SD06SH06-CARB1	SP19M00819	CARB	N	No	Y	No	Pseudomonas fluorescens				6	FROZEN	FARM RAISED	SHRIMP (SH)	SD	Southeastern Asia	NONE	SOH
19SD06SH07	19SD06SH07-CARB1	SP19M00820	CARB	N	No	Y	No	Acinetobacter baumannii complex				6	FROZEN	FARM RAISED	SHRIMP (SH)	SD	Southeastern Asia	NONE	SOH
19SD06SH08	19SD06SH08-CARB1	SP19M00821	CARB	N	No	Y	No	Pseudomonas putida				6	FROZEN	WILD	SHRIMP (SH)	SD	North America	NONE	SOH
19GA05SA01	19GA05SA01-CARB01	SP19M00822	CARB	N	No	Y	No	Acinetobacter baumannii complex				4	FROZEN	WILD	SALMON (SA)	GA	UNKNOWN		FILLET
19GA05SA01	19GA05SA01-CARB02	SP19M00823	CARB	N	No	Y	No	Aeromonas hydrophila/caviae				4	FROZEN	WILD	SALMON (SA)	GA	UNKNOWN		FILLET
19GA05SA02	19GA05SA02-CARB01	SP19M00824	CARB	N	No	Y	No	Pseudomonas aeruginosa/fluorescens/putida				5	FROZEN	WILD	SALMON (SA)	GA	East Asia		FILLET
19GA05SA03	19GA05SA03-CARB01	SP19M00825	CARB	N	No	Y	No	Sphingomonas paucimobilis				5	FROZEN	WILD	SALMON (SA)	GA	Latin America and Caribbean		FILLET
19GA05SA04	19GA05SA04-CARB01	SP19M00826	CARB	N	No	Y	No	Pseudomonas putida				5	FRESH	WILD	SALMON (SA)	GA	North America		FILLET
19GA05SA04	19GA05SA04-CARB02	SP19M00827	CARB	N	No	Y	No	Aeromonas hydrophila/caviae				5	FRESH	WILD	SALMON (SA)	GA	North America		FILLET
19GA05SA05	19GA05SA05-CARB01	SP19M00828	CARB	N	No	Y	No	Unidentified Organism				5	FRESH	FARM RAISED	SALMON (SA)	GA	Latin America and Caribbean		FILLET
19GA05SA05	19GA05SA05-CARB02	SP19M00829	CARB	N	No	Y	No	Aeromonas hydrophila/caviae				5	FRESH	FARM RAISED	SALMON (SA)	GA	Latin America and Caribbean		FILLET
19GA05SA07	19GA05SA07-CARB01	SP19M00830	CARB	N	No	Y	No	Pseudomonas aeruginosa/putida				5	FROZEN	WILD	SALMON (SA)	GA	UNKNOWN		FILLET
19GA05SA08	19GA05SA08-CARB01	SP19M00831	CARB	N	No	Y	No	Aeromonas hydrophila/caviae				5	FRESH	FARM RAISED	SALMON (SA)	GA	Latin America and Caribbean		FILLET
19GA05SH01	19GA05SH01-CARB01	SP19M00832	CARB	N	No	Y	No	Myroides spp				5	FROZEN	FARM RAISED	SHRIMP (SH)	GA	Southeastern Asia		SOH
19GA05SH01	19GA05SH01-CARB02	SP19M00833	CARB	N	No	Y	No	Myroides spp				5	FROZEN	FARM RAISED	SHRIMP (SH)	GA	Southeastern Asia		SOH
19GA05SH02	19GA05SH02-CARB01	SP19M00834	CARB	N	No	Y	No	Myroides spp				5	FROZEN	FARM RAISED	SHRIMP (SH)	GA	South Asia		SOH
19GA05SH02	19GA05SH02-CARB02	SP19M00835	CARB	N	No	Y	No	Pseudomonas putida				5	FROZEN	FARM RAISED	SHRIMP (SH)	GA	South Asia		SOH
19GA05SH03	19GA05SH03-CARB01	SP19M00836	CARB	N	No	Y	No	Pseudomonas fluorescens				5	FROZEN	WILD	SHRIMP (SH)	GA	North America		PD
19GA05SH03	19GA05SH03-CARB02	SP19M00837	CARB	N	No	Y	No	Aeromonas hydrophila/caviae				5	FROZEN	WILD	SHRIMP (SH)	GA	North America		PD
19GA05SH04	19GA05SH04-CARB01	SP19M00838	CARB	N	No	Y	No	Aeromonas hydrophila/caviae				5	FRESH	FARM RAISED	SHRIMP (SH)	GA	Southeastern Asia		SOH
19GA05SH04	19GA05SH04-CARB02	SP19M00839	CARB	N	No	Y	No	Unidentified Organism				5	FRESH	FARM RAISED	SHRIMP (SH)	GA	Southeastern Asia		SOH
19GA05SH05	19GA05SH05-CARB01	SP19M00840	CARB	N	No	Y	No	Myroides spp				5	FROZEN	FARM RAISED	SHRIMP (SH)	GA	South Asia		PD
19GA05SH06	19GA05SH06-CARB01	SP19M00841	CARB	N	No	Y	No	Myroides spp				5	FROZEN	FARM RAISED	SHRIMP (SH)	GA	South Asia		SOH
19GA05SH07	19GA05SH07-CARB01	SP19M00842	CARB	N	No	Y	No	Myroides spp				5	FROZEN	FARM RAISED	SHRIMP (SH)	GA	Southeastern Asia		PTO
19GA05SH07	19GA05SH07-CARB02	SP19M00843	CARB	N	No	Y	No	Sphingomonas paucimobilis				5	FROZEN	FARM RAISED	SHRIMP (SH)	GA	Southeastern Asia		PTO
19GA05SH08	19GA05SH08-CARB01	SP19M00844	CARB	N	No	Y	No	Aeromonas hydrophila/caviae				5	FRESH	FARM RAISED	SHRIMP (SH)	GA	Southeastern Asia		SOH
19GA06SA02	19GA06SA02-CARB01	SP19M00845	CARB	N	No	Y	No	Pseudomonas putida				6	FRESH	WILD	SALMON (SA)	GA	North America		FILLET
19GA06SA03	19GA06SA03-CARB01	SP19M00846	CARB	N	No	Y	No	Pseudomonas fluorescens/putida				6	FROZEN	WILD	SALMON (SA)	GA	North America		FILLET
19GA06SA06	19GA06SA06-CARB01	SP19M00847	CARB	N	No	Y	No	Pseudomonas putida				6	FROZEN	FARM RAISED	SALMON (SA)	GA	Latin America and Caribbean		FILLET
19GA06SA07	19GA06SA07-CARB01	SP19M00848	CARB	N	No	Y	No	Pseudomonas putida				6	FRESH	FARM RAISED	SALMON (SA)	GA	Northern and Western Europe		FILLET
19GA06SA08	19GA06SA08-CARB01	SP19M00849	CARB	N	No	Y	No	Stenotrophomonas maltophilia				6	FROZEN	WILD	SALMON (SA)	GA	North America		FILLET
19GA06SH01	19GA06SH01-CARB01	SP19M00850	CARB	N	No	Y	No	Myroides spp				6	FROZEN	FARM RAISED	SHRIMP (SH)	GA	Southeastern Asia		PD
19GA06SH02	19GA06SH02-CARB01	SP19M00851	CARB	N	No	Y	No	Myroides spp				6	FROZEN	FARM RAISED	SHRIMP (SH)	GA	Southeastern Asia		SOH
19GA06SH04	19GA06SH04-CARB01	SP19M00852	CARB	N	No	Y	No	Pseudomonas fluorescens				6	FROZEN	FARM RAISED	SHRIMP (SH)	GA	Southeastern Asia		PD
19GA06SH05	19GA06SH05-CARB01	SP19M00853	CARB	N	No	Y	No	Pseudomonas aeruginosa				6	FROZEN	WILD	SHRIMP (SH)	GA	North America		PD
19GA06SH05	19GA06SH05-CARB02	SP19M00854	CARB	N	No	Y	No	Unidentified Organism				6	FROZEN	WILD	SHRIMP (SH)	GA	North America		PD
19GA06SH06	19GA06SH06-CARB01	SP19M00855	CARB	N	No	Y	No	Unidentified Organism				6	FRESH	UNKNOWN	SHRIMP (SH)	GA	UNKNOWN		HOSO
19GA06SH07	19GA06SH07-CARB01	SP19M00856	CARB	N	No	Y	No	Stenotrophomonas maltophilia				6	FRESH	WILD	SHRIMP (SH)	GA	North America		SOH
19GA06SH07	19GA06SH07-CARB02	SP19M00857	CARB	N	No	Y	No	Sphingomonas paucimobilis				6	FRESH	WILD	SHRIMP (SH)	GA	North America		SOH
19GA06SH08	19GA06SH08-CARB01	SP19M00858	CARB	N	No	Y	No	Myroides spp				6	FROZEN	WILD	SHRIMP (SH)	GA	Latin America and Caribbean		PD
19PA04SA01	19PA04SA01-CARB	SP19M00859	CARB	N	No	Y	No	Citrobacter braakii				4	FROZEN	FARM RAISED	SALMON (SA)	PA	Eastern Europe	ORGANIC/NO ABX EVER	FILLET
19PA04SA02	19PA04SA02-CARB	SP19M00860	CARB	N	No	Y	No	Serratia fonticola				4	FRESH	FARM RAISED	SALMON (SA)	PA	Latin America and Caribbean	NONE	FILLET
19PA04SA03	19PA04SA03-CARB	SP19M00861	CARB	N	No	Y	No	Enterobacter cloacae complex				4	FROZEN	FARM RAISED	SALMON (SA)	PA	Latin America and Caribbean	NONE	FILLET
19PA04SA04	19PA04SA04-CARB	SP19M00862	CARB	N	No	Y	No	Serratia liquefaciens group				4	FRESH	FARM RAISED	SALMON (SA)	PA	Latin America and Caribbean	NONE	FILLET
19PA04SA05	19PA04SA05-CARB	SP19M00863	CARB	N	No	Y	No	Serratia liquefaciens group				4	FROZEN	FARM RAISED	SALMON (SA)	PA	Northern and Western Europe	ORGANIC/NO ABX EVER	FILLET
19PA04SA06	19PA04SA06-CARB	SP19M00864	CARB	N	No	Y	No	Enterobacter amnigenus 2				4	FROZEN	WILD	SALMON (SA)	PA	North America	NONE	FILLET
19PA04SA07	19PA04SA07-CARB	SP19M00865	CARB	N	No	Y	No					4	FROZEN	WILD	SALMON (SA)	PA	North America	NONE	FILLET
19PA04SA08	19PA04SA08-CARB	SP19M00866	CARB	N	No	Y	No					4	FROZEN	WILD	SALMON (SA)	PA	North America	NONE	FILLET
19PA04SH01	19PA04SH01-CARB	SP19M00867	CARB	N	No	Y	No	Enterobacter cloacae complex				4	FROZEN	FARM RAISED	SHRIMP (SH)	PA	Southeastern Asia	ORGANIC	SOH
19PA04SH03	19PA04SH03-CARB	SP19M00868	CARB	N	No	Y	No	Serratia marcescens				4	PREVIOUSLY FROZEN	FARM RAISED	SHRIMP (SH)	PA	Southeastern Asia	NONE	SOH
19PA04SH06	19PA04SH06-CRB1	SP19M00869	CARB	N	No	Y	No	Citrobacter freundii				4	FROZEN	FARM RAISED	SHRIMP (SH)	PA	Southeastern Asia	NO ABX EVER	PU
19PA04SH06	19PA04SH06-CRB2	SP19M00870	CARB	N	No	Y	No	Enterobacter cloacae complex				4	FROZEN	FARM RAISED	SHRIMP (SH)	PA	Southeastern Asia	NO ABX EVER	PU
19PA05SA04	19PA05SA04-CARB	SP19M00871	CARB	N	No	Y	No	Morganella morganii ssp morganii				5	FROZEN	WILD	SALMON (SA)	PA	East Asia	NONE	FILLET
19PA05SA05	19PA05SA05-CARB	SP19M00872	CARB	N	No	Y	No	Kluyvera intermedia				5	FROZEN	FARM RAISED	SALMON (SA)	PA	Northern and Western Europe	ORGANIC	FILLET
19PA05SA06	19PA05SA06-CARB	SP19M00873	CARB	N	No	Y	No	Enterobacter amnigenus 1				5	FROZEN	FARM RAISED	SALMON (SA)	PA	Latin America and Caribbean	NONE	FILLET
19PA05SA07	19PA05SA07-CARB	SP19M00874	CARB	N	No	Y	No	Enterobacter amnigenus 1				5	FROZEN	WILD	SALMON (SA)	PA	North America	NONE	FILLET
19PA05SA08	19PA05SA08-CRB1	SP19M00875	CARB	N	No	Y	No	Serratia liquefaciens group				5	FROZEN	FARM RAISED	SALMON (SA)	PA	Latin America and Caribbean	NONE	FILLET
19PA05SA08	19PA05SA08-CRB2	SP19M00876	CARB	N	No	Y	No	Citrobacter sedlakii/amalonaticus/freundii				5	FROZEN	FARM RAISED	SALMON (SA)	PA	Latin America and Caribbean	NONE	FILLET
19PA05SH01	19PA05SH01-CARB	SP19M00877	CARB	N	No	Y	No	Cronobacter sakazakii group				5	FROZEN	FARM RAISED	SHRIMP (SH)	PA	Southeastern Asia	ORGANIC/NO ABX EVER	PU
19PA05SH03	19PA05SH03-CARB	SP19M00878	CARB	N	No	Y	No	Citrobacter braakii				5	FROZEN	FARM RAISED	SHRIMP (SH)	PA	Southeastern Asia	NONE	PD
19PA05SH04	19PA05SH04-CARB	SP19M00879	CARB	N	No	Y	No	Serratia marcescens				5	FROZEN	FARM RAISED	SHRIMP (SH)	PA	Southeastern Asia	NONE	HOSO
19PA05SH06	19PA05SH06-CRB1	SP19M00880	CARB	N	No	Y	No	Morganella morganii ssp morganii				5	FROZEN	FARM RAISED	SHRIMP (SH)	PA	Southeastern Asia	NONE	HOSO
19PA05SH06	19PA05SH06-CRB2	SP19M00881	CARB	N	No	Y	No	Enterobacter cloacae complex				5	FROZEN	FARM RAISED	SHRIMP (SH)	PA	Southeastern Asia	NONE	HOSO
19PA05SH07	19PA05SH07-CARB	SP19M00882	CARB	N	No	Y	No	Morganella morganii ssp sibonii				5	FROZEN	FARM RAISED	SHRIMP (SH)	PA	Southeastern Asia	NONE	PU
19KS07SA01	19KS07SA01-CARB1	SP19M00883	CARB	N	No	Y	No	Pseduomonas fluorescens				7	FRESH	FARM RAISED	SALMON (SA)	KS	Latin America and Caribbean	NONE	FILLET
19KS07SA01	19KS07SA01-CARB2	SP19M00884	CARB	N	No	Y	No	Aeromonas hydrophila/caviae				7	FRESH	FARM RAISED	SALMON (SA)	KS	Latin America and Caribbean	NONE	FILLET
19KS07SA02	19KS07SA02-CARB1	SP19M00885	CARB	N	No	Y	No	Pseduomonas fluorescens				7	FRESH	FARM RAISED	SALMON (SA)	KS	Latin America and Caribbean	NONE	FILLET
19KS07SA02	19KS07SA02-CARB2	SP19M00886	CARB	N	No	Y	No	Aeromonas hydrophila/caviae				7	FRESH	FARM RAISED	SALMON (SA)	KS	Latin America and Caribbean	NONE	FILLET
19KS07SA03	19KS07SA03-CARB1	SP19M00887	CARB	N	No	Y	No	Aeromonas salmonicida				7	FRESH	FARM RAISED	SALMON (SA)	KS	Latin America and Caribbean	NONE	FILLET
19KS07SA03	19KS07SA03-CARB2	SP19M00888	CARB	N	No	Y	No	Pseudomonas putida				7	FRESH	FARM RAISED	SALMON (SA)	KS	Latin America and Caribbean	NONE	FILLET
19KS07SA03	19KS07SA03-CARB3	SP19M00889	CARB	N	No	Y	No	Aeromonas hydrophila/caviae				7	FRESH	FARM RAISED	SALMON (SA)	KS	Latin America and Caribbean	NONE	FILLET
19KS07SA04	19KS07SA04-CARB1	SP19M00890	CARB	N	No	Y	No	Psedumonas fluorescens				7	FRESH	FARM RAISED	SALMON (SA)	KS	Latin America and Caribbean	NONE	FILLET
19KS07SA04	19KS07SA04-CARB2	SP19M00891	CARB	N	No	Y	No	Aeromonas hydrophila/caviae				7	FRESH	FARM RAISED	SALMON (SA)	KS	Latin America and Caribbean	NONE	FILLET
19KS07SA04	19KS07SA04-CARB3	SP19M00892	CARB	N	No	Y	No	Pseduomonas fluorescens				7	FRESH	FARM RAISED	SALMON (SA)	KS	Latin America and Caribbean	NONE	FILLET
19KS07SA05	19KS07SA05-CARB1	SP19M00893	CARB	N	No	Y	No	Pseduomonas oryzihabitans				7	FRESH	WILD	SALMON (SA)	KS	North America	NONE	FILLET
19KS07SA05	19KS07SA05-CARB2	SP19M00894	CARB	N	No	Y	No	Pseduomonas fluorescens				7	FRESH	WILD	SALMON (SA)	KS	North America	NONE	FILLET
19KS07SA06	19KS07SA06-CARB1	SP19M00895	CARB	N	No	Y	No	Pseduomonas fluorescens				7	FRESH	WILD	SALMON (SA)	KS	North America	NONE	FILLET
19KS07SA07	19KS07SA07-CARB1	SP19M00896	CARB	N	No	Y	No	Pseduomonas fluorescens				7	FRESH	FARM RAISED	SALMON (SA)	KS	Latin America and Caribbean	NONE	FILLET
19KS07SA08	19KS07SA08-CARB1	SP19M00897	CARB	N	No	Y	No	Pseudomonas putida				7	FRESH	FARM RAISED	SALMON (SA)	KS	Latin America and Caribbean	NONE	FILLET
19KS07SH01	19KS07SH01-CARB1	SP19M00898	CARB	N	No	Y	No	Pseduomonas fluorescens				7	PREVIOUSLY FROZEN	WILD	SHRIMP (SH)	KS	North America	NONE	HOSO
19KS07SH01	19KS07SH01-CARB2	SP19M00899	CARB	N	No	Y	No	Pseudomonas aeruginosa/fluorescens/putida				7	PREVIOUSLY FROZEN	WILD	SHRIMP (SH)	KS	North America	NONE	HOSO
19KS07SH02	19KS07SH02-CARB1	SP19M00900	CARB	N	No	Y	No	Pseudomonas putida				7	PREVIOUSLY FROZEN	FARM RAISED	SHRIMP (SH)	KS	Southeastern Asia	NONE	HOSO
19KS07SH02	19KS07SH02-CARB2	SP19M00901	CARB	N	No	Y	No	Pseudomonas aeruginosa/fluorescens				7	PREVIOUSLY FROZEN	FARM RAISED	SHRIMP (SH)	KS	Southeastern Asia	NONE	HOSO
19KS07SH03	19KS07SH03-CARB1	SP19M00902	CARB	N	No	Y	No	Stenotrophomonas maltophilia				7	PREVIOUSLY FROZEN	FARM RAISED	SHRIMP (SH)	KS	South Asia	NONE	HOSO
19KS07SH03	19KS07SH03-CARB2	SP19M00903	CARB	N	No	Y	No	Pseudomonas aeruginosa/fluorescens				7	PREVIOUSLY FROZEN	FARM RAISED	SHRIMP (SH)	KS	South Asia	NONE	HOSO
19KS07SH04	19KS07SH04-CARB1	SP19M00904	CARB	N	No	Y	No					7	PREVIOUSLY FROZEN	WILD	SHRIMP (SH)	KS	North America	NONE	HOSO
19KS07SH04	19KS07SH04-CARB2	SP19M00905	CARB	N	No	Y	No	Pseduomonas fluorescens				7	PREVIOUSLY FROZEN	WILD	SHRIMP (SH)	KS	North America	NONE	HOSO
19KS07SH05	19KS07SH05-CARB1	SP19M00906	CARB	N	No	Y	No	Pseduomonas fluorescens				7	PREVIOUSLY FROZEN	FARM RAISED	SHRIMP (SH)	KS	Southeastern Asia	NONE	HOSO
19KS07SH05	19KS07SH05-CARB2	SP19M00907	CARB	N	No	Y	No	Pseudomonas putida				7	PREVIOUSLY FROZEN	FARM RAISED	SHRIMP (SH)	KS	Southeastern Asia	NONE	HOSO
19KS07SH06	19KS07SH06-CARB1	SP19M00908	CARB	N	No	Y	No	Stenotrophomonas maltophilia				7	PREVIOUSLY FROZEN	WILD	SHRIMP (SH)	KS	North America	NONE	HOSO
19KS07SH06	19KS07SH06-CARB2	SP19M00909	CARB	N	No	Y	No	Pseudomonas aeruginosa/fluorescens				7	PREVIOUSLY FROZEN	WILD	SHRIMP (SH)	KS	North America	NONE	HOSO
19KS07SH07	19KS07SH07-CARB1	SP19M00910	CARB	N	No	Y	No	Pseudomonas putida				7	PREVIOUSLY FROZEN	FARM RAISED	SHRIMP (SH)	KS	Southeastern Asia	NONE	HOSO
19KS07SH07	19KS07SH07-CARB2	SP19M00911	CARB	N	No	Y	No	Pseudomonas putida				7	PREVIOUSLY FROZEN	FARM RAISED	SHRIMP (SH)	KS	Southeastern Asia	NONE	HOSO
19KS07SH08	19KS07SH08-CARB1	SP19M00912	CARB	N	No	Y	No	Pseduomonas fluorescens				7	PREVIOUSLY FROZEN	FARM RAISED	SHRIMP (SH)	KS	Southeastern Asia	NONE	HOSO
19KS07SH08	19KS07SH08-CARB1	SP19M00913	CARB	N	No	Y	No	Pseduomonas fluorescens				7	PREVIOUSLY FROZEN	FARM RAISED	SHRIMP (SH)	KS	Southeastern Asia	NONE	HOSO
19CA08SA01	19CA08SA01-CARB1	SP19M00914	CARB	N	No	Y	No	Alcaligenes faecalis ssp faecalis				8	FROZEN	WILD	SALMON (SA)	CA	North America	NONE	FILLET
19CA08SA03	19CA08SA03-CARB1	SP19M00915	CARB	N	No	Y	No	Aeromonas hydrophila/caviae				8	FRESH	FARM RAISED	SALMON (SA)	CA	North America	NONE	FILLET
19CA08SA03	19CA08SA03-CARB2	SP19M00916	CARB	N	No	Y	No	Acinetobacter baumannii complex				8	FRESH	FARM RAISED	SALMON (SA)	CA	North America	NONE	FILLET
19CA08SA03	19CA08SA03-CARB3	SP19M00917	CARB	N	No	Y	No	Aeromonas hydrophila/caviae				8	FRESH	FARM RAISED	SALMON (SA)	CA	North America	NONE	FILLET
19CA08SA04	19CA08SA04-CARB1	SP19M00918	CARB	N	No	Y	No	Aeromonas hydrophila/caviae				8	FRESH	FARM RAISED	SALMON (SA)	CA	Latin America and Caribbean	NONE	FILLET
19CA08SA04	19CA08SA04-CARB2	SP19M00919	CARB	N	No	Y	No	Aeromonas hydrophila/caviae				8	FRESH	FARM RAISED	SALMON (SA)	CA	Latin America and Caribbean	NONE	FILLET
19CA08SA05	19CA08SA05-CARB1	SP19M00920	CARB	N	No	Y	No	Morganella morganii ssp morganii				8	FRESH	FARM RAISED	SALMON (SA)	CA	Latin America and Caribbean	NONE	FILLET
19CA08SA05	19CA08SA05-CARB2	SP19M00921	CARB	N	No	Y	No	Morganella morganii ssp morganii				8	FRESH	FARM RAISED	SALMON (SA)	CA	Latin America and Caribbean	NONE	FILLET
19CA08SA06	19CA08SA06-CARB1	SP19M00922	CARB	N	No	Y	No	Aeromonas hydrophila/caviae				8	FRESH	FARM RAISED	SALMON (SA)	CA	Latin America and Caribbean	NONE	FILLET
19CA08SA07	19CA08SA07-CARB1	SP19M00923	CARB	N	No	Y	No	Aeromonas hydrophila/caviae				8	FRESH	WILD	SALMON (SA)	CA	North America	NONE	FILLET
19CA08SA07	19CA08SA07-CARB2	SP19M00924	CARB	N	No	Y	No	Pseduomonas putida				8	FRESH	WILD	SALMON (SA)	CA	North America	NONE	FILLET
19CA08SA08	19CA08SA08-CARB1	SP19M00925	CARB	N	No	Y	No	Acinetobacter baumannii complex				8	PREVIOUSLY FROZEN	WILD	SALMON (SA)	CA	North America	NONE	FILLET
19CA08SH02	19CA08SH02-CARB1	SP19M00926	CARB	N	No	Y	No	Aeromonas hydrophila/caviae				8	FRESH	FARM RAISED	SHRIMP (SH)	CA	South Asia	NONE	HOSO
19CA08SH03	19CA08SH03-CARB1	SP19M00927	CARB	N	No	Y	No	Aeromonas hydrophila/caviae				8	FRESH	FARM RAISED	SHRIMP (SH)	CA	Latin America and Caribbean	NONE	HOSO
19CA08SH04	19CA08SH04-CARB1	SP19M00928	CARB	N	No	Y	No	Aeromonas hydrophila/caviae				8	PREVIOUSLY FROZEN	FARM RAISED	SHRIMP (SH)	CA	Southeastern Asia	NONE	SOH
19CA08SH05	19CA08SH05-CARB1	SP19M00929	CARB	N	No	Y	No	Acinetobacter baumannii complex				8	PREVIOUSLY FROZEN	FARM RAISED	SHRIMP (SH)	CA	Southeastern Asia	NONE	SOH
19CA08SH06	19CA08SH06-CARB1	SP19M00930	CARB	N	No	Y	No	Myroides spp				8	PREVIOUSLY FROZEN	FARM RAISED	SHRIMP (SH)	CA	Southeastern Asia	NONE	SOH
19CA08SH08	19CA08SH08-CARB1	SP19M00932	CARB	N	No	Y	No	Acinetobacter baumannii complex				8	FROZEN	WILD	SHRIMP (SH)	CA	Latin America and Caribbean	NONE
19CA08TI01	19CA08TI01-CARB1	SP19M00933	CARB	N	No	Y	No	Acinetobacter baumannii complex				8	FROZEN	FARM RAISED	TILAPIA (TI)	CA	East Asia	NONE	WHOLE
19CA08TI02	19CA08TI02-CARB1	SP19M00934	CARB	N	No	Y	No	Pseudomonas aeruginosa				8	PREVIOUSLY FROZEN	FARM RAISED	TILAPIA (TI)	CA	East Asia	NONE	FILLET
19CA08TI03	19CA08TI03-CARB1	SP19M00935	CARB	N	No	Y	No	Serratia liquefaciens group				8	FROZEN	FARM RAISED	TILAPIA (TI)	CA	Latin America and Caribbean	NONE	FILLET
19CA08TI03	19CA08TI03-CARB2	SP19M00936	CARB	N	No	Y	No	Unidentified Organism				8	FROZEN	FARM RAISED	TILAPIA (TI)	CA	Latin America and Caribbean	NONE	FILLET
19CA08TI04	19CA08TI04-CARB1	SP19M00937	CARB	N	No	Y	No	Aeromonas hydrophila/caviae				8	PREVIOUSLY FROZEN	FARM RAISED	TILAPIA (TI)	CA	Latin America and Caribbean	NONE	FILLET
19CA08TI05	19CA08TI05-CARB1	SP19M00938	CARB	N	No	Y	No	Morganella morganii ssp morganii				8	FRESH	FARM RAISED	TILAPIA (TI)	CA	Latin America and Caribbean	NONE	FILLET
19CA08TI06	19CA08TI06-CARB1	SP19M00939	CARB	N	No	Y	No	Aeromonas hydrophila/caviae				8	FROZEN	FARM RAISED	TILAPIA (TI)	CA	East Asia	NONE	FILLET
19CA08TI07	19CA08TI07-CARB1	SP19M00940	CARB	N	No	Y	No	Acinetobacter baumannii complex				8	FROZEN	FARM RAISED	TILAPIA (TI)	CA	Southeastern Asia	NONE	FILLET
19CA08TI07	19CA08TI07-CARB2	SP19M00941	CARB	N	No	Y	No	Acinetobacter baumannii complex				8	FROZEN	FARM RAISED	TILAPIA (TI)	CA	Southeastern Asia	NONE	FILLET
19CA08TI07	19CA08TI07-CARB3	SP19M00942	CARB	N	No	Y	No	Aeromonas hydrophila/caviae				8	FROZEN	FARM RAISED	TILAPIA (TI)	CA	Southeastern Asia	NONE	FILLET
19CA08TI08	19CA08TI08-CARB1	SP19M00943	CARB	N	No	Y	No	Pseudomonas aeruginosa/fluorescens				8	FROZEN	FARM RAISED	TILAPIA (TI)	CA	East Asia	NONE	FILLET
19SD07SA04	19SD07SA01-CARB1	SP19M00944	CARB	N	No	Y	No	Aeromonas hydrophila/caviae				7	FROZEN	WILD	SALMON (SA)	SD	East Asia	NONE	FILLET
19SD07SA01	19SD07SA01-CARB2	SP19M00945	CARB	N	No	Y	No	Aeromonas hydrophila/caviae				7	FROZEN	WILD	SALMON (SA)	SD	East Asia	NONE	FILLET
19SD07SA02	19SD07SA02-CARB1	SP19M00946	CARB	N	No	Y	No	Acinetobacter baumannii complex				7	FROZEN	WILD	SALMON (SA)	SD	Southeastern Asia	NONE	FILLET
19SD07SA03	19SD07SA03-CARB1	SP19M00947	CARB	N	No	Y	No	Pseudomonas putida				7	FROZEN	WILD	SALMON (SA)	SD	North America	NONE	FILLET
19SD07SA04	19SD07SA01-CARB1	SP19M00948	CARB	N	No	Y	No	Pseudomonas putida				7	FROZEN	WILD	SALMON (SA)	SD	East Asia	NONE	FILLET
19SD07SA05	19SD07SA05-CARB1	SP19M00949	CARB	N	No	Y	No	Cronobacter sakazakii group				7	FROZEN	WILD	SALMON (SA)	SD	East Asia	NONE	FILLET
19SD07SA06	19SD07SA06-CARB1	SP19M00950	CARB	N	No	Y	No	Pseduomonas fluorescens				7	FROZEN	WILD	SALMON (SA)	SD	North America	NONE	FILLET
19SD07SA07	19SD07SA07-CARB1	SP19M00951	CARB	N	No	Y	No	Pseudomonas putida				7	FROZEN	UNKNOWN	SALMON (SA)	SD	UNKNOWN	NONE	FILLET
19SD07SA08	19SD07SA08-CARB1	SP19M00952	CARB	N	No	Y	No	Pseduomonas fluorescens				7	FROZEN	WILD	SALMON (SA)	SD	North America	NONE	FILLET
19SD07SH01	19SD07SH01-CARB1	SP19M00953	CARB	N	No	Y	No	Pseudomonas putida				7	FROZEN	WILD	SHRIMP (SH)	SD	North America	NONE	SOH
19SD07SH01	19SD07SH01-CARB2	SP19M00954	CARB	N	No	Y	No	Stenotrophomonas maltophilia				7	FROZEN	WILD	SHRIMP (SH)	SD	North America	NONE	SOH
19SD07SH02	19SD07SH02-CARB1	SP19M00955	CARB	N	No	Y	No	Pseudomonas putida				7	FROZEN	FARM RAISED	SHRIMP (SH)	SD	South Asia	NONE	SOH
19SD07SH02	19SD07SH02-CARB2	SP19M00956	CARB	N	No	Y	No	Stenotrophomonas maltophilia				7	FROZEN	FARM RAISED	SHRIMP (SH)	SD	South Asia	NONE	SOH
19SD07SH03	19SD07SH03-CARB1	SP19M00957	CARB	N	No	Y	No	Aeromonas hydrophila/caviae				7	FROZEN	WILD	SHRIMP (SH)	SD	North America	NONE	SOH
19SD07SH03	19SD07SH03-CARB2	SP19M00958	CARB	N	No	Y	No	Pseudomonas aeruginosa/fluorescens/putida				7	FROZEN	WILD	SHRIMP (SH)	SD	North America	NONE	SOH
19SD07SH04	19SD07SH04-CARB1	SP19M00959	CARB	N	No	Y	No	Pseudomonas aeruginosa/fluorescens/putida				7	FROZEN	WILD	SHRIMP (SH)	SD	Latin America and Caribbean	NONE	SOH
19SD07SH05	19SD07SH05-CARB1	SP19M00960	CARB	N	No	Y	No	Pseudomonas aeruginosa/fluorescens				7	FROZEN	FARM RAISED	SHRIMP (SH)	SD	Southeastern Asia	NONE	SOH
19SD07SH05	19SD07SH05-CARB2	SP19M00961	CARB	N	No	Y	No	Stenotrophomonas maltophilia				7	FROZEN	FARM RAISED	SHRIMP (SH)	SD	Southeastern Asia	NONE	SOH
19SD07SH07	19SD07SH07-CARB1	SP19M00962	CARB	N	No	Y	No	Pseudomonas putida				7	FROZEN	FARM RAISED	SHRIMP (SH)	SD	Southeastern Asia	NONE	SOH
19SD07SH08	19SD07SH08-CARB1	SP19M00963	CARB	N	No	Y	No	Pseudomonas aeruginosa/fluorescens				7	FROZEN	FARM RAISED	SHRIMP (SH)	SD	Latin America and Caribbean	NONE	SOH
19SD08SA01	19SD08SA01-CARB1	SP19M00964	CARB	N	No	Y	No	Pseudomonas fluorescens/putida				8	FROZEN	WILD	SALMON (SA)	SD	North America	NONE	FILLET
19SD08SA02	19SD08SA02-CARB1	SP19M00965	CARB	N	No	Y	No	Pseudomonas fluorescens				8	FROZEN	WILD	SALMON (SA)	SD	East Asia	NONE	FILLET
19SD08SA02	19SD08SA02-CARB2	SP19M00966	CARB	N	No	Y	No	Aeromonas hydrophila/caviae				8	FROZEN	WILD	SALMON (SA)	SD	East Asia	NONE	FILLET
19SD08SA03	19SD08SA03-CARB1	SP19M00967	CARB	N	No	Y	No	Pseudomonas fluorescens				8	FROZEN	WILD	SALMON (SA)	SD	East Asia	NONE	FILLET
19SD08SA04	19SD08SA04-CARB1	SP19M00968	CARB	N	No	Y	No	Acinetobacter baumannii complex				8	FROZEN	WILD	SALMON (SA)	SD	North America	NONE	FILLET
19SD08SA05	19SD08SA05-CARB1	SP19M00969	CARB	N	No	Y	No	Pseudomonas putida				8	FROZEN	WILD	SALMON (SA)	SD	North America	NONE	FILLET
19SD08SA06	19SD08SA06-CARB1	SP19M00970	CARB	N	No	Y	No	Pseudomonas aeruginosa/fluorescens				8	FROZEN	WILD	SALMON (SA)	SD	North America	NONE	FILLET
19SD08SA07	19SD08SA07-CARB1	SP19M00971	CARB	N	No	Y	No	Sphingomonas paucimobilis				8	FRESH	FARM RAISED	SALMON (SA)	SD	Latin America and Caribbean	NONE	FILLET
19SD08SA08	19SD08SA08-CARB1	SP19M00972	CARB	N	No	Y	No	Pseudomonas aeruginosa/fluorescens				8	FRESH	FARM RAISED	SALMON (SA)	SD	Latin America and Caribbean	NONE	FILLET
19SD08SH01	19SD08SH01-CARB1	SP19M00973	CARB	N	No	Y	No	Stenotrophomonas maltophilia				8	FROZEN	WILD	SHRIMP (SH)	SD	North America	NONE	SOH
19SD08SH02	19SD08SH02-CARB1	SP19M00974	CARB	N	No	Y	No	Aeromonas hydrophila/caviae				8	FROZEN	WILD	SHRIMP (SH)	SD	North America	NONE	SOH
19SD08SH02	19SD08SH02-CARB2	SP19M00975	CARB	N	No	Y	No	Pseudomonas fluorescens				8	FROZEN	WILD	SHRIMP (SH)	SD	North America	NONE	SOH
19SD08SH03	19SD08SH03-CARB1	SP19M00976	CARB	N	No	Y	No	Pseudomonas fluorescens/putida				8	FROZEN	WILD	SHRIMP (SH)	SD	Latin America and Caribbean	NONE	SOH
19SD08SH04	19SD08SH04-CARB1	SP19M00977	CARB	N	No	Y	No	Stenotrophomonas maltophilia				8	FROZEN	FARM RAISED	SHRIMP (SH)	SD	Southeastern Asia	NONE	SOH
19SD08SH06	19SD08SH06-CARB1	SP19M00978	CARB	N	No	Y	No	Acinetobacter baumannii complex				8	FROZEN	FARM RAISED	SHRIMP (SH)	SD	Southeastern Asia	NONE	SOH
19SD08SH06	19SD08SH06-CARB2	SP19M00979	CARB	N	No	Y	No	Vibrio mimicus				8	FROZEN	FARM RAISED	SHRIMP (SH)	SD	Southeastern Asia	NONE	SOH
19SD08SH07	19SD08SH07-CARB1	SP19M00980	CARB	N	No	Y	No	Pseudomonas putida				8	FROZEN	FARM RAISED	SHRIMP (SH)	SD	Southeastern Asia	NONE	SOH
19SD08SH08	19SD08SH08-CARB1	SP19M00981	CARB	N	No	Y	No	Pseudomonas putida				8	FROZEN	FARM RAISED	SHRIMP (SH)	SD	Southeastern Asia	NONE	SOH
19SD08SH08	19SD08SH08-CARB2	SP19M00982	CARB	N	No	Y	No	Pseudomonas aeruginosa/fluorescens				8	FROZEN	FARM RAISED	SHRIMP (SH)	SD	Southeastern Asia	NONE	SOH
19SD08SA01	19SD08SA01-CARB1	SP19M00983	CARB	N	No	Y	No	Pseudomonas stutzeri				8	FROZEN	WILD	SALMON (SA)	SD	North America	NONE	FILLET
19SD08SA02	19SD08SA02-CARB1	SP19M00984	CARB	N	No	Y	No	Sphingomonas paucimobilis				8	FROZEN	WILD	SALMON (SA)	SD	East Asia	NONE	FILLET
19SD08SA03	19SD08SA03-CARB1	SP19M00985	CARB	N	No	Y	No	Acinetobacter baumannii complex				8	FROZEN	WILD	SALMON (SA)	SD	East Asia	NONE	FILLET
19SD08SA04	19SD08SA04-CARB1	SP19M00986	CARB	N	No	Y	No	Cupriavidus pauculus				8	FROZEN	WILD	SALMON (SA)	SD	North America	NONE	FILLET
19SD08SA05	19SD08SA05-CARB1	SP19M00987	CARB	N	No	Y	No	Pseudomonas aeruginosa				8	FROZEN	WILD	SALMON (SA)	SD	North America	NONE	FILLET
19SD08SA06	19SD08SA06-CARB1	SP19M00989	CARB	N	No	Y	No	Pseudomonas aeruginosa				8	FROZEN	WILD	SALMON (SA)	SD	North America	NONE	FILLET
19SD08SA07	19SD08SA07-CARB1	SP19M00990	CARB	N	No	Y	No	Pseudomonas aeruginosa/fluorescens/putida				8	FRESH	FARM RAISED	SALMON (SA)	SD	Latin America and Caribbean	NONE	FILLET
19SD08SA08	19SD08SA08-CARB1	SP19M00991	CARB	N	No	Y	No	Pseudomonas putida				8	FRESH	FARM RAISED	SALMON (SA)	SD	Latin America and Caribbean	NONE	FILLET
19SC07SA01	19SC07SA01-CARB1	SP19M00992	CARB	N	No	Y	No	Pseudomonas putida				7	FROZEN	WILD	SALMON (SA)	SC	East Asia	NONE	FILLET
19SC07SA01	19SC07SA01-CARB2	SP19M00993	CARB	N	No	Y	No	Acinetobacter baumannii complex				7	FROZEN	WILD	SALMON (SA)	SC	East Asia	NONE	FILLET
19SC07SA03	19SC07SA03-CARB1	SP19M00994	CARB	N	No	Y	No	Pseudomonas aeruginosa/fluorescens/putida				7	FROZEN	WILD	SALMON (SA)	SC	East Asia	NONE	FILLET
19SC07SA03	19SC07SA03-CARB2	SP19M00995	CARB	N	No	Y	No	Pseudomonas fluorescens/putida				7	FROZEN	WILD	SALMON (SA)	SC	East Asia	NONE	FILLET
19SC07SA05	19SC07SA05-CARB1	SP19M00996	CARB	N	No	Y	No	Raoultella planticola				7	PREVIOUSLY FROZEN	FARM RAISED	SALMON (SA)	SC	Latin America and Caribbean	NONE	FILLET
19SC07SA05	19SC07SA05-CARB2	SP19M00997	CARB	N	No	Y	No	Pseudomonas putida				7	PREVIOUSLY FROZEN	FARM RAISED	SALMON (SA)	SC	Latin America and Caribbean	NONE	FILLET
19SC07SA07	19SC07SA07-CARB1	SP19M00998	CARB	N	No	Y	No	Acinetobacter baumannii complex				7	FROZEN	WILD	SALMON (SA)	SC	Eastern Europe	NONE	FILLET
19SC07SA07	19SC07SA07-CARB2	SP19M00999	CARB	N	No	Y	No	Pseudomonas aeruginosa/fluorescens				7	FROZEN	WILD	SALMON (SA)	SC	Eastern Europe	NONE	FILLET
19SC07SA08	19SC07SA08-CARB1	SP19M01000	CARB	N	No	Y	No	Stenotrophomonas maltophilia				7	PREVIOUSLY FROZEN	FARM RAISED	SALMON (SA)	SC	Latin America and Caribbean	NONE	FILLET
19SC07SH01	19SC07SH01-CARB1	SP19M01001	CARB	N	No	Y	No	Pseudomonas putida				7	FROZEN	WILD	SHRIMP (SH)	SC	North America	NONE	SOH
19SC07SH01	19SC07SH01-CARB2	SP19M01002	CARB	N	No	Y	No	Myroides spp				7	FROZEN	WILD	SHRIMP (SH)	SC	North America	NONE	SOH
19SC07SH01	19SC07SH01-CARB3	SP19M01003	CARB	N	No	Y	No	Stenotrophomonas maltophilia				7	FROZEN	WILD	SHRIMP (SH)	SC	North America	NONE	SOH
19SC07SH02	19SC07SH02-CARB1	SP19M01004	CARB	N	No	Y	No	Pseudomonas aeruginosa/fluorescens/putida				7	FROZEN	WILD	SHRIMP (SH)	SC	North America	NONE	SOH
19SC07SH02	19SC07SH02-CARB2	SP19M01005	CARB	N	No	Y	No	Stenotrophomonas maltophilia				7	FROZEN	WILD	SHRIMP (SH)	SC	North America	NONE	SOH
19SC07SH02	19SC07SH02-CARB3	SP19M01006	CARB	N	No	Y	No	Pseudomonas fluorescens/putida				7	FROZEN	WILD	SHRIMP (SH)	SC	North America	NONE	SOH
19SC07SH03	19SC07SH03-CARB1	SP19M01007	CARB	N	No	Y	No	Stenotrophomonas maltophilia				7	FROZEN	FARM RAISED	SHRIMP (SH)	SC	South Asia	NONE	SOH
19SC07SH03	19SC07SH03-CARB2	SP19M01008	CARB	N	No	Y	No	Acinetobacter baumannii complex				7	FROZEN	FARM RAISED	SHRIMP (SH)	SC	South Asia	NONE	SOH
19SC07SH04	19SC07SH04-CARB1	SP19M01009	CARB	N	No	Y	No	Acinetobacter baumannii complex				7	FROZEN	FARM RAISED	SHRIMP (SH)	SC	Southeastern Asia	NONE	PD
19SC07SH04	19SC07SH04-CARB2	SP19M01010	CARB	N	No	Y	No	Pseudomonas aeruginosa				7	FROZEN	FARM RAISED	SHRIMP (SH)	SC	Southeastern Asia	NONE	PD
19SC07SH05	19SC07SH05-CARB1	SP19M01011	CARB	N	No	Y	No	Pseudomonas putida				7	FROZEN	FARM RAISED	SHRIMP (SH)	SC	South Asia	NONE	PTO
19SC07SH06	19SC07SH06-CARB1	SP19M01012	CARB	N	No	Y	No	Acinetobacter baumannii complex				7	FROZEN	FARM RAISED	SHRIMP (SH)	SC	Southeastern Asia	NONE	SOH
19SC07SH06	19SC07SH06-CARB2	SP19M01013	CARB	N	No	Y	No	Stenotrophomonas maltophilia				7	FROZEN	FARM RAISED	SHRIMP (SH)	SC	Southeastern Asia	NONE	SOH
19SC07SH07	19SC07SH07-CARB1	SP19M01014	CARB	N	No	Y	No	Pseudomonas putida				7	FROZEN	FARM RAISED	SHRIMP (SH)	SC	Southeastern Asia	NONE	PTO
19SC07SH07	19SC07SH07-CARB2	SP19M01015	CARB	N	No	Y	No	Pseudomonas aeruginosa/fluorescens/putida				7	FROZEN	FARM RAISED	SHRIMP (SH)	SC	Southeastern Asia	NONE	PTO
19SC07SH08	19SC07SH08-CARB1	SP19M01016	CARB	N	No	Y	No	Pseudomonas putida				7	FRESH	WILD	SHRIMP (SH)	SC	North America	NONE	SOH
19SC07SH08	19SC07SH08-CARB2	SP19M01017	CARB	N	No	Y	No	Pseudomonas putida				7	FRESH	WILD	SHRIMP (SH)	SC	North America	NONE	SOH
19SC07SH08	19SC07SH08-CARB3	SP19M01018	CARB	N	No	Y	No	Pseudomonas putida				7	FRESH	WILD	SHRIMP (SH)	SC	North America	NONE	SOH
19MO08SA01	19MO08SA01-CARB1	SP19M01019	CARB	N	No	Y	No	Pseudomonas fluorescens/putida				8	FROZEN	WILD	SALMON (SA)	MO	North America	NONE	FILLET
19MO08SA03	19MO08SA03-CARB1	SP19M01020	CARB	N	No	Y	No	Pseudomonas aeruginosa/fluorescens				8	FROZEN	WILD	SALMON (SA)	MO	North America	NONE	FILLET
19MO08SA04	19MO08SA04-CARB1	SP19M01021	CARB	N	No	Y	No	Pseudomonas fluorescens				8	FROZEN	WILD	SALMON (SA)	MO	North America	NONE	FILLET
19MO08SA05	19MO08SA05-CARB1	SP19M01022	CARB	N	No	Y	No	Acinetobacter ursingii				8	FRESH	FARM RAISED	SALMON (SA)	MO	Latin America and Caribbean	NONE	FILLET
19MO08SA05	19MO08SA05-CARB2		CARB	N	No	Y	No					8	FRESH	FARM RAISED	SALMON (SA)	MO	Latin America and Caribbean	NONE	FILLET
19MO08SA06	19MO08SA06-CARB1		CARB	N	No	Y	No					8	FROZEN	WILD	SALMON (SA)	MO	East Asia	NONE	FILLET
19MO08SH01	19MO08SH01-CARB1		CARB	N	No	Y	No					8	FROZEN	FARM RAISED	SHRIMP (SH)	MO	Southeastern Asia	NONE	SOH
19MO08SH02	19MO08SH02-CARB1		CARB	N	No	Y	No					8	FROZEN	FARM RAISED	SHRIMP (SH)	MO	Southeastern Asia	NONE	SOH
19MO08SH03	19MO08SH03-CARB1		CARB	N	No	Y	No					8	FROZEN	FARM RAISED	SHRIMP (SH)	MO	Southeastern Asia	NONE	SOH
19MO08SH04	19MO08SH04-CARB1		CARB	N	No	Y	No					8	FROZEN	FARM RAISED	SHRIMP (SH)	MO	South Asia	NONE	SOH
19MO08SH04	19MO08SH04-CARB2		CARB	N	No	Y	No					8	FROZEN	FARM RAISED	SHRIMP (SH)	MO	South Asia	NONE	SOH
19MO08SH05	19MO08SH05-CARB1		CARB	N	No	Y	No					8	FROZEN	FARM RAISED	SHRIMP (SH)	MO	Southeastern Asia	NONE	SOH
19MO08SH05	19MO08SH05-CARB2		CARB	N	No	Y	No					8	FROZEN	FARM RAISED	SHRIMP (SH)	MO	Southeastern Asia	NONE	SOH
19MO08SH06	19MO08SH06-CARB1		CARB	N	No	Y	No					8	FROZEN	FARM RAISED	SHRIMP (SH)	MO	Southeastern Asia	NONE	SOH
SC0819-SA1	19SC08SA01-CARB1		CARB	N	No	Y	No					8	FRESH	UNKNOWN	SALMON (SA)	SC	UNKNOWN	NONE	FILLET
SC0819-SA2	19SC08SA02-CARB1		CARB	N	No	Y	No					8	FROZEN	WILD	SALMON (SA)	SC	East Asia	NONE	FILLET
SC0819-SA2	19SC08SA02-CARB2		CARB	N	No	Y	No					8	FROZEN	WILD	SALMON (SA)	SC	East Asia	NONE	FILLET
[truncated: 3,597 more rows]
[truncated: 20 more columns]
